# Supplementary material for: Multi-AI competing and winning against humans in iterated Rock-Paper-Scissors game
Source: Sci Rep. 2020 Aug 17;10:13873. doi: 10.1038/s41598-020-70544-7 (PMC7431549; doi:10.1038/s41598-020-70544-7)
Supplement: Supplementary file 1 — Supplementary Information 1. [file 41598_2020_70544_MOESM1_ESM.xlsx]

## Sheet: Player 1
Multi-AI competing and winning against humans in iterated Rock-Paper-Scissors game Lei Wang, Wenbin Huang, Yuanpeng Li, Julian Evans, Sailing He* Supplementary Information 1
Below we give all 41 players' original experiment data when they played against our Multi-5 AI algorithm. Note that the quality of human player input varies significantly and our AI algorithm is capable of producing anomalously high scores against players who do not vary their input sufficiently (this explains why player #20 has lost most badly to our Multi-5 AI algorithm).
Player 1 Data: Round number:	Player 1 played:	AI 1 played:	AI 1 Score:	AI 1 Last 5 Rounds Total Score:	AI 2 played:	AI 2 Score:	AI 2 Last 5 Rounds Total Score:	AI 3 played:	AI 3 Score:	AI 3 Last 5 Rounds Total Score:	AI 4 played:	AI 4 Score:	AI 4 Last 5 Rounds Total Score:	AI 5 played:	AI 5 Score:	AI 5 Last 5 Rounds Total Score:	Multi AI played:
1	R	R	0	0	P	1	0	S	-1	0	P	1	0	S	-1	0	R
2	R	S	-1	0	R	0	1	R	0	-1	R	0	1	P	1	-1	R
3	P	P	0	-1	P	0	1	S	1	-1	P	0	1	P	0	0	P
4	P	S	1	-1	S	1	1	R	-1	0	P	0	1	P	0	0	S
5	S	S	0	0	S	0	2	S	0	-1	S	0	1	S	0	0	S
6	S	R	1	0	R	1	2	S	0	-1	S	0	1	P	-1	0	R
7	R	R	0	1	S	-1	2	S	-1	0	R	0	0	R	0	0	S
8	R	P	1	2	P	1	1	S	-1	-1	S	-1	0	R	0	-1	P
9	R	P	1	3	S	-1	2	S	-1	-3	P	1	-1	P	1	-1	P
10	P	S	1	3	P	0	0	R	-1	-3	R	-1	0	P	0	0	S
11	S	R	1	4	S	0	0	S	0	-4	S	0	-1	P	-1	0	R
12	P	R	-1	4	R	-1	-1	P	0	-4	P	0	-1	S	1	0	R
13	S	R	1	3	P	-1	-1	R	1	-3	P	-1	-1	P	-1	1	R
14	R	S	-1	3	S	-1	-3	S	-1	-1	S	-1	-1	R	0	0	S
15	S	P	-1	1	P	-1	-3	S	0	-1	R	1	-3	R	1	-1	P
16	R	S	-1	-1	P	1	-4	P	1	0	R	0	-1	S	-1	0	P
17	R	S	-1	-3	R	0	-3	R	0	1	S	-1	-1	S	-1	0	R
18	S	P	-1	-3	S	0	-2	P	-1	1	R	1	-2	P	-1	-2	P
19	S	P	-1	-5	P	-1	-1	R	1	-1	P	-1	0	R	1	-2	P
20	R	S	-1	-5	P	1	-1	S	-1	1	P	1	0	R	0	-1	S
21	P	S	1	-5	R	-1	1	P	0	0	R	-1	0	P	0	-2	R
22	P	S	1	-3	S	1	-1	P	0	-1	S	1	-1	P	0	-1	S
23	P	S	1	-1	R	-1	0	R	-1	-1	R	-1	1	S	1	0	R
24	R	R	0	1	R	0	-1	P	1	-1	S	-1	-1	P	1	2	P
25	S	S	0	2	P	-1	0	S	0	-1	P	-1	-1	S	0	2	S
26	R	P	1	3	P	1	-2	P	1	0	R	0	-3	P	1	2	P
27	S	S	0	3	P	-1	0	P	-1	1	R	1	-2	R	1	3	S
28	R	R	0	2	P	1	-2	P	1	0	S	-1	-2	S	-1	4	S
29	S	P	-1	1	P	-1	0	P	-1	2	P	-1	-2	R	1	2	P
30	S	R	1	0	P	-1	-1	P	-1	0	P	-1	-2	P	-1	2	P
31	P	R	-1	1	P	0	-1	P	0	-1	R	-1	-2	S	1	1	R
32	P	R	-1	-1	R	-1	-2	R	-1	-2	P	0	-3	S	1	1	S
33	P	R	-1	-2	R	-1	-2	S	1	-2	S	1	-4	P	0	1	P
34	P	S	1	-3	S	1	-4	P	0	-2	P	0	-2	R	-1	2	R
35	R	R	0	-1	S	-1	-2	P	1	-1	S	-1	-1	R	0	0	R
36	R	R	0	-2	R	0	-2	R	0	1	R	0	-1	S	-1	1	R
37	R	P	1	-1	R	0	-2	R	0	1	P	1	0	R	0	-1	R
38	P	R	-1	1	P	0	-1	S	1	2	S	1	1	S	1	-2	S
39	P	P	0	1	S	1	0	R	-1	2	R	-1	1	S	1	-1	R
40	P	S	1	0	S	1	0	S	1	1	R	-1	0	P	0	1	S
41	S	S	0	1	S	0	2	S	0	1	P	-1	0	P	-1	1	S
42	S	S	0	1	S	0	2	R	1	1	S	0	-1	S	0	1	S
43	R	S	-1	0	S	-1	2	P	1	2	P	1	-2	R	0	1	S
44	R	P	1	0	R	0	1	S	-1	2	P	1	-2	P	1	0	S
45	R	R	0	1	S	-1	0	R	0	2	P	1	0	P	1	0	R
46	P	R	-1	0	P	0	-2	S	1	1	S	1	2	S	1	1	S
47	P	P	0	-1	R	-1	-2	S	1	2	S	1	4	R	-1	3	S
48	S	S	0	-1	S	0	-3	S	0	2	S	0	5	S	0	2	S
49	P	R	-1	0	R	-1	-2	R	-1	1	R	-1	4	R	-1	2	R
50	R	S	-1	-2	R	0	-3	R	0	1	R	0	2	P	1	0	R
51	P	R	-1	-3	P	0	-2	R	-1	1	P	0	1	R	-1	0	R
52	S	R	1	-3	S	0	-2	S	0	-1	P	-1	0	R	1	-2	P
53	P	P	0	-2	R	-1	-1	S	1	-2	S	1	-2	S	1	0	S
54	P	P	0	-2	P	0	-2	R	-1	-1	R	-1	-1	S	1	1	S
55	S	S	0	-1	S	0	-1	S	0	-1	P	-1	-1	S	0	3	S
56	R	S	-1	0	R	0	-1	R	0	-1	S	-1	-2	P	1	2	P
57	R	S	-1	0	P	1	-1	R	0	0	P	1	-3	S	-1	4	S
58	P	S	1	-2	P	0	0	P	0	0	R	-1	-1	S	1	2	S
59	R	S	-1	-1	S	-1	1	R	0	-1	P	1	-3	R	0	2	R
60	S	S	0	-2	S	0	0	R	1	0	S	0	-1	S	0	1	S
61	S	P	-1	-2	P	-1	0	P	-1	1	R	1	0	P	-1	1	P
62	R	P	1	-2	S	-1	-1	P	1	0	P	1	2	S	-1	-1	P
63	R	P	1	0	R	0	-3	P	1	1	S	-1	2	P	1	-1	S
64	R	R	0	0	S	-1	-3	P	1	2	P	1	2	P	1	-1	P
65	P	S	1	1	P	0	-3	S	1	3	S	1	2	S	1	0	S
66	P	R	-1	2	R	-1	-3	S	1	3	R	-1	3	R	-1	1	S
67	P	P	0	2	S	1	-3	R	-1	5	S	1	1	S	1	1	R
68	P	S	1	1	S	1	-1	S	1	3	R	-1	1	R	-1	3	S
69	S	R	1	1	R	1	0	P	-1	3	P	-1	1	S	0	1	P
70	P	P	0	2	R	-1	2	R	-1	1	R	-1	-1	S	1	0	P
71	P	R	-1	1	S	1	1	P	0	-1	P	0	-3	R	-1	0	R
72	S	R	1	1	S	0	3	S	0	-2	R	1	-2	S	0	0	S
73	R	R	0	2	S	-1	2	S	-1	-1	P	1	-2	P	1	-1	R
74	R	P	1	1	P	1	0	P	1	-3	P	1	0	P	1	1	P
75	S	P	-1	1	P	-1	0	P	-1	-1	S	0	2	S	0	2	S
76	S	R	1	0	P	-1	0	R	1	-1	R	1	3	S	0	1	R
77	P	R	-1	2	S	1	-2	P	0	0	P	0	4	P	0	2	P
78	P	R	-1	0	S	1	-1	S	1	0	S	1	3	P	0	2	S
79	R	R	0	-1	R	0	1	R	0	2	S	-1	3	S	-1	1	S
80	R	R	0	-2	P	1	0	R	0	1	S	-1	1	S	-1	-1	R
81	R	P	1	-1	R	0	2	P	1	2	P	1	0	S	-1	-2	R
82	S	R	1	-1	S	0	3	S	0	2	S	0	0	S	0	-3	S
83	S	R	1	1	R	1	2	R	1	2	P	-1	0	R	1	-3	R
84	S	P	-1	3	P	-1	2	P	-1	2	P	-1	-2	R	1	-2	P
85	R	S	-1	2	S	-1	1	S	-1	1	P	1	-2	S	-1	0	S
86	P	P	0	1	P	0	-1	P	0	0	R	-1	0	R	-1	0	P
87	P	R	-1	0	R	-1	-1	S	1	-1	S	1	-2	R	-1	0	R
88	P	R	-1	-2	R	-1	-2	S	1	0	S	1	-1	S	1	-1	S
89	S	R	1	-4	S	0	-4	P	-1	0	R	1	1	P	-1	-1	R
90	R	P	1	-2	P	1	-3	P	1	0	S	-1	3	R	0	-3	S
91	R	P	1	0	P	1	-1	P	1	2	P	1	1	P	1	-2	P
92	R	S	-1	1	S	-1	0	R	0	3	R	0	3	S	-1	0	R
93	R	S	-1	1	R	0	0	S	-1	2	S	-1	2	S	-1	0	S
94	R	S	-1	1	P	1	1	P	1	0	P	1	0	P	1	-2	S
95	S	S	0	-1	P	-1	2	S	0	2	P	-1	0	P	-1	0	P
96	S	P	-1	-2	R	1	0	R	1	1	R	1	0	P	-1	-1	R
97	S	R	1	-4	P	-1	0	P	-1	1	P	-1	0	R	1	-3	P
98	P	P	0	-2	R	-1	0	P	0	0	P	0	-1	P	0	-1	R
99	P	S	1	-1	S	1	-1	S	1	1	S	1	0	R	-1	0	S
100	P	S	1	1	P	0	-1	P	0	1	S	1	0	S	1	-2	S
101	P	S	1	2	P	0	0	R	-1	1	S	1	2	S	1	0	S
102	P	S	1	4	R	-1	-1	S	1	-1	P	0	2	P	0	2	S
103	P	S	1	4	S	1	-1	P	0	1	R	-1	3	P	0	1	S
104	P	S	1	5	S	1	1	S	1	1	R	-1	2	S	1	1	S
105	P	R	-1	5	S	1	1	R	-1	1	S	1	0	S	1	3	R
106	P	P	0	3	S	1	2	P	0	0	P	0	0	S	1	3	P
107	P	S	1	2	S	1	3	S	1	1	S	1	-1	S	1	3	S
108	P	R	-1	2	S	1	5	S	1	1	S	1	0	S	1	4	S
109	R	R	0	0	R	0	5	P	1	2	R	0	2	S	-1	5	R
110	R	P	1	-1	P	1	4	P	1	2	R	0	3	P	1	3	P
111	S	S	0	1	P	-1	4	P	-1	4	P	-1	2	P	-1	3	P
112	S	S	0	1	R	1	2	R	1	3	S	0	1	P	-1	1	R
113	R	S	-1	0	S	-1	2	P	1	3	P	1	0	S	-1	-1	P
114	S	P	-1	0	P	-1	0	P	-1	3	P	-1	0	S	0	-3	P
115	R	P	1	-1	R	0	-1	P	1	1	P	1	-1	P	1	-2	P
116	S	P	-1	-1	P	-1	-2	R	1	1	R	1	0	R	1	-2	R
117	S	R	1	-2	P	-1	-2	R	1	3	P	-1	2	R	1	0	R
118	P	R	-1	-1	R	-1	-4	R	-1	3	S	1	1	S	1	2	R
119	S	S	0	-1	S	0	-4	S	0	1	S	0	1	S	0	4	S
120	S	R	1	0	P	-1	-3	P	-1	2	S	0	2	S	0	4	S
121	S	S	0	0	P	-1	-4	P	-1	0	S	0	1	R	1	3	R
122	S	R	1	1	P	-1	-4	P	-1	-2	S	0	0	R	1	3	R
123	R	P	1	1	S	-1	-4	R	0	-4	R	0	1	P	1	3	P
124	R	P	1	3	R	0	-4	P	1	-3	S	-1	0	P	1	3	P
125	P	P	0	4	P	0	-4	P	0	-2	P	0	-1	P	0	4	P
126	P	R	-1	3	S	1	-3	P	0	-1	P	0	-1	R	-1	4	R
127	R	S	-1	2	P	1	-1	S	-1	0	R	0	-1	R	0	2	S
128	S	R	1	0	R	1	1	P	-1	0	R	1	-1	S	0	1	R
129	S	S	0	0	R	1	3	R	1	-1	P	-1	0	P	-1	0	R
130	S	P	-1	-1	R	1	4	P	-1	-1	P	-1	0	S	0	-2	R
131	S	P	-1	-2	P	-1	5	P	-1	-2	S	0	-1	R	1	-2	P
132	S	R	1	-2	R	1	3	R	1	-3	P	-1	-1	S	0	0	R
133	S	S	0	0	R	1	3	S	0	-1	R	1	-2	S	0	0	R
134	R	S	-1	-1	R	0	3	R	0	0	R	0	-2	R	0	0	R
135	R	P	1	-2	P	1	2	P	1	-1	S	-1	-1	P	1	1	P
136	R	P	1	0	S	-1	2	S	-1	1	S	-1	-1	S	-1	2	S
137	R	R	0	2	P	1	2	S	-1	1	S	-1	-2	S	-1	0	R
138	P	P	0	1	S	1	2	S	1	-1	P	0	-2	P	0	-1	S
139	P	P	0	1	S	1	2	S	1	0	S	1	-3	P	0	-1	S
140	P	S	1	2	S	1	3	P	0	1	S	1	-2	S	1	-1	S
141	P	P	0	2	S	1	3	R	-1	0	R	-1	0	R	-1	-1	S
142	R	R	0	1	S	-1	5	S	-1	0	S	-1	0	R	0	-1	S
143	R	P	1	1	P	1	3	P	1	0	P	1	0	P	1	0	P
144	S	P	-1	2	P	-1	3	P	-1	0	P	-1	1	R	1	1	P
145	S	R	1	1	R	1	1	R	1	-2	R	1	-1	R	1	2	R
146	S	R	1	1	P	-1	1	P	-1	-1	S	0	-1	P	-1	2	P
147	R	R	0	2	R	0	-1	S	-1	-1	P	1	0	S	-1	2	R
148	R	S	-1	2	P	1	0	P	1	-1	P	1	2	S	-1	1	S
149	R	P	1	0	S	-1	0	P	1	-1	P	1	2	P	1	-1	P
150	R	S	-1	2	P	1	0	P	1	1	S	-1	4	S	-1	-1	S
151	R	P	1	0	S	-1	0	R	0	1	S	-1	2	S	-1	-3	S
152	P	P	0	0	S	1	0	P	0	2	R	-1	1	R	-1	-3	P
153	P	R	-1	0	R	-1	1	P	0	3	S	1	-1	S	1	-3	P
154	R	S	-1	0	S	-1	-1	P	1	2	S	-1	-1	S	-1	-1	P
155	S	P	-1	-2	S	0	-1	P	-1	2	R	1	-3	R	1	-3	P
156	R	P	1	-2	P	1	-2	R	0	0	R	0	-1	R	0	-1	R
157	S	R	1	-2	P	-1	0	P	-1	0	R	1	0	R	1	0	P
158	R	R	0	-1	R	0	-2	P	1	-1	R	0	2	P	1	2	R
159	R	P	1	0	P	1	-1	R	0	0	R	0	1	R	0	2	R
160	R	S	-1	2	R	0	1	S	-1	-1	R	0	2	R	0	3	R
161	P	P	0	2	P	0	1	S	1	-1	S	1	1	R	-1	2	P
162	P	R	-1	1	S	1	0	S	1	0	S	1	2	S	1	1	S
163	S	S	0	-1	S	0	2	S	0	2	R	1	2	R	1	1	S
164	S	P	-1	-1	P	-1	2	R	1	1	S	0	3	R	1	1	S
165	S	R	1	-3	R	1	0	P	-1	2	P	-1	3	P	-1	2	P
166	R	P	1	-1	S	-1	1	R	0	2	R	0	2	S	-1	1	R
167	S	P	-1	0	S	0	0	P	-1	1	P	-1	1	S	0	1	P
168	S	R	1	0	P	-1	-1	R	1	-1	P	-1	-1	R	1	0	R
169	R	P	1	1	R	0	-2	S	-1	0	S	-1	-3	P	1	0	P
170	R	R	0	3	P	1	-1	P	1	-2	P	1	-4	P	1	0	R
171	S	P	-1	2	S	0	-1	P	-1	0	P	-1	-2	P	-1	2	P
172	S	R	1	0	R	1	0	R	1	-1	R	1	-3	P	-1	2	P
173	R	S	-1	2	P	1	1	S	-1	1	P	1	-1	P	1	1	S
174	P	S	1	0	P	0	3	P	0	-1	R	-1	1	S	1	1	P
175	P	S	1	0	S	1	3	S	1	0	S	1	1	S	1	1	S
176	P	R	-1	1	S	1	3	S	1	0	S	1	1	S	1	1	S
177	P	S	1	1	P	0	4	P	0	2	R	-1	3	R	-1	3	P
178	R	S	-1	1	S	-1	3	S	-1	1	S	-1	1	R	0	3	S
179	S	S	0	1	P	-1	1	P	-1	1	R	1	-1	P	-1	2	P
180	S	P	-1	0	R	1	0	P	-1	0	R	1	1	P	-1	0	R
181	S	P	-1	-2	P	-1	0	R	1	-2	P	-1	1	R	1	-2	P
182	S	R	1	-2	P	-1	-2	R	1	-2	S	0	-1	R	1	-2	S
183	S	S	0	-2	P	-1	-3	P	-1	-1	R	1	0	R	1	0	R
184	S	R	1	-1	S	0	-3	P	-1	-1	R	1	2	R	1	1	R
185	S	P	-1	0	P	-1	-2	P	-1	-1	R	1	2	R	1	3	R
186	S	P	-1	0	R	1	-4	R	1	-1	R	1	2	R	1	5	R
187	S	S	0	0	S	0	-2	R	1	-1	R	1	4	R	1	5	R
188	P	S	1	-1	P	0	-1	R	-1	-1	R	-1	5	P	0	5	R
189	P	S	1	0	S	1	0	S	1	-1	S	1	3	R	-1	4	R
190	P	S	1	0	S	1	1	P	0	1	S	1	3	S	1	2	S
191	P	R	-1	2	P	0	3	R	-1	2	S	1	3	S	1	2	P
192	P	S	1	2	P	0	2	S	1	0	P	0	3	P	0	2	P
193	R	S	-1	3	P	1	2	P	1	0	R	0	2	S	-1	1	S
194	R	P	1	1	S	-1	3	R	0	2	P	1	3	R	0	0	S
195	R	P	1	1	P	1	1	R	0	1	P	1	3	R	0	1	P
196	R	S	-1	1	R	0	1	P	1	1	S	-1	3	S	-1	0	S
197	R	R	0	1	P	1	1	P	1	3	P	1	1	S	-1	-2	P
198	P	P	0	0	S	1	2	P	0	3	P	0	2	S	1	-3	P
199	P	P	0	1	S	1	2	S	1	2	S	1	2	S	1	-1	S
200	P	S	1	0	S	1	4	P	0	3	S	1	2	R	-1	0	S
201	P	R	-1	0	S	1	4	S	1	3	S	1	2	S	1	-1	S
202	R	R	0	0	R	0	5	S	-1	3	S	-1	4	R	0	1	R
203	P	R	-1	0	R	-1	4	R	-1	1	P	0	2	P	0	2	R
204	R	S	-1	-1	S	-1	2	R	0	0	P	1	2	R	0	1	S
205	R	P	1	-2	P	1	0	R	0	-1	R	0	2	R	0	0	R
206	P	R	-1	-2	P	0	0	R	-1	-1	R	-1	1	R	-1	1	R
207	S	P	-1	-2	S	0	-1	S	0	-3	S	0	-1	S	0	-1	S
208	R	P	1	-3	P	1	-1	S	-1	-2	S	-1	0	R	0	-1	S
209	P	P	0	-1	S	1	1	P	0	-2	P	0	-1	R	-1	-1	S
210	R	S	-1	0	S	-1	3	S	-1	-2	S	-1	-2	S	-1	-2	S
211	S	P	-1	-2	P	-1	1	P	-1	-3	S	0	-3	R	1	-3	P
212	P	R	-1	-2	R	-1	0	P	0	-3	R	-1	-2	R	-1	-1	R
213	R	S	-1	-2	S	-1	-1	R	0	-3	S	-1	-3	S	-1	-2	S
214	S	R	1	-4	R	1	-3	S	0	-2	P	-1	-3	R	1	-3	S
215	S	R	1	-3	P	-1	-3	R	1	-2	R	1	-4	S	0	-1	S
216	P	P	0	-1	S	1	-3	P	0	0	R	-1	-2	S	1	0	P
217	P	S	1	0	S	1	-1	S	1	1	R	-1	-3	R	-1	0	S
218	R	P	1	2	S	-1	1	R	0	2	P	1	-3	S	-1	0	P
219	S	S	0	4	R	1	1	R	1	2	P	-1	-1	P	-1	0	S
220	R	R	0	3	R	0	1	P	1	3	R	0	-1	R	0	-2	R
221	R	P	1	2	R	0	2	P	1	3	R	0	-2	R	0	-2	P
222	S	P	-1	3	S	0	1	R	1	4	R	1	-1	P	-1	-3	R
223	P	R	-1	1	R	-1	0	R	-1	4	R	-1	1	R	-1	-3	R
224	S	P	-1	-1	S	0	0	P	-1	3	S	0	-1	P	-1	-3	P
225	R	P	1	-2	P	1	-1	R	0	1	S	-1	0	P	1	-3	R
226	R	R	0	-1	R	0	0	R	0	0	R	0	-1	P	1	-2	R
227	P	S	1	-2	S	1	0	S	1	-1	S	1	-1	R	-1	-1	S
228	P	S	1	0	R	-1	1	S	1	-1	P	0	-1	P	0	-1	R
229	P	P	0	2	S	1	1	R	-1	1	S	1	0	P	0	0	P
230	R	R	0	3	R	0	2	P	1	1	P	1	1	S	-1	1	R
231	S	R	1	2	P	-1	1	R	1	2	P	-1	3	R	1	-1	P
232	R	R	0	3	R	0	0	S	-1	3	R	0	2	P	1	-1	R
233	S	P	-1	2	R	1	-1	R	1	1	P	-1	1	R	1	1	P
234	P	R	-1	0	R	-1	1	R	-1	1	R	-1	0	P	0	2	P
235	R	S	-1	-1	S	-1	-1	P	1	1	R	0	-2	S	-1	2	S
236	S	R	1	-2	R	1	-2	R	1	1	R	1	-3	P	-1	2	P
237	P	P	0	-2	R	-1	0	P	0	1	R	-1	-1	R	-1	0	P
238	R	S	-1	-2	S	-1	-1	P	1	2	P	1	-2	P	1	-2	P
239	S	P	-1	-2	R	1	-3	S	0	2	R	1	0	R	1	-2	S
240	P	P	0	-2	P	0	-1	S	1	3	S	1	2	S	1	-1	S
241	R	R	0	-1	P	1	0	P	1	3	P	1	3	P	1	1	P
242	S	R	1	-2	R	1	0	S	0	3	R	1	3	R	1	3	S
243	R	P	1	-1	R	0	2	R	0	3	S	-1	5	S	-1	5	S
244	R	P	1	1	P	1	3	R	0	2	R	0	3	R	0	3	P
245	S	S	0	3	S	0	3	P	-1	2	R	1	2	R	1	2	S
246	S	R	1	3	R	1	3	R	1	0	R	1	2	S	0	2	R
247	R	S	-1	4	R	0	3	P	1	0	R	0	2	P	1	1	S
248	R	S	-1	2	P	1	2	P	1	1	P	1	1	S	-1	1	S
249	R	P	1	0	P	1	3	P	1	2	P	1	3	R	0	1	P
250	S	R	1	0	P	-1	3	S	0	3	S	0	4	P	-1	1	S
251	S	S	0	1	P	-1	2	R	1	4	R	1	3	S	0	-1	R
252	P	S	1	0	R	-1	0	S	1	4	P	0	3	R	-1	-1	S
253	S	S	0	2	R	1	-1	S	0	4	S	0	3	S	0	-3	S
254	R	P	1	3	P	1	-1	P	1	3	R	0	2	R	0	-2	P
255	R	P	1	3	P	1	-1	S	-1	3	R	0	1	R	0	-2	P
256	R	P	1	3	R	0	1	P	1	2	P	1	1	S	-1	-1	P
257	S	P	-1	4	P	-1	2	P	-1	2	S	0	1	P	-1	-2	P
258	S	R	1	2	R	1	2	S	0	0	R	1	1	R	1	-2	R
259	S	R	1	3	P	-1	2	P	-1	0	R	1	2	R	1	-1	R
260	S	P	-1	3	P	-1	0	R	1	-2	P	-1	3	S	0	0	P
261	S	S	0	1	P	-1	-2	R	1	0	R	1	2	R	1	0	R
262	P	S	1	0	P	0	-3	S	1	0	P	0	2	R	-1	2	P
263	S	P	-1	2	P	-1	-2	R	1	2	S	0	2	S	0	2	P
264	P	R	-1	0	R	-1	-4	P	0	3	P	0	1	R	-1	1	P
265	S	R	1	-2	P	-1	-4	S	0	4	R	1	0	P	-1	-1	S
266	P	R	-1	0	S	1	-4	P	0	3	P	0	2	S	1	-2	P
267	R	S	-1	-1	P	1	-2	R	0	2	R	0	1	P	1	-2	R
268	R	R	0	-3	R	0	-1	R	0	1	S	-1	1	P	1	0	R
269	P	S	1	-2	P	0	0	R	-1	0	S	1	0	R	-1	1	R
270	S	P	-1	0	S	0	1	S	0	-1	R	1	1	S	0	1	S
271	P	R	-1	-2	S	1	2	S	1	-1	S	1	1	P	0	2	S
272	R	P	1	-2	P	1	2	P	1	0	S	-1	2	R	0	1	P
273	S	R	1	0	R	1	2	R	1	1	P	-1	1	P	-1	0	R
274	P	R	-1	1	R	-1	3	R	-1	2	S	1	1	P	0	-2	R
275	S	P	-1	-1	S	0	2	P	-1	2	P	-1	1	P	-1	-1	S
276	P	P	0	-1	P	0	2	P	0	1	P	0	-1	S	1	-2	P
277	R	S	-1	0	R	0	1	R	0	0	P	1	-2	R	0	-1	R
278	P	P	0	-2	P	0	0	R	-1	-1	S	1	0	P	0	-1	P
279	R	P	1	-3	S	-1	-1	R	0	-3	R	0	2	R	0	0	R
280	S	S	0	-1	R	1	-1	P	-1	-2	P	-1	1	R	1	0	P
281	R	S	-1	0	P	1	0	P	1	-2	S	-1	1	S	-1	2	S
282	P	R	-1	-1	S	1	1	R	-1	-1	P	0	0	P	0	0	S
283	S	R	1	-1	S	0	2	P	-1	-2	P	-1	-1	R	1	0	S
284	P	S	1	0	S	1	2	S	1	-2	S	1	-3	R	-1	1	S
285	R	S	-1	0	S	-1	4	P	1	-1	S	-1	-2	R	0	0	S
286	S	P	-1	-1	P	-1	2	R	1	1	S	0	-2	R	1	-1	P
287	P	S	1	-1	P	0	0	R	-1	1	P	0	-1	S	1	1	R
288	R	R	0	1	R	0	-1	P	1	1	P	1	-1	R	0	2	R
289	S	S	0	0	R	1	-1	P	-1	3	R	1	1	R	1	1	P
290	P	R	-1	-1	R	-1	-1	P	0	1	S	1	1	P	0	3	P
291	S	P	-1	-1	P	-1	-1	R	1	0	P	-1	3	P	-1	3	P
292	P	S	1	-1	P	0	-1	R	-1	0	P	0	2	S	1	1	P
293	S	S	0	-1	P	-1	-1	P	-1	0	R	1	2	P	-1	1	R
294	P	P	0	-1	S	1	-2	P	0	-2	S	1	2	S	1	0	S
295	S	S	0	-1	S	0	-2	P	-1	-1	R	1	2	P	-1	0	R
296	S	R	1	0	P	-1	-1	P	-1	-2	S	0	2	S	0	-1	S
297	S	P	-1	2	R	1	-1	P	-1	-4	R	1	3	P	-1	0	R
298	R	S	-1	0	R	0	0	R	0	-4	R	0	4	R	0	-2	R
299	R	P	1	-1	R	0	1	P	1	-3	P	1	3	R	0	-1	P
300	R	R	0	0	P	1	0	R	0	-2	P	1	3	S	-1	-2	P

## Sheet: Player 2
Multi-AI competing and winning against humans in iterated Rock-Paper-Scissors game Lei Wang, Wenbin Huang, Yuanpeng Li, Julian Evans, Sailing He* Supplementary Information 1
Player 2 Data: Round number:	Player 2 played:	AI 1 played:	AI 1 Score:	AI 1 Last 5 Rounds Total Score:	AI 2 played:	AI 2 Score:	AI 2 Last 5 Rounds Total Score:	AI 3 played:	AI 3 Score:	AI 3 Last 5 Rounds Total Score:	AI 4 played:	AI 4 Score:	AI 4 Last 5 Rounds Total Score:	AI 5 played:	AI 5 Score:	AI 5 Last 5 Rounds Total Score:	Multi AI played:
1	R	R	0	0	S	1	1	R	-1	-1	R	1	3	R	-1	-2	R
2	S	P	-1	-1	S	0	1	P	0	0	R	0	3	R	1	-2	P
3	R	P	0	-1	R	0	0	P	1	0	S	0	3	P	0	0	S
4	S	R	1	1	R	1	0	R	-1	1	P	0	2	S	0	1	S
5	P	P	0	1	P	0	1	S	0	1	S	0	0	R	0	1	R
6	R	S	1	1	S	1	0	R	0	2	S	0	0	P	-1	1	R
7	S	R	0	0	R	-1	0	R	-1	2	S	0	-1	P	0	2	R
8	S	P	1	2	P	1	1	R	-1	4	S	-1	-2	S	0	0	R
9	R	R	1	0	S	-1	0	R	-1	4	P	1	-1	P	1	-1	R
10	R	R	1	-1	R	0	-2	P	-1	3	P	-1	1	R	0	0	P
11	S	R	1	-1	P	0	-2	P	0	3	P	0	1	R	-1	1	P
12	R	R	-1	1	P	-1	-2	S	0	2	R	0	1	P	1	1	S
13	R	R	1	0	P	-1	-2	R	1	0	S	-1	1	P	-1	3	P
14	S	R	-1	1	R	-1	0	R	-1	-1	P	-1	0	S	0	4	S
15	R	R	-1	2	S	-1	2	P	0	0	P	1	-2	S	1	3	S
16	P	R	-1	2	R	1	1	R	1	0	P	0	-2	P	-1	2	R
17	S	P	-1	0	R	0	1	P	0	0	R	-1	-1	P	-1	1	R
18	S	P	-1	-1	R	0	1	S	-1	0	P	1	0	P	-1	-1	R
19	S	S	-1	-2	P	-1	1	S	1	0	P	-1	0	P	1	-3	P
20	S	P	-1	-3	P	1	-1	S	-1	-1	R	1	0	R	0	-4	R
21	S	P	1	-4	P	-1	-1	R	0	-2	R	-1	0	R	0	-2	R
22	S	S	1	-4	R	1	-1	R	0	0	R	1	1	S	0	-1	R
23	R	S	1	-3	R	-1	-1	R	-1	2	R	-1	1	R	1	0	R
24	S	R	0	-3	S	0	-2	P	1	2	P	-1	2	P	1	1	P
25	R	R	0	-2	P	-1	-1	S	0	1	S	-1	2	P	0	1	S
26	S	R	1	-1	S	1	1	S	1	0	R	0	0	S	1	1	S
27	R	R	0	1	P	-1	2	P	-1	-1	S	1	0	S	1	0	P
28	S	R	0	1	S	1	2	S	1	-1	R	-1	-2	S	-1	-1	S
29	R	R	-1	3	R	-1	2	P	-1	-1	P	-1	-1	P	1	-1	R
30	S	P	1	2	R	-1	2	R	-1	1	R	-1	1	R	-1	1	P
31	R	P	-1	1	P	0	2	P	0	3	P	-1	3	P	1	1	P
32	R	R	-1	1	R	-1	3	R	-1	4	R	0	3	R	1	2	R
33	R	R	-1	1	R	-1	2	R	1	3	R	1	4	S	0	3	R
34	R	R	1	0	P	1	2	S	0	3	S	0	3	P	-1	2	S
35	R	P	0	0	R	-1	3	P	1	1	R	-1	1	P	0	2	R
36	R	R	0	2	P	0	2	P	0	1	P	0	0	S	-1	2	R
37	S	S	1	1	P	0	2	P	0	1	P	1	0	P	0	0	P
38	S	P	-1	1	S	0	1	P	1	0	S	1	-1	S	1	-1	P
39	S	R	0	0	R	1	1	P	-1	-1	P	-1	-1	R	1	0	R
40	S	P	1	1	R	1	1	P	1	-1	S	-1	-1	R	0	0	P
41	S	S	0	-1	R	0	2	R	0	-3	R	-1	-1	S	-1	0	R
42	R	R	0	-1	R	0	2	P	1	-3	R	0	-1	R	0	1	R
43	R	P	-1	-1	R	-1	3	P	1	-1	R	1	0	R	0	2	R
44	R	P	1	1	P	0	3	R	-1	1	R	1	0	R	1	2	P
45	R	R	0	1	P	-1	3	R	0	2	P	1	1	P	1	1	P
46	P	R	-1	2	R	0	3	P	1	3	P	1	2	P	1	1	R
47	S	P	0	1	R	-1	1	R	1	2	S	1	1	S	-1	1	R
48	R	R	0	0	R	0	2	R	0	2	S	0	1	S	0	1	R
49	S	P	-1	-1	S	-1	2	R	-1	1	R	-1	0	R	-1	0	S
50	R	P	-1	-3	P	0	1	P	0	2	R	0	1	S	1	1	P
51	S	R	-1	-2	R	0	1	R	-1	3	R	0	0	R	-1	-1	R
52	R	R	1	0	R	0	3	S	0	4	P	-1	1	P	1	0	S
53	S	R	0	1	S	-1	2	P	1	2	P	1	2	R	1	1	S
54	R	P	0	2	P	0	2	S	-1	1	P	-1	2	P	1	3	P
55	R	R	0	4	P	0	3	S	0	-1	R	-1	2	R	0	3	R
56	R	P	-1	3	S	0	3	P	0	-3	P	-1	2	P	1	4	P
57	R	P	-1	3	P	1	1	P	0	-3	P	1	2	P	-1	4	P
58	R	R	1	4	P	0	2	S	0	-1	P	-1	2	P	1	4	R
59	P	P	-1	3	P	-1	3	P	0	-1	P	1	4	P	0	4	P
60	P	R	0	2	R	0	2	R	1	0	R	0	3	R	0	3	R
61	P	S	-1	1	R	-1	0	R	-1	0	P	1	2	R	-1	2	P
62	P	P	1	1	S	-1	0	P	1	-2	R	1	1	P	-1	0	P
63	P	R	1	0	S	0	0	S	1	-3	P	-1	-1	P	1	-1	R
64	P	S	0	-1	S	-1	0	S	1	-1	S	1	-2	S	1	-2	S
65	P	P	1	0	S	0	1	S	1	0	S	1	-1	S	1	-1	S
66	S	S	-1	1	S	-1	3	S	1	2	S	-1	1	S	-1	1	S
67	S	P	0	0	P	1	4	S	-1	3	R	1	1	P	1	2	P
68	S	S	1	-1	R	1	2	R	1	3	S	-1	3	S	-1	1	R
69	R	P	1	0	P	1	2	R	-1	3	R	-1	3	R	0	1	R
70	R	P	0	0	P	-1	2	R	-1	2	P	-1	2	P	1	0	P
71	R	P	-1	1	P	1	2	P	0	1	P	0	2	P	-1	0	P
72	R	R	1	2	P	0	3	P	0	2	P	1	3	P	0	1	P
73	R	R	0	3	P	-1	5	S	-1	3	P	1	3	S	1	3	P
74	R	P	1	3	P	1	5	P	1	1	R	1	4	S	1	2	P
75	S	P	-1	3	P	-1	5	S	-1	2	S	0	4	P	0	1	P
76	S	S	1	1	P	-1	3	R	1	2	R	1	3	R	0	-1	P
77	S	P	-1	0	R	1	1	R	0	2	R	0	3	R	0	-1	R
78	S	P	-1	-1	R	1	1	R	1	2	R	1	3	R	0	-1	R
79	R	P	0	-2	R	0	1	R	0	4	R	-1	3	R	-1	1	R
80	R	P	0	-2	R	1	0	P	0	3	P	-1	3	P	-1	2	P
81	R	P	1	0	R	0	1	R	1	4	P	1	4	P	-1	4	R
82	R	P	1	1	S	0	2	P	0	3	P	0	4	P	0	4	P
83	P	R	1	3	P	1	0	R	1	3	R	-1	4	P	1	4	R
84	P	P	-1	3	S	-1	-1	R	-1	1	R	-1	2	S	1	3	P
85	P	S	-1	2	S	-1	0	S	-1	0	S	1	1	S	-1	4	S
86	P	S	0	2	S	0	1	S	0	0	S	-1	1	S	-1	4	S
87	P	S	-1	2	S	-1	2	S	1	1	S	1	1	S	-1	4	S
88	R	S	-1	2	S	-1	4	S	1	1	S	1	1	S	1	4	S
89	R	P	1	2	R	0	3	S	-1	1	R	1	1	P	-1	3	R
90	R	R	1	3	P	1	2	R	1	1	S	-1	2	S	0	3	R
91	S	S	1	2	S	1	2	P	1	0	S	1	0	R	1	1	S
92	S	R	-1	1	P	-1	1	P	0	-2	R	0	-1	P	-1	1	R
93	S	R	-1	1	R	0	-1	R	-1	-4	R	-1	-1	R	-1	-1	R
94	R	R	-1	3	R	1	1	R	1	-2	R	1	1	R	1	1	R
95	R	S	0	2	P	-1	1	R	0	-1	P	-1	1	P	-1	0	S
96	R	P	-1	1	R	1	1	P	1	-1	P	1	3	P	-1	2	P
97	R	P	1	2	P	-1	1	P	-1	1	P	-1	4	P	1	2	P
98	R	P	0	2	P	-1	3	P	0	3	P	0	4	P	0	4	P
99	R	P	1	2	S	1	3	P	1	3	S	1	4	S	-1	4	S
100	R	P	1	3	P	0	2	S	0	4	P	1	3	P	1	3	S
101	R	P	1	5	P	0	2	P	-1	3	S	1	3	R	1	3	P
102	R	P	1	5	P	-1	3	P	1	3	S	0	1	R	0	2	P
103	R	R	1	5	P	1	3	P	0	3	P	-1	-1	P	0	1	R
104	R	P	1	4	P	1	3	P	1	3	P	-1	-1	P	1	1	P
105	R	P	-1	4	P	1	5	S	-1	3	P	1	1	P	1	3	P
106	R	S	0	4	P	1	5	P	0	3	P	0	1	P	1	3	P
107	R	P	1	2	R	1	5	P	1	3	R	1	3	P	1	4	R
108	R	P	-1	2	P	1	4	R	1	3	P	1	4	P	1	5	P
109	R	P	0	3	P	0	4	P	1	2	R	0	4	R	-1	5	R
110	R	P	1	3	P	1	4	P	1	2	S	0	3	P	1	4	P
111	R	P	0	3	P	-1	4	P	-1	4	S	-1	1	P	-1	4	P
112	R	P	0	5	P	1	4	P	1	4	R	0	-1	P	-1	4	P
113	R	P	-1	5	R	-1	5	P	1	4	P	1	-1	P	-1	4	P
114	R	P	-1	5	R	-1	4	P	-1	5	P	-1	-1	P	0	4	P
115	S	P	1	5	P	0	3	P	1	5	S	1	0	P	1	5	P
116	S	R	-1	3	P	-1	1	R	1	3	R	1	1	R	1	3	R
117	S	R	1	3	R	-1	-1	R	1	3	R	-1	3	R	1	3	R
118	S	R	-1	3	R	-1	-1	R	-1	3	R	1	4	P	1	3	R
119	S	P	0	3	R	0	0	P	0	3	R	0	4	R	0	1	R
120	P	R	1	1	P	-1	1	R	-1	1	R	0	4	P	0	1	R
121	P	S	0	1	P	-1	2	R	-1	1	R	0	3	P	1	2	R
122	P	S	1	1	P	-1	3	R	-1	-1	P	0	1	R	1	1	P
123	P	S	1	1	P	-1	2	R	0	-3	S	0	0	P	1	-1	P
124	P	S	1	1	S	0	1	S	1	-5	R	-1	0	R	1	0	S
125	P	R	0	3	S	0	1	S	0	-3	S	0	-2	R	0	-2	R
126	P	S	-1	3	S	1	2	R	0	-1	S	0	0	R	-1	-3	S
127	P	S	-1	3	S	1	3	S	-1	-1	S	0	2	S	0	-4	S
128	P	P	1	3	S	1	4	S	-1	1	S	1	3	S	0	-2	S
129	S	S	0	2	S	1	5	S	1	3	S	-1	3	S	-1	-1	S
130	S	R	-1	1	R	1	4	R	-1	2	R	-1	4	R	0	0	R
131	S	R	-1	3	R	-1	4	R	-1	2	R	0	4	R	1	2	R
132	S	R	1	3	R	1	4	R	1	4	R	-1	4	P	0	4	R
133	S	R	0	3	R	1	4	R	0	4	R	1	4	R	0	2	R
134	S	P	-1	4	R	0	4	R	0	4	R	0	4	P	0	2	P
135	S	P	1	3	R	1	5	P	1	5	R	-1	5	P	1	1	R
136	S	R	1	1	P	-1	5	R	-1	3	R	-1	5	R	-1	-1	P
137	R	R	0	1	R	1	3	R	-1	3	R	-1	5	R	-1	-1	R
138	R	P	0	0	P	1	2	P	1	2	R	0	4	R	0	0	R
139	R	P	0	0	P	1	2	P	1	2	P	1	3	P	0	-1	P
140	R	P	1	2	R	1	2	P	0	2	P	1	3	P	1	1	P
141	R	P	0	4	P	1	1	P	-1	4	S	-1	3	P	-1	3	P
142	R	R	0	4	P	-1	3	P	-1	4	P	-1	1	S	0	3	R
143	R	P	1	4	P	1	4	P	1	5	P	1	2	P	1	2	P
144	R	S	-1	4	P	-1	4	P	-1	5	P	-1	3	P	1	3	P
145	R	P	1	2	P	1	4	P	1	5	P	1	3	P	1	3	P
146	R	R	1	2	S	-1	5	P	-1	5	P	0	3	P	-1	3	S
147	R	P	0	1	P	0	3	P	-1	5	S	1	5	P	-1	3	P
148	S	P	-1	2	P	1	3	P	1	5	P	1	3	R	-1	5	P
149	R	P	1	0	P	-1	1	R	1	3	R	1	1	R	1	5	R
150	S	P	-1	2	P	1	1	R	1	2	P	-1	0	R	-1	4	R
151	R	R	1	0	P	-1	-1	P	0	2	P	-1	-2	S	-1	4	S
152	S	P	0	0	P	1	1	P	0	2	R	-1	-2	R	-1	2	P
153	R	R	-1	-2	R	-1	-1	P	0	0	S	1	0	P	1	2	P
154	S	P	-1	-1	P	-1	0	R	1	2	R	-1	0	P	-1	2	R
155	S	R	-1	-3	P	0	-2	P	-1	3	P	1	1	P	1	1	P
156	S	R	1	-1	R	1	-2	P	0	1	S	0	1	S	0	-1	P
157	S	R	1	0	R	-1	-2	R	-1	-1	R	1	0	S	1	0	R
158	P	R	0	2	S	0	0	R	1	1	R	0	0	P	1	-1	R
159	R	S	1	1	P	1	1	S	0	-1	S	0	0	S	0	-2	S
160	R	P	-1	1	R	0	3	R	-1	-3	P	0	-2	R	0	-2	R
161	S	P	0	1	R	0	4	P	1	-2	S	1	0	P	-1	-1	R
162	S	P	-1	-1	R	1	4	R	1	-2	S	1	0	P	1	-2	R
163	R	R	0	-3	R	0	4	R	0	-2	R	1	-1	P	1	-3	R
164	R	R	-1	-2	P	-1	3	P	1	-1	P	0	0	R	1	-2	P
165	R	P	1	-1	P	1	3	P	-1	1	P	-1	2	R	-1	-1	P
166	R	P	1	-1	P	-1	4	R	0	2	P	0	2	P	-1	-1	P
167	R	P	-1	1	P	0	4	P	-1	3	P	-1	3	P	0	1	P
168	S	S	1	3	P	-1	4	P	1	3	P	-1	4	S	1	3	P
169	S	R	1	3	P	0	3	R	-1	2	R	-1	3	P	1	2	R
170	S	P	0	4	R	1	1	R	1	2	R	1	3	R	1	1	P
171	S	R	-1	2	R	0	1	R	-1	2	R	-1	3	R	-1	2	R
172	P	P	1	2	R	1	1	R	1	3	R	1	3	R	-1	2	R
173	P	S	-1	1	P	1	-1	P	-1	1	S	1	1	P	1	0	S
174	S	P	1	2	S	0	0	S	0	2	S	-1	3	S	1	0	S
175	R	P	1	0	R	1	1	R	1	1	P	1	2	R	1	1	P
176	R	P	-1	2	R	1	0	R	1	0	S	1	2	R	1	0	P
177	R	P	1	2	P	0	-1	P	0	-1	S	-1	0	P	-1	-1	P
178	S	P	-1	3	P	-1	1	P	-1	1	P	-1	0	P	0	1	P
179	S	P	0	1	R	-1	0	P	-1	0	R	1	-2	P	-1	0	P
180	S	P	-1	1	R	1	1	P	-1	-1	R	1	-1	R	-1	-1	P
181	S	R	-1	-1	R	-1	2	R	1	-2	R	-1	-1	R	1	0	R
182	R	P	1	-1	S	-1	3	S	1	-1	P	0	1	P	1	1	S
183	P	P	0	-1	R	-1	1	P	-1	-3	P	1	3	R	1	1	P
184	S	P	1	0	R	0	1	R	-1	-2	R	1	4	S	1	1	R
185	S	R	-1	0	R	-1	1	R	-1	0	R	1	4	P	1	2	R
186	P	R	-1	2	R	1	1	R	1	2	R	1	4	R	1	0	R
187	R	P	0	0	P	0	-1	S	1	0	R	1	2	S	1	-2	R
188	S	P	1	0	R	0	1	R	-1	0	P	-1	1	S	0	-4	R
189	P	P	1	-1	P	1	3	R	1	1	R	1	0	S	-1	-3	P
190	S	P	1	0	P	1	2	P	0	-1	P	1	-2	S	1	-2	P
191	S	R	-1	-2	R	0	0	P	-1	-3	R	1	-4	S	1	-1	R
192	R	P	1	0	R	0	2	R	1	-3	R	0	-2	P	0	0	R
193	R	S	-1	0	R	1	1	P	1	-2	R	0	-2	S	-1	2	S
194	S	P	1	0	R	-1	0	P	0	-2	P	1	-1	P	0	1	P
195	R	S	1	-1	P	1	1	R	0	-2	P	1	-1	P	0	-1	P
196	S	R	-1	-1	P	0	3	R	1	-1	P	-1	1	S	-1	0	P
197	P	P	0	-1	P	1	1	P	1	1	S	1	-1	P	-1	0	P
198	P	S	0	-2	P	1	1	R	0	1	P	0	0	P	1	-1	P
199	P	S	0	0	P	1	1	R	1	-1	R	1	0	P	1	0	P
200	P	S	1	2	S	1	0	S	0	-1	S	1	0	R	-1	1	S
201	R	R	-1	4	R	1	0	S	1	0	R	1	0	S	1	-1	R
202	R	P	0	3	P	0	1	P	-1	-2	P	-1	1	P	0	-2	P
203	R	P	-1	4	P	-1	2	P	-1	-1	P	0	1	P	0	-1	P
204	R	R	-1	4	P	-1	3	R	0	1	R	1	2	R	0	0	R
205	R	P	1	3	R	1	4	S	0	2	P	0	3	P	0	0	R
206	R	P	-1	3	P	0	3	S	-1	0	S	-1	3	P	-1	2	P
207	R	R	-1	4	P	0	4	P	0	0	S	0	2	P	0	4	R
208	S	R	1	3	P	1	4	P	-1	0	P	-1	0	R	0	4	P
209	S	R	0	3	P	1	2	P	0	-2	R	0	-2	R	-1	4	R
210	S	R	-1	4	R	-1	0	R	-1	-3	R	-1	-1	R	-1	5	R
211	S	R	-1	4	P	-1	1	R	-1	-1	R	0	-1	R	1	5	R
212	R	R	-1	4	R	-1	-1	P	0	1	R	-1	1	P	-1	5	P
213	R	R	-1	4	R	-1	-2	P	0	1	P	-1	2	P	-1	5	P
214	S	R	1	3	P	1	-1	R	0	3	P	-1	4	P	1	5	P
215	P	R	1	3	R	-1	-1	R	1	5	P	1	2	P	0	3	R
216	P	R	0	1	P	1	-3	S	0	3	S	-1	1	R	1	2	S
217	R	P	1	-1	S	1	-2	S	1	3	S	-1	1	R	-1	0	S
218	S	R	1	0	R	-1	-3	P	0	1	S	1	0	P	-1	-1	P
219	R	R	0	1	R	1	-2	S	1	-1	S	-1	-1	R	-1	-3	R
220	S	R	0	0	P	0	-1	P	1	-3	R	0	-1	P	0	-2	R
221	R	R	1	2	P	0	-1	P	1	-3	R	0	0	R	0	-3	R
222	S	R	-1	3	R	0	0	R	1	-3	R	1	-1	R	-1	-2	R
223	R	P	-1	3	P	-1	2	S	-1	-1	P	-1	1	P	-1	-1	P
224	S	S	-1	3	R	0	2	R	-1	-1	P	0	2	R	-1	1	S
225	R	R	1	3	P	1	3	P	0	1	P	-1	2	P	1	2	R
226	S	P	0	2	S	0	5	S	0	3	R	0	2	R	1	4	S
227	P	R	1	1	P	1	4	P	1	2	P	1	3	P	-1	5	P
228	P	R	1	-1	S	-1	3	S	1	1	S	0	2	P	0	4	P
229	P	R	0	-3	P	1	3	S	-1	3	S	1	2	S	0	3	P
230	R	P	0	-4	S	0	2	S	1	3	S	1	4	S	-1	3	S
231	S	S	1	-3	R	-1	0	P	1	1	P	-1	2	S	1	1	P
232	S	R	0	-2	P	0	1	R	-1	0	P	0	0	P	1	0	P
233	S	R	-1	0	R	1	0	R	1	1	P	-1	-1	R	1	-1	R
234	S	P	-1	2	R	-1	0	R	-1	1	R	-1	-3	P	0	0	P
235	S	P	-1	2	R	-1	1	P	1	1	R	0	-3	S	-1	-2	P
236	S	R	1	0	S	1	3	P	1	1	R	1	-1	R	-1	-1	S
237	S	P	0	1	R	-1	2	P	0	1	P	-1	1	P	-1	0	R
238	R	P	-1	-1	R	-1	4	R	1	-1	S	1	1	P	1	0	R
239	R	P	-1	-1	R	1	3	P	0	-2	P	1	1	P	1	0	R
240	R	R	0	1	P	0	2	P	1	-2	R	1	1	P	1	2	P
241	R	P	0	2	P	1	2	R	1	0	P	1	0	P	1	3	P
242	R	P	1	2	P	1	3	P	0	1	P	1	0	S	1	3	P
243	R	P	1	4	R	0	3	P	0	3	P	-1	2	P	-1	3	P
244	R	R	1	4	P	1	3	P	0	4	P	0	4	P	0	3	R
245	P	P	0	3	P	0	4	P	-1	4	P	1	4	P	1	3	P
246	P	S	1	3	R	1	3	R	1	3	S	1	4	R	0	2	S
247	P	S	-1	3	S	0	1	S	1	2	S	0	4	S	1	0	S
248	P	S	-1	3	P	1	1	S	1	2	S	1	4	S	-1	2	S
249	P	S	1	3	S	1	1	S	1	2	R	1	4	S	0	2	R
250	P	R	1	4	S	-1	1	S	0	2	R	0	2	S	-1	2	R
251	P	S	0	3	R	-1	2	S	1	3	S	1	1	S	0	3	S
252	P	P	1	3	P	-1	2	S	1	5	R	0	1	P	-1	5	S
253	S	S	0	2	S	1	1	S	0	5	P	0	-1	P	0	4	S
254	S	P	1	1	R	1	1	P	1	4	R	0	-3	R	0	2	P
255	S	S	1	-1	P	1	1	R	-1	2	R	0	-1	R	0	2	R
256	S	R	1	0	R	0	-1	R	1	2	R	1	1	R	-1	2	R
257	S	R	-1	0	R	-1	1	R	-1	2	P	0	1	R	-1	2	R
258	S	P	1	1	P	1	2	P	0	2	P	1	1	R	1	3	R
259	S	R	1	0	R	-1	1	P	-1	1	R	1	1	R	1	5	R
260	S	R	-1	2	R	-1	1	R	1	1	R	-1	1	R	0	5	R
261	S	P	0	3	R	-1	3	P	1	1	P	1	1	R	1	5	R
262	S	P	1	1	R	0	3	S	1	-1	R	0	-1	P	-1	5	P
263	R	S	-1	-1	R	-1	3	R	1	-2	R	0	1	R	0	3	R
264	R	P	-1	-1	R	-1	4	P	0	-1	P	0	2	P	-1	2	R
265	R	P	1	-1	R	-1	3	P	0	1	R	1	2	R	-1	2	R
266	R	P	-1	-1	S	1	2	R	0	1	P	0	1	P	1	1	S
267	R	P	-1	1	R	1	0	P	0	2	P	0	3	P	1	1	P
268	R	P	0	3	P	0	-1	R	0	3	P	-1	3	P	1	3	P
269	R	P	1	5	R	0	0	P	-1	3	P	1	4	P	-1	4	P
270	R	P	-1	5	P	0	0	P	0	3	P	1	4	P	0	4	P
271	R	P	-1	5	S	1	1	P	1	3	P	1	5	R	0	5	P
272	R	R	1	5	P	1	1	R	1	4	R	-1	5	P	0	4	R
273	R	S	1	4	P	1	2	R	1	3	P	-1	4	P	-1	4	S
274	P	P	-1	2	P	-1	2	P	-1	3	S	1	4	S	0	4	S
275	P	R	-1	1	R	0	2	S	-1	2	R	-1	4	R	-1	4	R
276	P	R	0	-1	S	0	0	S	0	2	S	0	2	S	1	2	S
277	P	S	-1	-3	S	0	2	S	0	2	S	1	2	S	0	3	S
278	P	R	0	-2	S	0	2	S	-1	3	S	1	3	S	0	3	S
279	P	R	1	-2	S	-1	2	S	0	4	S	0	3	P	0	3	S
280	S	S	0	-3	S	1	3	S	-1	5	S	-1	3	S	1	2	S
281	S	P	-1	-2	P	1	4	P	1	4	R	-1	4	R	-1	3	P
282	S	R	-1	-2	P	1	2	S	-1	2	R	0	4	R	0	3	R
283	S	S	1	-2	P	0	0	R	-1	1	R	-1	4	R	1	3	R
284	S	R	1	-1	R	1	-2	R	1	1	P	1	4	R	-1	3	P
285	S	R	-1	1	S	-1	-2	R	1	1	R	-1	2	R	0	4	R
286	P	P	-1	2	R	-1	-2	P	1	2	R	0	3	R	1	5	R
287	P	R	1	3	S	0	-2	S	-1	3	S	0	1	S	1	3	R
288	P	S	0	1	S	0	0	R	1	4	S	1	1	S	0	3	R
289	R	S	0	2	S	1	2	S	-1	2	S	1	1	S	1	3	S
290	R	P	-1	0	R	-1	0	R	0	0	R	1	1	R	0	1	R
291	R	P	-1	0	P	-1	0	R	1	-1	P	-1	0	P	-1	0	P
292	R	R	1	1	P	0	2	P	-1	-1	P	0	2	P	1	2	P
293	S	P	0	2	R	-1	2	P	-1	-1	P	1	2	P	-1	2	P
294	S	R	0	0	R	1	2	R	0	-1	R	1	0	P	1	0	R
295	S	R	0	2	R	0	4	R	-1	1	P	1	2	R	-1	0	R
296	S	R	1	2	S	-1	5	R	-1	2	R	0	1	R	0	1	S
297	P	S	-1	2	R	1	4	R	-1	3	R	1	1	R	-1	1	R
298	P	P	-1	3	S	0	2	S	0	1	S	0	-1	S	0	-1	P
299	P	S	1	4	S	0	2	S	1	3	S	1	1	R	0	1	S
300	P	S	0	4	S	1	2	P	0	3	S	1	1	P	-1	1	S

## Sheet: Player 3
Multi-AI competing and winning against humans in iterated Rock-Paper-Scissors game Lei Wang, Wenbin Huang, Yuanpeng Li, Julian Evans, Sailing He* Supplementary Information 1
Player 3 Data: Round number:	Player 3 played:	AI 1 played:	AI 1 Score:	AI 1 Last 5 Rounds Total Score:	AI 2 played:	AI 2 Score:	AI 2 Last 5 Rounds Total Score:	AI 3 played:	AI 3 Score:	AI 3 Last 5 Rounds Total Score:	AI 4 played:	AI 4 Score:	AI 4 Last 5 Rounds Total Score:	AI 5 played:	AI 5 Score:	AI 5 Last 5 Rounds Total Score:	Multi AI played:
1	P	P	0	4	R	1	2	P	-1	2	P	1	3	R	-1	0	P
2	P	S	-1	3	P	0	1	P	0	1	S	0	2	R	1	-2	S
3	P	S	0	3	P	0	2	R	1	2	P	0	4	S	0	-2	S
4	P	S	1	4	S	1	1	S	-1	0	P	0	3	R	0	-2	S
5	R	S	0	4	S	0	1	S	0	0	S	0	2	P	0	-2	S
6	P	S	1	2	P	1	-1	S	0	-1	S	0	0	S	-1	-1	S
7	P	S	0	3	R	-1	0	P	-1	0	S	0	1	P	0	1	S
8	S	P	1	3	S	1	-1	R	-1	0	P	-1	1	S	0	2	P
9	S	P	1	1	P	-1	-1	S	-1	2	P	1	0	S	1	1	S
10	S	R	1	-1	P	0	-3	P	-1	1	P	-1	-1	R	0	2	R
11	R	R	1	1	R	0	-3	S	0	1	R	0	-1	S	-1	2	S
12	R	S	-1	0	S	-1	-3	S	0	-1	R	0	-2	P	1	0	S
13	P	P	1	-2	S	-1	-3	P	1	-2	P	-1	-3	P	-1	1	P
14	P	S	-1	-1	S	-1	-2	S	-1	-3	S	-1	-2	P	0	1	P
15	R	S	-1	1	S	-1	0	R	0	-2	R	1	0	R	1	1	S
16	R	P	-1	-1	S	1	0	S	1	-1	P	0	1	R	-1	0	P
17	P	P	-1	0	S	0	-1	R	0	-1	P	-1	2	S	-1	1	P
18	S	R	-1	1	S	0	1	S	-1	-1	R	1	2	R	-1	1	R
19	S	R	-1	2	R	-1	0	R	1	-1	R	-1	3	S	1	2	R
20	P	R	-1	2	P	1	0	R	-1	-1	P	1	3	R	0	2	P
21	P	S	1	2	P	-1	1	S	0	-2	P	-1	3	P	0	1	P
22	R	R	1	2	P	1	2	R	0	0	S	1	2	R	0	1	R
23	R	P	1	2	S	-1	2	P	-1	1	R	-1	1	S	1	0	P
24	P	P	0	2	S	0	1	S	1	2	S	-1	0	P	1	-2	P
25	P	S	0	1	S	-1	1	R	0	2	R	-1	0	R	0	-2	R
26	R	S	1	3	P	1	2	R	1	2	P	0	-1	S	1	-2	S
27	R	S	0	1	P	-1	3	S	-1	1	P	1	0	P	1	-3	P
28	S	S	0	0	S	1	3	S	1	0	S	-1	2	S	-1	-2	S
29	S	R	-1	-1	R	-1	4	R	-1	-1	S	-1	2	P	1	-1	R
30	R	R	1	0	P	-1	4	S	-1	-1	P	-1	1	R	-1	-2	P
31	P	P	-1	-1	P	0	4	P	0	-1	P	-1	3	P	1	-1	P
32	S	S	-1	0	S	-1	3	S	-1	-1	P	0	2	S	1	0	S
33	R	R	-1	1	R	-1	2	R	1	0	R	1	0	P	0	-1	R
34	R	S	1	1	S	1	2	P	0	0	P	0	0	R	-1	0	S
35	R	R	0	-1	S	-1	0	S	1	0	S	-1	1	R	0	1	S
36	S	P	0	-1	S	0	-2	P	0	0	P	0	-1	P	-1	1	P
37	P	P	1	-2	R	0	-2	R	0	-1	P	1	-2	R	0	0	R
38	S	S	-1	-2	S	0	-3	P	1	-2	S	1	-1	P	1	-1	S
39	S	P	0	-2	R	1	-3	R	-1	-3	R	-1	-1	S	1	-3	R
40	R	R	1	-2	P	1	-1	R	1	-3	P	-1	-1	S	0	-3	P
41	S	P	0	-2	P	0	1	P	0	-2	S	-1	1	P	-1	-4	P
42	R	R	0	-2	R	0	0	P	1	-2	S	0	2	S	0	-4	S
43	P	P	-1	-2	R	-1	1	P	1	0	S	1	1	R	0	-4	R
44	R	P	1	-2	R	0	0	R	-1	1	P	1	2	R	1	-4	P
45	P	S	0	0	P	-1	-1	P	0	0	S	1	2	R	1	-4	S
46	P	R	-1	1	R	0	-2	S	1	0	R	1	2	S	1	-4	R
47	R	R	0	1	S	-1	-2	P	1	2	R	1	1	S	-1	-2	P
48	S	S	0	1	P	0	-3	S	0	2	P	0	2	S	0	-2	S
49	S	P	-1	1	P	-1	-3	R	-1	2	S	-1	0	S	-1	-1	R
50	S	S	-1	-1	P	0	-4	P	0	3	P	0	-1	R	1	-1	P
51	R	R	-1	-2	P	0	-5	P	-1	2	P	0	-3	P	-1	1	P
52	R	R	1	-1	P	0	-3	S	0	2	P	-1	-1	R	1	1	S
53	P	P	0	-1	P	-1	-1	P	1	0	S	1	0	S	1	2	S
54	P	R	0	-1	S	0	0	S	-1	0	S	-1	2	S	1	3	S
55	P	P	0	-1	R	0	2	P	0	0	P	-1	3	P	0	4	P
56	S	P	-1	-1	S	0	2	S	0	1	S	-1	4	R	1	3	S
57	R	R	-1	-2	R	1	1	R	0	0	S	1	3	S	-1	3	S
58	R	P	1	-2	P	0	0	P	0	1	S	-1	1	R	1	2	R
59	P	S	-1	-1	S	-1	1	P	0	2	P	1	-1	S	0	1	P
60	S	S	0	1	S	0	1	S	1	1	S	0	-2	S	0	1	S
61	S	P	-1	1	R	-1	2	R	-1	1	R	1	-2	S	-1	1	R
62	P	P	1	1	P	-1	3	P	1	2	S	1	-1	S	-1	0	P
63	P	S	1	1	R	0	3	S	1	2	S	-1	1	S	1	2	R
64	S	S	0	1	P	-1	1	P	1	2	P	1	3	P	1	3	P
65	R	S	1	0	P	0	-1	R	1	1	P	1	2	S	1	1	P
66	R	S	-1	-1	S	-1	0	P	1	1	P	-1	3	R	-1	0	P
67	R	P	0	-1	S	1	-2	S	-1	1	S	1	3	S	1	0	S
68	P	P	1	0	S	1	-3	R	1	0	R	-1	1	R	-1	-2	R
69	S	R	1	-1	R	1	-1	R	-1	-2	R	-1	-1	R	0	-4	R
70	S	R	0	0	P	-1	1	R	-1	0	R	-1	1	R	1	-2	P
71	R	S	-1	2	P	1	-1	S	0	1	S	0	1	S	-1	0	S
72	P	P	1	2	P	0	1	P	0	-1	R	1	-1	P	0	-1	P
73	P	R	0	1	S	-1	2	R	-1	0	R	1	-1	P	1	0	S
74	P	S	1	0	P	1	2	P	1	0	P	1	-1	S	1	1	P
75	P	P	-1	0	R	-1	1	S	-1	-1	R	0	-2	S	0	1	R
76	S	R	1	-1	R	-1	1	S	1	-1	P	1	-4	P	0	1	R
77	S	P	-1	1	R	1	1	P	0	0	P	0	-4	S	0	1	P
78	R	R	-1	0	P	1	2	S	1	-1	R	1	-4	R	0	1	P
79	R	R	0	1	P	0	2	P	0	-1	S	-1	-3	R	-1	1	P
80	R	R	0	0	P	1	3	P	0	0	S	-1	-4	S	-1	0	P
81	R	S	1	0	S	0	5	S	1	0	S	1	-4	S	-1	-2	S
82	P	P	1	-2	R	0	3	S	0	-1	P	0	-4	P	0	-2	R
83	S	R	1	-1	S	1	1	S	1	1	R	-1	-3	R	1	-2	S
84	S	P	-1	0	R	-1	0	R	-1	2	R	-1	-2	R	1	-1	R
85	S	R	-1	-1	R	-1	0	S	-1	2	P	1	0	S	-1	0	S
86	S	R	0	0	P	0	0	P	0	1	P	-1	0	S	-1	1	P
87	R	P	-1	2	S	-1	0	P	1	1	R	1	0	P	-1	2	P
88	R	S	-1	3	R	-1	0	S	1	1	P	1	0	S	1	3	S
89	P	S	1	1	P	0	0	P	-1	0	S	1	0	S	-1	1	S
90	P	P	1	3	R	1	-1	R	1	-1	S	-1	0	S	0	1	P
91	P	P	1	2	P	1	-3	R	1	-2	P	1	2	S	1	2	P
92	P	P	-1	1	R	-1	-2	R	0	-2	S	0	3	R	-1	3	S
93	P	S	-1	0	P	0	-2	S	-1	-4	P	-1	4	R	-1	1	P
94	S	S	-1	2	S	1	-2	R	1	-2	R	1	3	P	1	1	R
95	S	P	0	1	R	-1	-2	R	0	-1	R	-1	3	R	-1	-1	R
96	S	R	-1	0	R	1	0	P	1	1	P	1	3	P	-1	-1	P
97	R	P	1	1	R	-1	1	P	-1	1	R	-1	2	P	1	-3	R
98	P	S	0	2	S	-1	2	P	0	3	P	0	1	P	0	-1	P
99	R	R	1	2	S	1	3	P	1	2	S	1	1	R	-1	0	S
100	S	P	1	2	S	0	2	S	0	2	S	1	-1	P	1	1	P
101	P	R	1	2	R	0	1	R	-1	1	R	1	-2	P	1	-1	R
102	R	S	1	0	S	-1	-1	R	1	1	S	0	-2	S	0	0	R
103	R	P	1	-2	P	1	-2	S	0	0	R	-1	-3	S	0	-2	S
104	S	S	1	-2	R	1	-2	R	1	-1	P	-1	-3	S	1	-3	R
105	S	P	-1	-2	R	1	0	R	-1	-1	R	1	-3	S	1	-3	R
106	P	R	0	-2	P	1	1	R	0	0	P	0	-2	P	1	-2	P
107	S	S	1	-2	S	1	2	S	1	0	S	1	-1	R	1	-2	S
108	P	S	-1	-1	R	1	3	R	1	0	P	1	0	R	1	0	R
109	R	S	0	-1	S	0	1	S	1	0	R	0	0	R	-1	0	S
110	R	R	1	-2	S	1	-1	P	1	-2	R	0	1	R	1	0	R
111	P	S	0	-1	P	-1	-3	R	-1	-2	R	-1	0	R	-1	0	R
112	S	P	0	1	S	1	-3	R	1	-2	R	0	-1	R	-1	-1	P
113	S	S	-1	0	R	-1	-3	R	1	-1	R	1	0	R	-1	-1	S
114	P	R	-1	-1	P	-1	-1	P	-1	1	R	-1	1	R	0	1	P
115	P	R	1	-1	S	0	0	S	1	2	S	1	0	S	1	0	S
116	R	P	-1	-2	R	-1	2	R	1	2	P	1	1	P	1	1	R
117	S	P	1	-2	S	-1	2	P	1	3	P	-1	3	P	1	3	P
118	P	P	-1	-2	R	-1	2	S	-1	1	R	1	1	P	1	1	R
119	R	R	0	-2	P	0	0	P	0	1	P	0	-1	S	0	0	P
120	R	S	1	-1	P	-1	1	P	-1	2	P	0	1	P	0	0	P
121	R	S	0	-1	R	-1	1	S	-1	2	S	0	1	R	1	0	S
122	P	S	1	-3	S	-1	1	S	-1	1	S	0	-1	S	1	-1	S
123	R	S	1	-1	R	-1	2	S	0	3	R	0	1	R	1	1	S
124	S	P	1	-2	R	0	3	R	1	1	R	-1	2	P	1	1	R
125	R	S	0	-3	S	0	3	R	0	1	S	0	2	P	0	1	S
126	P	S	-1	-3	P	1	1	S	0	0	P	0	0	P	-1	1	P
127	S	S	-1	-1	P	1	1	P	-1	2	P	0	1	R	0	1	P
128	R	P	1	-2	R	1	-1	R	-1	0	P	1	-1	R	0	1	R
129	P	S	0	0	S	1	-1	P	1	1	P	-1	0	P	-1	1	P
130	S	P	-1	2	R	1	-1	P	-1	0	S	-1	-1	R	0	2	P
131	R	P	-1	2	R	-1	1	R	-1	-1	P	0	0	S	1	2	P
132	S	S	1	2	P	1	1	P	1	-2	S	-1	1	S	0	1	S
133	P	S	0	2	P	1	1	P	0	-2	P	1	2	P	0	0	S
134	S	R	-1	2	R	0	1	P	0	-2	S	0	1	P	0	0	R
135	P	S	1	2	R	1	1	R	1	-3	R	-1	1	S	1	-1	S
136	S	R	1	4	S	-1	-1	P	-1	-3	P	-1	0	S	-1	-1	R
137	P	S	0	4	R	1	-1	S	-1	-4	R	-1	-2	R	-1	0	S
138	S	S	0	5	S	1	-1	R	1	-2	P	0	-3	P	0	-1	S
139	P	P	0	4	R	1	-1	S	1	-1	S	1	-4	S	0	-2	P
140	S	S	1	3	R	1	-3	R	0	1	P	1	-3	R	1	0	S
141	P	R	0	2	S	1	-1	S	-1	3	S	-1	-3	S	-1	0	S
142	S	R	0	0	P	-1	0	R	-1	5	P	-1	-1	R	0	1	R
143	S	P	1	0	S	1	0	S	1	5	S	1	-1	S	1	3	S
144	S	R	-1	-1	R	-1	0	S	-1	4	P	-1	0	R	1	4	S
145	S	P	1	0	P	1	2	P	1	3	P	1	-2	P	1	4	P
146	R	R	1	-1	P	-1	0	P	-1	1	P	0	-2	P	-1	2	P
147	S	S	0	0	P	0	0	R	-1	1	P	1	-2	P	-1	2	P
148	P	R	-1	-1	S	1	0	S	1	1	P	1	-2	P	-1	0	S
149	P	P	1	-1	R	-1	1	R	1	2	R	1	-2	R	1	0	R
150	R	S	-1	-2	R	1	-1	P	1	1	R	-1	-2	P	-1	-2	P
151	S	P	1	-2	P	-1	0	R	0	3	P	-1	-1	S	-1	0	R
152	P	R	0	-3	S	1	-2	P	0	3	R	-1	-3	S	-1	-1	P
153	P	S	-1	-4	R	-1	0	R	0	2	P	1	-3	P	1	1	R
154	S	R	-1	-2	R	-1	-2	P	1	0	P	-1	-3	P	-1	1	P
155	R	S	-1	-1	P	0	0	R	-1	0	P	1	-3	P	1	1	P
156	P	S	1	-1	P	1	1	S	0	-1	P	0	-2	P	0	1	P
157	P	P	1	1	R	-1	2	P	-1	-1	R	1	-1	S	1	1	R
158	S	R	0	2	S	0	0	S	1	-1	S	0	-1	R	1	1	R
159	P	S	1	2	R	1	1	R	0	0	R	0	-1	S	0	2	S
160	S	R	-1	2	S	0	-1	R	-1	0	P	0	-1	S	0	4	S
161	P	P	0	4	P	0	-2	S	1	1	S	1	-3	P	-1	3	P
162	S	R	-1	3	P	1	-2	R	1	1	R	1	-2	R	1	3	R
163	S	S	0	4	P	0	-2	S	0	2	S	1	0	R	1	3	S
164	S	P	-1	3	P	-1	-3	S	1	2	R	0	0	R	1	3	P
165	R	R	1	1	P	1	-3	P	-1	3	P	-1	2	R	-1	3	P
166	P	P	1	0	P	-1	-2	P	0	3	R	0	4	P	-1	3	R
167	R	S	-1	0	R	0	-2	R	-1	2	P	-1	2	P	0	3	P
168	P	R	1	-2	S	-1	-1	S	1	1	R	-1	2	R	1	3	R
169	P	R	1	-3	S	0	1	S	-1	2	S	-1	1	S	1	1	S
170	P	S	0	-3	S	1	3	R	1	3	R	1	1	P	1	1	S
171	R	P	-1	-2	R	0	3	R	-1	1	R	-1	-1	P	-1	1	R
172	P	S	1	-1	P	1	3	R	1	1	S	1	0	P	-1	2	P
173	S	R	-1	1	S	1	3	S	-1	0	S	1	0	S	1	1	S
174	P	P	1	3	S	0	2	P	0	-1	R	-1	1	R	1	2	P
175	S	S	1	4	P	1	2	R	1	-2	P	1	-1	P	1	0	S
176	R	P	-1	3	S	1	0	S	1	0	R	1	-1	P	1	-1	P
177	P	R	1	3	R	0	-1	P	0	-1	P	-1	-1	R	-1	-1	R
178	S	R	-1	1	R	-1	-2	S	-1	0	R	-1	-2	S	0	-2	R
179	P	S	0	1	R	-1	-1	R	-1	0	P	1	-1	P	-1	-2	S
180	R	R	-1	2	R	1	-3	R	-1	-1	R	1	0	P	-1	-1	R
181	P	P	-1	2	P	-1	-2	P	1	-2	P	-1	1	R	1	1	P
182	S	S	1	1	S	-1	-1	S	1	-1	S	0	1	S	1	-1	S
183	S	S	0	2	P	-1	0	P	-1	-1	S	1	1	S	1	0	S
184	P	P	1	1	S	0	-2	R	-1	-2	S	1	0	R	1	0	P
185	P	R	-1	0	R	-1	0	S	-1	-2	S	1	1	S	1	-1	S
186	R	R	-1	-1	S	1	-1	P	1	-1	P	1	2	R	1	-1	P
187	S	S	0	-1	R	0	-2	P	1	0	P	1	3	R	1	0	P
188	S	P	1	-1	P	0	-1	S	-1	-1	S	-1	2	S	0	1	S
189	P	P	1	-2	R	1	-1	S	1	0	R	1	2	R	-1	1	R
190	R	P	1	-2	R	1	-3	S	0	2	R	1	0	S	1	1	S
191	P	S	-1	0	P	0	-2	P	-1	0	P	1	-1	R	1	-1	S
192	P	S	1	1	R	0	-1	R	1	-1	R	0	-2	S	0	-2	S
193	P	R	-1	2	S	1	-3	S	1	-1	P	0	-2	P	-1	-2	R
194	S	R	1	2	S	-1	-1	P	0	0	P	1	-2	P	0	-2	R
195	R	P	1	3	P	1	0	R	0	-2	R	1	-2	P	0	-2	P
196	R	S	-1	3	P	0	1	S	1	-1	S	-1	-2	P	-1	0	S
197	P	S	0	1	P	1	2	S	1	-2	P	1	-3	P	-1	2	P
198	R	S	0	1	R	1	3	R	0	0	S	0	-2	R	1	1	R
199	P	S	0	1	R	1	2	S	1	-1	R	1	-3	P	1	1	R
200	S	R	1	1	R	1	1	S	0	1	S	1	-3	S	-1	2	S
201	R	S	-1	1	S	1	1	S	1	1	R	1	-3	S	1	1	S
202	R	P	0	1	P	0	-1	S	-1	1	P	-1	-2	R	0	-1	P
203	P	S	-1	1	R	-1	0	P	-1	-1	S	0	-1	P	0	-1	S
204	S	R	-1	3	S	-1	-1	S	0	-1	R	1	1	R	0	-1	R
205	P	R	1	3	R	1	0	R	0	-2	R	0	3	R	0	0	R
206	R	R	-1	1	R	0	-2	R	-1	-3	P	-1	2	P	-1	-1	P
207	P	P	-1	2	S	0	-1	P	0	-2	S	0	3	S	0	1	S
208	S	S	1	1	S	1	-1	R	-1	-1	S	-1	3	R	0	2	S
209	P	R	0	0	R	1	0	R	0	0	R	0	2	R	-1	3	R
210	R	S	-1	-2	R	-1	-1	R	-1	-1	P	-1	0	R	-1	1	R
211	P	P	-1	-2	P	-1	0	S	-1	0	S	0	2	S	1	2	S
212	P	R	-1	-2	S	-1	0	S	0	1	R	-1	2	R	-1	2	R
213	R	R	-1	-3	P	-1	0	S	0	2	P	-1	0	S	-1	0	S
214	S	P	1	-3	P	1	1	R	0	0	P	-1	1	R	1	-2	P
215	S	R	1	-3	S	-1	1	R	1	2	R	1	1	R	0	0	R
216	P	S	0	-1	R	1	1	S	0	3	R	-1	1	S	1	1	S
217	R	R	1	0	R	1	0	S	1	3	P	-1	-1	P	-1	1	S
218	R	P	1	1	R	-1	-1	P	0	1	S	1	1	S	-1	3	S
219	P	S	0	2	R	1	-2	R	1	3	P	-1	-1	S	-1	3	R
220	S	P	0	4	S	0	-2	S	1	1	R	0	0	R	0	3	P
221	R	S	1	2	R	0	-2	P	1	0	R	0	0	R	0	3	R
222	P	R	-1	0	P	0	-1	P	1	0	P	1	1	S	-1	2	S
223	R	R	-1	-1	P	-1	-1	R	-1	1	R	-1	0	R	-1	2	R
224	S	R	-1	-2	S	0	0	S	-1	0	S	0	1	P	-1	3	P
225	P	P	1	-2	S	1	1	S	0	1	P	-1	1	S	1	1	S
226	R	P	0	-1	R	0	2	P	0	2	S	0	0	P	1	1	R
227	R	S	1	1	P	1	2	P	1	2	P	1	-1	P	-1	2	P
228	S	P	1	1	P	-1	3	P	1	3	P	0	0	R	0	2	P
229	P	P	0	0	R	1	1	R	-1	2	R	1	-1	R	0	3	R
230	S	P	0	-1	R	0	0	R	1	1	R	1	-2	S	-1	3	S
231	R	S	1	-2	R	-1	0	R	1	1	R	-1	-1	R	1	2	R
232	P	S	0	-4	P	0	0	P	-1	0	S	0	0	S	1	1	S
233	S	S	-1	-2	R	1	-1	R	1	-1	R	-1	0	R	1	1	R
234	S	S	-1	-1	P	-1	1	P	-1	1	P	-1	2	P	0	1	P
235	R	R	-1	-1	P	-1	1	R	1	1	S	0	2	P	-1	1	S
236	P	P	1	0	P	1	1	R	1	0	R	1	0	S	-1	2	S
237	S	S	0	1	R	-1	1	R	0	-1	S	-1	-1	S	-1	3	S
238	P	P	-1	0	S	-1	2	R	1	0	P	1	-2	P	1	2	S
239	R	S	-1	0	S	1	2	R	0	-2	P	1	-3	P	1	1	S
240	R	S	0	-1	P	0	2	S	1	-1	P	1	-1	S	1	3	S
241	P	S	0	-2	S	1	2	S	1	-2	R	1	1	S	1	1	S
242	S	P	1	-1	R	1	3	R	0	0	R	1	1	R	1	1	R
243	S	R	1	-2	S	0	3	R	0	0	R	-1	2	R	-1	2	S
244	P	S	1	-1	R	1	2	S	0	2	P	0	3	S	0	3	P
245	R	S	0	1	R	0	2	P	-1	3	S	1	2	S	1	3	P
246	P	P	1	1	S	1	1	P	1	5	P	1	0	P	0	3	P
247	S	R	-1	0	S	0	1	S	1	4	S	0	1	S	1	2	S
248	P	S	-1	2	R	1	0	S	1	3	S	1	0	S	-1	1	S
249	P	R	1	2	R	1	-1	R	1	3	P	1	0	P	0	1	R
250	S	S	1	0	S	-1	-1	P	0	1	P	0	0	P	-1	0	P
251	S	S	0	1	R	-1	-1	R	1	-1	P	1	0	S	0	0	S
252	P	S	1	1	P	-1	-1	S	1	0	R	0	-1	R	-1	0	S
253	R	P	0	1	P	1	-1	P	0	1	S	0	-2	S	0	-1	P
254	R	S	1	1	R	1	1	S	1	1	S	0	-4	S	0	-3	S
255	P	P	1	1	S	1	2	R	-1	1	S	0	-5	S	0	-4	S
256	S	R	1	1	R	0	3	R	1	1	R	1	-3	R	-1	-2	R
257	P	S	-1	2	S	-1	3	P	-1	1	R	0	-1	P	-1	-1	S
258	P	R	1	2	S	1	4	P	0	0	R	1	-1	P	1	0	S
259	S	R	1	0	R	-1	4	R	-1	-1	R	1	-1	R	1	1	R
260	R	P	-1	2	S	-1	5	R	1	1	R	-1	1	R	0	3	S
261	P	S	0	3	S	-1	3	S	1	2	P	1	0	P	1	2	S
262	S	R	1	3	S	0	3	S	1	2	P	0	-1	S	-1	1	R
263	P	R	-1	3	R	-1	2	R	1	2	P	0	-1	S	0	1	R
264	R	P	-1	3	S	-1	0	R	0	1	P	0	0	P	-1	2	P
265	P	S	1	3	R	-1	-2	P	0	0	S	1	0	S	-1	2	S
266	P	R	-1	3	S	1	-2	S	0	0	R	0	1	R	1	3	R
267	P	R	-1	1	P	1	-2	P	0	0	R	0	0	P	1	2	P
268	R	R	0	-1	R	0	-2	S	0	0	R	-1	0	R	1	2	R
269	S	S	1	0	R	0	-1	S	-1	0	S	1	0	S	-1	1	S
270	P	S	-1	-1	S	0	1	P	0	0	R	1	-1	R	0	0	S
271	R	R	-1	-1	S	1	3	P	1	0	P	1	-3	P	0	-2	S
272	S	S	1	0	S	1	1	S	1	0	P	-1	-1	P	0	0	S
273	R	R	1	1	R	1	1	R	1	0	S	-1	-1	S	-1	-1	R
274	P	P	-1	1	P	-1	1	S	-1	1	S	1	-2	P	0	-2	P
275	R	R	-1	1	S	0	0	R	-1	2	R	-1	-1	R	-1	-2	R
276	P	S	0	0	P	0	-2	R	0	2	R	0	0	S	1	-1	R
277	S	S	-1	1	R	0	-1	S	0	0	S	1	-2	S	0	-1	S
278	P	R	0	1	S	0	0	S	-1	0	R	1	-1	P	0	0	R
279	R	P	1	0	P	-1	1	P	0	1	R	0	-1	S	0	1	P
280	R	P	0	1	S	1	2	S	-1	1	S	-1	-2	S	1	0	S
281	P	P	-1	2	R	1	2	S	1	0	R	-1	-3	S	-1	-1	P
282	R	S	-1	1	R	1	1	R	-1	2	S	0	-3	R	0	-1	R
283	P	S	1	0	S	0	0	R	-1	2	S	-1	-4	S	1	-1	R
284	S	S	1	2	P	1	0	R	1	0	S	1	-2	R	-1	0	S
285	R	P	-1	1	P	-1	-2	S	1	0	S	-1	-2	P	0	2	P
286	P	P	-1	1	S	-1	0	P	1	0	P	0	-2	P	1	4	P
287	P	P	1	1	R	0	2	R	-1	-1	R	0	-1	R	1	3	R
288	S	P	0	2	S	0	1	S	1	-2	S	1	-1	R	0	2	P
289	P	S	0	0	S	1	0	P	-1	-1	R	1	-2	S	1	2	S
290	R	R	-1	1	S	-1	2	R	0	-2	R	1	-3	R	0	2	S
291	P	S	-1	0	S	-1	0	P	1	-1	P	-1	-2	R	-1	1	R
292	S	P	1	1	R	0	0	R	-1	-1	R	0	-2	S	1	0	P
293	P	R	0	0	S	-1	2	S	-1	1	S	1	0	S	-1	1	S
294	S	R	0	0	R	1	3	S	0	2	P	1	1	P	1	1	R
295	S	P	0	0	R	0	3	P	-1	2	S	1	1	P	-1	-1	R
296	P	P	1	-1	R	-1	5	P	-1	1	R	0	1	R	0	-2	R
297	S	S	-1	-2	R	1	3	R	-1	1	P	1	0	P	-1	-2	R
298	P	S	-1	-1	P	0	3	R	0	1	S	0	-2	R	0	-3	P
299	P	P	1	1	P	0	2	R	1	-1	R	1	-2	P	0	-5	P
300	S	S	0	0	P	1	1	R	0	-2	R	1	-2	S	-1	-4	P

## Sheet: Player 4
Multi-AI competing and winning against humans in iterated Rock-Paper-Scissors game Lei Wang, Wenbin Huang, Yuanpeng Li, Julian Evans, Sailing He* Supplementary Information 1
Player 4 Data: Round number:	Player 4 played:	AI 1 played:	AI 1 Score:	AI 1 Last 5 Rounds Total Score:	AI 2 played:	AI 2 Score:	AI 2 Last 5 Rounds Total Score:	AI 3 played:	AI 3 Score:	AI 3 Last 5 Rounds Total Score:	AI 4 played:	AI 4 Score:	AI 4 Last 5 Rounds Total Score:	AI 5 played:	AI 5 Score:	AI 5 Last 5 Rounds Total Score:	Multi AI played:
1	R	R	0	1	R	1	-1	R	-1	0	R	1	-1	R	-1	-3	R
2	S	R	-1	1	P	0	0	R	0	0	P	0	0	S	1	-2	R
3	R	P	0	2	P	0	-2	R	1	0	S	0	0	P	0	-1	P
4	P	R	1	2	S	1	-1	S	-1	1	S	0	-2	P	0	1	R
5	S	S	0	1	R	0	0	S	0	3	R	0	0	R	0	1	S
6	P	P	1	1	P	1	2	S	0	2	R	0	0	S	-1	2	P
7	S	R	0	1	P	-1	2	P	-1	3	P	0	-1	S	0	3	P
8	P	P	1	1	S	1	2	R	-1	1	R	-1	-1	S	0	3	S
9	S	R	1	0	R	-1	2	R	-1	0	R	1	-1	S	1	3	S
10	P	S	1	2	S	0	2	S	-1	0	S	-1	-1	R	0	3	R
11	S	R	1	3	R	0	2	R	0	1	R	0	-1	R	-1	1	R
12	P	P	-1	4	S	-1	3	S	0	1	S	0	1	S	1	1	P
13	R	R	1	3	R	-1	5	R	1	3	R	-1	3	R	-1	2	R
14	S	S	-1	3	S	-1	4	R	-1	4	S	-1	4	R	0	1	S
15	P	S	-1	2	P	-1	3	R	0	4	P	1	3	S	1	2	R
16	S	P	-1	2	R	1	2	S	1	2	P	0	2	R	-1	4	R
17	P	S	-1	0	S	0	2	S	0	1	P	-1	0	S	-1	4	S
18	R	R	-1	1	R	0	2	R	-1	1	R	1	-1	R	-1	4	R
19	P	R	-1	1	R	-1	2	R	1	1	R	-1	-1	R	1	4	R
20	S	R	-1	0	R	1	1	P	-1	-1	S	1	-2	R	0	2	R
21	R	S	1	0	S	-1	2	S	0	-1	S	-1	-2	S	0	2	S
22	P	R	1	0	S	1	0	R	0	-2	S	1	-2	S	0	0	R
23	S	R	1	-2	R	-1	0	R	-1	-4	R	-1	-1	P	1	0	R
24	R	S	0	-1	P	0	1	S	1	-3	S	-1	0	P	1	-1	P
25	P	S	0	-1	S	-1	3	S	0	-3	S	-1	0	P	0	1	S
26	S	R	1	-1	R	1	3	R	1	-1	R	0	1	R	1	0	R
27	P	P	0	1	S	-1	5	P	-1	1	S	1	3	P	1	2	S
28	R	R	0	2	R	1	5	P	1	2	R	-1	3	R	-1	1	R
29	P	S	-1	1	R	-1	4	R	-1	2	R	-1	2	R	1	2	R
30	S	R	1	3	R	-1	2	R	-1	2	R	-1	2	R	-1	0	R
31	R	S	-1	3	S	0	2	P	0	2	P	-1	2	P	1	1	S
32	P	S	-1	1	S	-1	0	S	-1	2	S	0	2	S	1	1	S
33	S	R	-1	2	R	-1	0	R	1	3	R	1	2	R	0	2	R
34	P	S	1	3	S	1	1	S	0	3	S	0	3	S	-1	3	S
35	R	R	0	3	P	-1	3	P	1	5	R	-1	5	P	0	5	P
36	S	S	0	2	R	0	3	S	0	5	S	0	4	S	-1	5	S
37	P	S	1	3	P	0	5	S	0	4	S	1	3	S	0	4	P
38	R	R	-1	3	P	0	4	R	1	4	R	1	3	R	1	4	P
39	P	R	0	2	S	1	4	S	-1	3	S	-1	2	P	1	3	S
40	S	R	1	0	R	1	4	R	1	3	R	-1	2	R	0	2	R
41	S	P	0	1	P	0	4	P	0	3	P	-1	3	P	-1	2	P
42	P	S	0	0	S	0	2	S	1	2	S	0	2	R	0	1	S
43	P	P	-1	0	P	-1	3	P	1	2	S	1	2	S	0	-1	P
44	P	R	1	0	P	0	2	S	-1	2	S	1	3	R	1	0	S
45	R	R	0	0	S	-1	1	P	0	2	P	1	3	S	1	-1	P
46	R	S	-1	-1	S	0	-1	R	1	2	S	1	3	P	1	-3	S
47	R	S	0	-1	P	-1	-1	R	1	3	P	1	3	S	-1	-1	R
48	P	S	0	-3	P	0	-1	P	0	2	R	0	3	R	0	-1	R
49	S	R	-1	-2	R	-1	-1	S	-1	2	R	-1	1	R	-1	-3	S
50	P	S	-1	0	S	0	0	S	0	1	P	0	1	R	1	-1	S
51	R	P	-1	1	P	0	2	P	-1	1	P	0	0	S	-1	-1	P
52	P	S	1	3	S	0	4	S	0	2	R	-1	2	S	1	-3	S
53	S	R	0	5	R	-1	4	R	1	3	R	1	0	R	1	-1	R
54	P	S	0	5	S	0	5	P	-1	4	P	-1	2	R	1	1	S
55	R	P	0	5	P	0	5	P	0	4	P	-1	1	S	0	-1	P
56	S	S	-1	5	S	0	5	S	0	4	R	-1	2	S	1	-1	S
57	P	S	-1	4	S	1	4	S	0	3	S	1	2	S	-1	0	S
58	S	R	1	4	R	0	4	P	0	3	R	-1	4	R	1	0	R
59	R	S	-1	4	S	-1	4	S	0	1	S	1	4	S	0	0	S
60	P	S	0	2	S	0	2	S	1	0	S	0	3	S	0	0	S
61	S	P	-1	2	R	-1	2	R	-1	0	R	1	3	R	-1	2	R
62	P	S	1	1	P	-1	3	S	1	1	S	1	3	S	-1	3	P
63	R	P	1	1	P	0	2	R	1	1	P	-1	3	P	1	3	P
64	S	R	0	1	S	-1	2	S	1	2	R	1	3	R	1	3	R
65	P	S	1	3	P	0	3	S	1	3	S	1	5	S	1	5	S
66	R	R	-1	3	S	-1	2	P	1	3	P	-1	5	R	-1	5	P
67	S	S	0	4	S	1	0	S	-1	3	S	1	5	S	1	4	S
68	P	S	1	3	S	1	0	S	1	2	S	-1	4	R	-1	3	S
69	R	R	1	3	R	1	0	R	-1	3	R	-1	4	P	0	1	R
70	R	R	0	2	R	-1	0	R	-1	3	S	-1	3	R	1	1	R
71	R	S	-1	1	S	1	0	P	0	2	S	0	1	S	-1	0	P
72	R	S	1	0	P	0	0	S	0	2	S	1	-1	S	0	-1	S
73	P	S	0	-1	S	-1	1	P	-1	1	S	1	-2	P	1	-2	S
74	P	S	1	-1	R	1	1	R	1	0	R	1	-2	R	1	-1	R
75	P	R	-1	0	P	-1	0	S	-1	-1	S	0	-3	S	0	-3	R
76	P	P	1	-1	S	-1	0	P	1	0	P	1	-1	S	0	-2	S
77	S	R	-1	0	S	1	2	P	0	-1	S	0	0	R	0	0	S
78	S	S	-1	2	S	1	1	R	1	-1	R	1	1	R	0	2	S
79	S	S	0	1	S	0	0	S	0	0	P	-1	1	P	-1	3	P
80	S	R	0	0	R	1	1	R	0	1	R	-1	1	S	-1	3	S
81	S	P	1	2	R	0	2	R	1	1	S	1	1	S	-1	2	P
82	P	S	1	1	S	0	2	R	0	2	R	0	1	P	0	1	S
83	S	P	1	1	P	1	3	S	1	2	P	-1	0	P	1	0	P
84	P	S	-1	0	S	-1	2	S	-1	1	S	-1	-2	S	1	-2	S
85	S	R	-1	1	P	-1	3	R	-1	2	R	1	0	S	-1	0	P
86	R	S	0	1	S	0	1	S	0	2	S	-1	0	S	-1	0	S
87	R	S	-1	1	S	-1	-1	S	1	0	S	1	-1	S	-1	-1	S
88	P	S	-1	-1	P	-1	-3	R	1	0	R	1	-1	S	1	-2	R
89	S	R	1	1	R	0	-2	S	-1	-1	P	1	-1	S	-1	0	R
90	R	R	1	1	S	1	-2	S	1	-2	S	-1	-3	S	0	-1	R
91	P	S	1	0	S	1	-2	S	1	-4	S	1	-5	S	1	-2	S
92	S	S	-1	2	R	-1	0	R	0	-2	R	0	-3	R	-1	0	S
93	R	R	-1	3	S	0	2	S	-1	0	S	-1	-1	S	-1	2	R
94	P	S	-1	2	S	1	1	S	1	0	S	1	-1	S	1	0	S
95	S	R	0	2	R	-1	1	R	0	1	R	-1	1	R	-1	1	R
96	P	P	-1	3	S	1	3	S	1	3	S	1	3	S	-1	3	P
97	R	P	1	2	P	-1	3	P	-1	3	P	-1	3	P	1	3	P
98	S	P	0	3	S	-1	3	S	0	3	R	0	3	R	0	3	P
99	P	R	1	2	S	1	4	S	1	4	S	1	5	S	-1	5	S
100	R	R	1	0	R	0	4	P	0	4	P	1	5	R	1	5	P
101	S	R	1	-1	R	0	3	S	-1	4	R	1	5	R	1	4	R
102	P	S	1	0	S	-1	3	S	1	3	S	0	5	S	0	4	S
103	P	R	1	0	R	1	3	P	0	3	R	-1	5	P	0	4	R
104	P	P	1	0	S	1	2	S	1	3	R	-1	3	P	1	3	S
105	R	P	-1	1	S	1	2	R	-1	3	P	1	1	R	1	2	R
106	R	R	0	2	R	1	1	P	0	2	P	0	1	P	1	2	R
107	S	R	1	1	P	1	0	P	1	3	P	1	1	P	1	2	P
108	S	S	-1	1	S	1	-2	R	1	1	S	1	-1	P	1	0	S
109	R	S	0	2	R	0	-1	S	1	2	P	0	0	S	-1	-1	S
110	R	P	1	1	S	1	-2	R	1	0	R	0	2	S	1	-2	R
111	P	S	0	1	P	-1	-2	S	-1	0	S	-1	1	R	-1	-3	S
112	R	R	0	2	S	1	-2	R	1	0	R	0	1	R	-1	-5	R
113	S	S	-1	1	R	-1	-2	S	1	1	P	1	2	S	-1	-4	P
114	P	S	-1	1	P	-1	-1	S	-1	0	P	-1	1	P	0	-3	S
115	R	P	1	3	R	0	-1	R	1	2	P	1	0	P	1	-2	P
116	S	S	-1	3	P	-1	0	R	1	2	P	1	1	P	1	0	S
117	R	S	1	2	S	-1	-1	S	1	2	S	-1	-1	S	1	0	S
118	R	S	-1	1	P	-1	-1	S	-1	1	R	1	-2	R	1	-1	S
119	S	S	0	0	S	0	-1	S	0	0	S	0	-1	S	0	-1	S
120	P	S	1	-1	S	-1	-1	R	-1	-1	S	0	-1	S	0	-1	S
121	R	S	0	-1	R	-1	0	P	-1	-2	R	0	-1	P	1	-1	R
122	S	P	1	-2	R	-1	1	R	-1	-2	R	0	0	P	1	1	R
123	P	S	1	-2	S	-1	3	S	0	0	S	0	2	S	1	1	S
124	S	P	1	0	R	0	3	R	1	2	R	-1	3	P	1	2	R
125	S	S	0	-1	S	0	4	S	0	3	P	0	4	P	0	1	S
126	S	S	-1	-2	S	1	3	S	0	4	P	0	2	S	-1	-1	S
127	S	S	-1	-1	S	1	3	R	-1	3	R	0	1	R	0	-2	S
128	P	S	1	0	S	1	2	R	-1	3	R	1	1	R	0	0	R
129	P	S	0	0	S	1	2	R	1	1	R	-1	-1	R	-1	-2	S
130	P	P	-1	2	S	1	2	S	-1	-1	S	-1	-3	S	0	-2	P
131	P	P	-1	2	S	-1	3	R	-1	0	P	0	-1	P	1	0	S
132	S	S	1	2	P	1	4	P	1	-1	R	-1	0	P	0	0	P
133	S	S	0	2	S	1	3	R	0	-3	R	1	0	R	0	-2	S
134	R	S	-1	1	R	0	2	S	0	-1	R	0	2	R	0	0	R
135	R	S	1	-1	S	1	1	P	1	-1	R	-1	3	R	1	1	R
136	S	S	1	-2	S	-1	-1	R	-1	-1	S	-1	2	R	-1	0	S
137	S	R	0	-2	S	1	-2	S	-1	1	S	-1	2	P	-1	1	S
138	R	S	0	-1	R	1	-1	P	1	2	P	0	1	S	0	1	P
139	R	S	0	-2	P	1	-1	P	1	2	P	1	1	P	0	-1	P
140	P	S	1	-2	S	1	0	S	0	4	S	1	2	S	1	0	S
141	P	R	0	0	R	1	2	P	-1	4	P	-1	3	P	-1	1	P
142	P	P	0	-1	P	-1	1	S	-1	3	S	-1	3	S	0	0	S
143	P	P	1	-2	S	1	1	R	1	4	S	1	4	S	1	2	R
144	R	P	-1	-1	P	-1	2	S	-1	2	R	-1	4	R	1	4	R
145	R	R	1	1	P	1	2	P	1	0	P	1	3	S	1	3	P
146	R	P	1	0	R	-1	2	R	-1	0	R	0	3	R	-1	1	R
147	S	P	0	2	P	0	3	S	-1	0	P	1	3	S	-1	1	P
148	R	R	-1	1	S	1	2	S	1	-1	P	1	1	R	-1	0	S
149	S	R	1	1	S	-1	0	P	1	-1	S	1	1	P	1	-1	R
150	R	R	-1	1	S	1	-1	S	1	-1	S	-1	1	R	-1	-2	R
151	P	S	1	1	S	-1	-3	S	0	-3	P	-1	-1	R	-1	-1	S
152	R	P	0	1	S	1	-2	R	0	-2	R	-1	-1	P	-1	-2	P
153	S	R	-1	3	R	-1	-2	R	0	-2	S	1	0	P	1	-1	R
154	R	S	-1	4	P	-1	0	S	1	0	S	-1	-1	R	-1	-2	S
155	P	S	-1	2	P	0	1	R	-1	0	P	1	-2	R	1	-1	S
156	S	R	1	3	R	1	2	R	0	0	R	0	-1	P	0	-2	R
157	R	P	1	3	P	-1	2	P	-1	0	S	1	0	S	1	-2	P
158	P	R	0	3	S	0	4	S	1	1	S	0	-1	S	1	-4	S
159	P	S	1	1	R	1	4	R	0	1	R	0	0	R	0	-2	R
160	S	R	-1	3	S	0	2	S	-1	1	S	0	0	S	0	-3	R
161	S	S	0	3	S	0	2	R	1	2	S	1	0	S	-1	-2	S
162	S	R	-1	2	P	1	1	P	1	2	R	1	-1	P	1	-1	R
163	S	S	0	2	R	0	-1	R	0	0	R	1	1	R	1	-1	S
164	R	R	-1	3	R	-1	-1	S	1	0	S	0	1	S	1	-1	R
165	R	P	1	2	P	1	0	P	-1	0	R	-1	1	R	-1	-1	P
166	R	P	1	2	S	-1	1	S	0	1	R	0	1	S	-1	-1	P
167	R	S	-1	3	R	0	0	R	-1	-1	P	-1	1	S	0	-2	S
168	R	S	1	1	R	-1	1	R	1	0	S	-1	1	P	1	-2	S
169	P	P	1	0	S	0	0	R	-1	-1	P	-1	-1	P	1	-2	P
170	P	R	0	0	S	1	1	R	1	-1	S	1	0	S	1	-1	S
171	P	S	-1	-2	R	0	1	R	-1	-3	S	-1	1	S	-1	0	R
172	P	R	1	-2	P	1	1	R	1	-3	S	1	2	S	-1	2	S
173	S	S	-1	-2	S	1	1	P	-1	-4	R	1	2	P	1	4	P
174	S	S	1	-1	P	0	1	R	0	-5	R	-1	4	R	1	2	R
175	S	S	1	-1	R	1	-1	R	1	-3	R	1	5	P	1	3	R
176	R	S	-1	0	R	1	-1	S	1	-1	R	1	5	R	1	1	R
177	P	S	1	-2	S	0	0	P	0	-1	P	-1	4	S	-1	0	P
178	S	S	-1	0	R	-1	1	P	-1	0	R	-1	3	S	0	0	R
179	P	R	0	0	S	-1	2	P	-1	0	S	1	3	R	-1	1	S
180	R	P	-1	-1	P	1	4	P	-1	-1	P	1	3	P	-1	-1	P
181	P	R	-1	0	P	-1	4	R	1	-1	R	-1	3	R	1	1	P
182	S	P	1	0	R	-1	4	R	1	-1	R	0	2	R	1	0	R
183	P	R	0	-2	S	-1	4	S	-1	0	P	1	3	P	1	0	S
184	S	R	1	-3	P	0	4	P	-1	2	R	1	2	P	1	0	P
185	P	P	-1	-1	R	-1	2	R	-1	1	S	1	2	S	1	0	R
186	R	R	-1	-2	P	1	0	P	1	-1	R	1	2	R	1	0	R
187	R	S	0	-1	R	0	1	P	1	1	R	1	3	R	1	1	R
188	P	R	1	-1	R	0	0	P	-1	1	P	-1	2	R	0	0	P
189	S	R	1	-1	S	1	-2	S	1	0	S	1	2	S	-1	-1	S
190	R	S	1	-1	P	1	-1	S	0	1	S	1	1	R	1	0	S
191	P	P	-1	-2	P	0	1	S	-1	1	S	1	-1	S	1	-1	P
192	R	R	1	-2	R	0	0	R	1	1	R	0	0	R	0	0	R
193	R	S	-1	-1	S	1	0	R	1	0	R	0	0	R	-1	0	S
194	P	P	1	-1	R	-1	0	R	0	0	P	1	0	P	0	1	P
195	S	S	1	-2	R	1	-1	P	0	-1	R	1	0	R	0	1	R
196	R	R	-1	-1	S	0	-1	S	1	-1	P	-1	2	P	-1	2	P
197	R	P	0	-1	S	1	-2	S	1	-3	S	1	2	S	-1	2	S
198	R	P	0	0	S	1	-3	S	0	-4	S	0	1	S	1	1	S
199	S	P	0	2	S	1	-3	P	1	-5	P	1	0	R	1	0	P
200	S	P	1	1	P	1	-2	S	0	-5	P	1	-1	P	-1	1	P
201	P	S	-1	0	P	1	-4	P	1	-4	P	1	-3	R	1	-1	S
202	P	R	0	1	P	0	-3	R	-1	-3	R	-1	-4	R	0	-3	R
203	S	S	-1	-1	S	-1	-2	S	-1	-3	S	0	-4	R	0	-3	S
204	S	P	-1	-2	R	-1	-1	R	0	-2	R	1	-3	R	0	-1	R
205	S	P	1	-2	R	1	0	P	0	0	P	0	-1	S	0	-1	R
206	S	P	-1	-2	P	0	2	S	-1	-1	R	-1	-1	P	-1	0	P
207	S	S	-1	-4	S	0	1	R	0	-1	P	0	0	S	0	0	S
208	S	P	1	-3	R	1	1	R	-1	1	R	-1	0	S	0	1	R
209	R	R	0	-4	R	1	2	R	0	2	R	0	1	S	-1	0	R
210	R	R	-1	-3	S	-1	1	P	-1	1	S	-1	0	P	-1	-2	S
211	P	S	-1	-2	R	-1	-1	S	-1	3	S	0	0	P	1	-1	S
212	P	P	-1	0	R	-1	-1	R	0	4	R	-1	0	S	-1	0	R
213	P	S	-1	0	P	-1	-2	S	0	2	S	-1	0	S	-1	1	S
214	P	P	1	2	S	1	-3	S	0	2	S	-1	0	S	1	2	P
215	P	P	1	2	S	-1	-2	S	1	3	R	1	1	R	0	4	R
216	P	R	0	2	S	1	0	R	0	3	P	-1	1	P	1	2	R
217	P	R	1	0	S	1	2	S	1	1	P	-1	0	S	-1	2	S
218	P	P	1	-1	P	-1	4	P	0	3	P	1	1	S	-1	2	P
219	R	R	0	-2	S	1	4	S	1	2	R	-1	0	S	-1	2	S
220	R	P	0	-2	P	0	2	P	1	0	P	0	-1	P	0	0	P
221	S	R	1	-1	R	0	2	S	1	0	P	0	1	P	0	2	R
222	R	S	-1	1	R	0	2	R	1	1	R	1	0	R	-1	1	R
223	P	R	-1	1	S	-1	1	S	-1	0	R	-1	0	S	-1	0	R
224	R	P	-1	0	S	0	2	R	-1	1	R	0	-1	P	-1	0	S
225	S	S	1	1	S	1	2	R	0	2	R	-1	-1	R	1	2	S
226	R	P	0	0	R	0	1	S	0	2	P	0	-1	P	1	2	S
227	P	S	1	0	S	1	0	R	1	1	S	1	1	S	-1	4	S
228	R	R	1	2	R	-1	1	R	1	0	R	0	2	R	0	5	R
229	S	P	0	3	R	1	0	P	-1	-1	P	1	3	R	0	4	R
230	P	R	0	1	S	0	2	S	1	-2	S	1	2	P	-1	4	P
231	R	S	1	0	P	-1	3	R	1	-2	P	-1	2	P	1	3	P
232	R	R	0	-2	S	0	4	R	-1	-1	R	0	2	P	1	3	S
233	S	R	-1	-3	S	1	2	R	1	0	P	-1	1	P	1	3	P
234	P	S	-1	-2	S	-1	2	P	-1	1	R	-1	0	P	0	2	S
235	R	P	-1	0	P	-1	2	R	1	2	P	0	0	P	-1	1	P
236	P	S	1	2	P	1	2	S	1	1	R	1	0	R	-1	2	S
237	S	R	0	4	R	-1	1	R	0	2	R	-1	-2	R	-1	0	R
238	P	R	-1	5	S	-1	3	R	1	3	P	1	-1	R	1	0	R
239	R	S	-1	3	R	1	4	R	0	1	R	1	0	R	1	0	R
240	S	P	0	1	P	0	3	R	1	1	S	1	1	S	1	0	P
241	R	R	0	-1	S	1	1	S	1	2	S	1	0	S	1	-1	S
242	S	P	1	-2	S	1	0	S	0	0	S	1	0	P	1	-1	S
243	R	R	1	-4	S	0	-1	P	0	-1	P	-1	-1	P	-1	-3	S
244	P	S	1	-3	P	1	-3	S	0	1	S	0	0	S	0	-1	S
245	R	R	0	-1	S	0	-3	R	-1	2	P	1	1	P	1	0	R
246	R	P	1	0	P	1	-3	R	1	1	R	1	2	R	0	1	R
247	P	R	-1	1	R	0	-1	P	1	2	S	0	3	S	1	2	S
248	S	S	-1	1	P	1	-2	S	1	2	R	1	4	R	-1	4	R
249	S	R	1	1	P	1	-2	P	1	1	P	1	4	P	0	4	P
250	R	P	1	1	S	-1	-3	R	0	-1	S	0	2	P	-1	2	S
251	P	R	0	2	R	-1	-3	P	1	-1	P	1	0	P	0	2	R
252	R	S	1	0	R	-1	-5	P	1	-1	R	0	0	R	-1	2	R
253	P	R	0	0	S	1	-4	R	0	0	P	0	-1	S	0	1	S
254	S	S	1	-1	R	1	-2	R	1	-1	S	0	-2	S	0	1	S
255	P	R	1	-2	S	1	0	P	-1	1	R	0	-1	R	0	2	R
256	R	P	1	-4	R	0	2	R	1	1	P	1	-1	P	-1	0	R
257	R	S	-1	-2	S	-1	3	S	-1	1	S	0	0	S	-1	1	S
258	P	P	1	-2	P	1	2	R	0	-1	S	1	-1	S	1	0	P
259	S	R	1	-1	R	-1	1	S	-1	-1	R	1	0	R	1	0	R
260	S	S	-1	0	S	-1	1	P	1	-2	P	-1	1	R	0	1	S
261	P	P	0	1	P	-1	0	R	1	-3	S	1	1	P	1	3	P
262	R	S	1	0	P	0	0	R	1	-4	S	0	1	S	-1	2	S
263	R	R	-1	0	R	-1	2	R	1	-3	P	0	1	S	0	2	R
264	S	S	-1	0	S	-1	2	S	0	-2	S	0	1	P	-1	0	S
265	P	P	1	-1	S	-1	1	R	0	-2	S	1	0	S	-1	-2	S
266	S	S	-1	-1	P	1	2	P	0	-2	P	0	2	P	1	-2	P
267	R	P	-1	-1	P	1	1	S	0	-2	P	0	0	S	1	-3	P
268	P	P	0	1	S	0	1	S	0	-3	S	-1	2	S	1	-3	S
269	S	R	1	1	R	0	2	R	-1	-2	R	1	2	R	-1	-1	R
270	P	R	-1	2	S	0	3	P	0	-1	P	1	3	P	0	1	S
271	R	R	-1	1	P	1	3	R	1	0	P	1	2	P	0	0	P
272	S	S	1	1	S	1	5	R	1	1	R	-1	4	R	0	2	S
273	S	S	1	0	S	1	4	S	1	3	S	-1	4	S	-1	4	S
274	P	S	-1	0	S	-1	3	P	-1	2	P	1	3	P	0	3	S
275	R	R	-1	0	S	0	3	S	-1	1	S	-1	2	S	-1	2	S
276	S	S	0	1	R	0	1	P	0	0	P	0	1	R	1	1	S
277	P	S	-1	1	S	0	1	S	0	-1	S	1	-1	P	0	1	S
278	S	P	0	2	P	0	2	R	-1	-1	R	1	-1	S	0	0	P
279	P	S	1	1	S	-1	1	P	0	0	S	0	0	R	0	0	S
280	R	P	0	1	P	1	1	P	-1	0	R	-1	1	P	1	-1	P
281	S	S	-1	2	P	1	3	S	1	2	R	-1	2	P	-1	1	P
282	P	R	-1	2	P	1	1	S	-1	3	S	0	4	S	0	-1	S
283	S	P	1	0	P	0	0	R	-1	3	R	-1	4	R	1	0	R
284	P	S	1	0	R	1	0	S	1	3	P	1	4	S	-1	1	P
285	R	P	-1	0	R	-1	-2	P	1	4	P	-1	3	P	0	3	P
286	S	S	-1	0	R	-1	-3	S	1	4	P	0	4	R	1	3	S
287	P	P	1	0	S	0	-1	P	-1	4	S	0	2	S	1	5	S
288	R	P	0	1	P	0	0	P	1	3	R	1	2	R	0	5	R
289	S	S	0	3	P	1	2	R	-1	3	S	1	1	S	1	4	S
290	P	S	-1	2	S	-1	2	S	0	3	P	1	1	S	0	3	S
291	R	P	-1	2	R	-1	3	R	1	3	P	-1	0	P	-1	3	R
292	R	S	1	3	P	0	2	R	-1	3	R	0	2	P	1	3	S
293	S	S	0	2	S	-1	2	S	-1	3	R	1	1	R	-1	3	S
294	P	P	0	1	P	1	1	P	0	2	R	1	2	S	1	4	S
295	S	S	0	1	R	0	2	P	-1	1	P	1	1	R	-1	5	R
296	P	R	1	0	P	-1	2	P	-1	-1	S	0	0	P	0	5	P
297	R	P	-1	-2	R	1	2	P	-1	-1	R	1	0	P	-1	4	P
298	S	R	-1	0	R	0	1	R	0	0	R	0	0	R	0	4	R
299	P	P	1	1	P	0	2	S	1	1	R	1	0	S	0	4	S
300	S	P	0	1	P	1	2	R	0	2	P	1	0	R	-1	4	R

## Sheet: Player 5
Multi-AI competing and winning against humans in iterated Rock-Paper-Scissors game Lei Wang, Wenbin Huang, Yuanpeng Li, Julian Evans, Sailing He* Supplementary Information 1
Player 5 Data: Round number:	Player 5 played:	AI 1 played:	AI 1 Score:	AI 1 Last 5 Rounds Total Score:	AI 2 played:	AI 2 Score:	AI 2 Last 5 Rounds Total Score:	AI 3 played:	AI 3 Score:	AI 3 Last 5 Rounds Total Score:	AI 4 played:	AI 4 Score:	AI 4 Last 5 Rounds Total Score:	AI 5 played:	AI 5 Score:	AI 5 Last 5 Rounds Total Score:	Multi AI played:
1	R	P	0	0	P	1	0	R	-1	4	S	1	0	R	-1	4	P
2	R	P	-1	2	S	0	1	S	0	4	S	0	-2	P	1	4	P
3	R	P	0	2	R	0	0	S	1	2	P	0	-3	S	0	4	P
4	P	P	1	2	P	1	-1	P	-1	0	R	0	-3	P	0	2	P
5	S	P	0	2	P	0	-1	S	0	-1	S	0	-3	P	0	1	P
6	S	R	1	2	P	1	-1	P	0	-2	S	0	-2	R	-1	-1	R
7	S	R	0	2	R	-1	-3	P	-1	-3	R	0	-1	P	0	0	R
8	R	R	1	2	R	1	-1	P	-1	-3	R	-1	1	R	0	-2	R
9	P	P	1	1	P	-1	-1	P	-1	-1	R	1	0	S	1	-1	P
10	P	R	1	1	R	0	-1	P	-1	-1	R	-1	0	S	0	0	R
11	S	R	1	1	S	0	-1	P	0	-1	P	0	-1	S	-1	2	S
12	P	R	-1	1	R	-1	0	S	0	-1	R	0	-2	S	1	1	R
13	P	R	1	-1	P	-1	-2	S	1	1	P	-1	-4	R	-1	3	R
14	P	R	-1	-2	R	-1	-2	P	-1	1	S	-1	-4	S	0	2	S
15	P	S	-1	-3	S	-1	-3	P	0	1	R	1	-2	P	1	2	P
16	S	S	-1	-1	R	1	-1	S	1	1	S	0	-2	S	-1	1	S
17	S	R	-1	-2	S	0	0	S	0	2	S	-1	-1	P	-1	1	S
18	P	P	-1	0	P	0	1	R	-1	1	P	1	0	P	-1	-1	P
19	S	S	-1	1	S	-1	1	R	1	-1	R	-1	0	R	1	0	S
20	S	P	-1	2	R	1	2	P	-1	0	R	1	0	S	0	0	P
21	S	S	1	0	S	-1	2	S	0	-1	R	-1	2	R	0	0	S
22	R	P	1	0	S	1	1	P	0	-1	P	1	3	S	0	1	P
23	R	P	1	0	S	-1	0	S	-1	0	S	-1	4	S	1	1	S
24	R	P	0	1	P	0	-1	S	1	0	P	-1	3	R	1	0	P
25	R	P	0	2	P	-1	0	S	0	-2	P	-1	3	S	0	-1	P
26	P	P	1	4	P	1	0	P	1	-2	P	0	3	S	1	-2	P
27	P	R	0	4	S	-1	0	R	-1	-2	R	1	2	R	1	-2	R
28	P	S	0	2	S	1	2	R	1	-4	P	-1	0	S	-1	-2	S
29	S	S	-1	2	S	-1	4	R	-1	-4	S	-1	1	S	1	0	S
30	S	S	1	1	S	-1	3	S	-1	-2	R	-1	0	R	-1	0	S
31	P	R	-1	0	S	0	2	R	0	-1	S	-1	0	S	1	2	S
32	R	S	-1	-1	R	-1	3	R	-1	-2	R	0	1	R	1	2	R
33	R	P	-1	-1	S	-1	2	P	1	-1	R	1	2	R	0	3	R
34	S	S	1	-1	S	1	0	P	0	1	P	0	2	S	-1	2	P
35	S	R	0	-1	P	-1	0	R	1	-1	R	-1	1	R	0	2	R
36	S	S	0	0	R	0	-1	P	0	0	R	0	1	P	-1	2	P
37	R	R	1	1	R	0	-1	P	0	0	P	1	1	P	0	0	R
38	S	P	-1	2	S	0	-1	P	1	1	P	1	2	P	1	1	P
39	P	S	0	0	R	1	0	S	-1	-1	P	-1	1	R	1	0	P
40	R	R	1	1	S	1	-1	R	1	1	P	-1	2	P	0	-1	P
41	P	R	0	0	P	0	-1	P	0	0	R	-1	2	R	-1	-1	R
42	S	S	0	-1	S	0	-2	S	1	1	R	0	0	S	0	-1	S
43	P	R	-1	-1	R	-1	-2	R	1	0	R	1	0	R	0	-2	R
44	P	R	1	-1	R	0	-3	S	-1	0	S	1	0	R	1	-2	S
45	P	S	0	-3	R	-1	-3	S	0	0	S	1	1	P	1	-2	S
46	S	S	-1	-2	S	0	-3	R	1	1	S	1	1	S	1	-3	R
47	R	S	0	-1	R	-1	-3	S	1	2	R	1	2	S	-1	-2	S
48	R	P	0	-2	P	0	-3	P	0	1	P	0	1	R	0	-3	P
49	R	P	-1	0	P	-1	-1	P	-1	3	R	-1	3	R	-1	-2	P
50	S	S	-1	2	P	0	1	S	0	3	P	0	2	P	1	-1	S
51	P	R	-1	1	R	0	1	R	-1	2	R	0	0	P	-1	-2	R
52	S	R	1	0	S	0	0	P	0	0	P	-1	-1	R	1	-2	R
53	P	P	0	2	R	-1	0	R	1	0	P	1	-2	S	1	0	P
54	R	S	0	1	P	0	-2	S	-1	-2	S	-1	-3	R	1	1	S
55	S	P	0	-1	S	0	-2	P	0	-4	S	-1	-4	S	0	1	S
56	R	R	-1	-2	R	0	-1	P	0	-5	R	-1	-3	P	1	2	P
57	P	P	-1	-1	P	1	0	S	0	-3	R	1	-2	S	-1	3	S
58	S	P	1	-2	S	0	0	S	0	-1	R	-1	-2	R	1	3	R
59	S	P	-1	-3	S	-1	1	S	0	0	S	1	-1	P	0	3	P
60	S	P	0	-3	R	0	0	S	1	1	R	0	0	R	0	2	R
61	S	R	-1	-3	P	-1	1	P	-1	2	P	1	1	P	-1	3	P
62	P	S	1	-2	R	-1	0	P	1	0	R	1	0	R	-1	1	R
63	R	S	1	-1	S	0	-1	P	1	-1	R	-1	0	R	1	-1	R
64	P	P	0	-1	R	-1	-2	S	1	0	P	1	-1	R	1	-2	S
65	P	R	1	0	R	0	-3	R	1	1	R	1	-1	S	1	-2	R
66	S	P	-1	0	R	-1	-5	S	1	0	P	-1	-3	P	-1	-2	P
67	R	S	0	-2	R	1	-3	R	-1	1	S	1	-3	R	1	-2	R
68	S	S	1	-4	R	1	-2	P	1	1	P	-1	-3	R	-1	-1	P
69	S	R	1	-3	S	1	0	S	-1	-1	R	-1	-4	S	0	0	S
70	R	S	0	-2	P	-1	1	R	-1	-2	S	-1	-3	R	1	1	P
71	P	S	-1	-2	S	1	3	S	0	-1	P	0	-3	S	-1	0	S
72	P	R	1	0	R	0	3	S	0	0	S	1	-2	R	0	2	R
73	S	R	0	0	R	-1	2	R	-1	1	R	1	0	R	1	1	R
74	R	P	1	1	S	1	2	S	1	3	P	1	2	S	1	1	S
75	P	S	-1	1	S	-1	1	R	-1	2	P	0	2	R	0	0	R
76	S	R	1	3	R	-1	1	R	1	1	S	1	3	S	0	-1	R
77	R	R	-1	3	R	1	1	S	0	1	R	0	3	S	0	-2	R
78	P	R	-1	4	S	1	2	P	1	-1	P	1	2	R	0	-2	R
79	S	S	0	2	S	0	2	R	0	-2	R	-1	1	R	-1	-4	S
80	P	P	0	1	R	1	3	S	0	0	R	-1	1	P	-1	-2	R
81	R	R	1	0	P	0	1	S	1	2	S	1	0	P	-1	-1	S
82	P	S	1	-1	S	0	1	R	0	0	R	0	-1	R	0	0	S
83	R	S	1	0	S	1	2	R	1	0	S	-1	-2	P	1	0	S
84	S	S	-1	0	S	-1	0	S	-1	0	P	-1	-3	P	1	2	P
85	S	R	-1	0	R	-1	0	P	-1	-1	P	1	-5	S	-1	0	R
86	R	P	0	1	S	0	2	P	0	-3	P	-1	-5	P	-1	0	S
87	P	S	-1	2	S	-1	0	S	1	-1	S	1	-3	R	-1	0	S
88	S	R	-1	2	R	-1	0	S	1	1	S	1	-1	S	1	0	R
89	P	S	1	4	P	0	2	P	-1	1	S	1	0	S	-1	-1	S
90	R	R	1	5	P	1	2	S	1	1	S	-1	2	P	0	1	R
91	R	S	1	4	P	1	2	R	1	1	S	1	2	S	1	2	S
92	P	S	-1	2	R	-1	4	R	0	0	R	0	0	R	-1	0	R
93	R	S	-1	2	R	0	2	R	-1	-2	P	-1	-2	P	-1	0	S
94	R	S	-1	0	S	1	1	R	1	-2	P	1	-1	S	1	1	S
95	S	P	0	-2	R	-1	0	S	0	-2	P	-1	-1	P	-1	-1	R
96	S	P	-1	-3	S	1	0	R	1	-1	R	1	-1	S	-1	-3	S
97	R	S	1	-3	R	-1	-1	R	-1	0	R	-1	1	R	1	-2	R
98	R	R	0	-5	P	-1	0	S	0	1	S	0	2	R	0	-1	S
99	S	P	1	-4	P	1	1	P	1	0	P	1	0	S	-1	-2	P
100	P	S	1	-4	R	0	1	R	0	-1	P	1	-2	P	1	-1	R
101	R	R	1	-2	R	0	-1	R	-1	-2	R	1	-1	S	1	0	S
102	P	S	1	-1	S	-1	-1	P	1	-3	S	0	-2	R	0	-1	S
103	S	P	1	1	P	1	0	P	0	-3	S	-1	-1	R	0	-2	P
104	R	R	1	0	P	1	-2	S	1	-3	S	-1	0	S	1	-1	R
105	S	R	-1	1	S	1	0	P	-1	-3	S	1	0	S	1	-2	R
106	S	S	0	1	R	1	1	R	0	-3	R	0	0	S	1	-2	S
107	R	P	1	1	R	1	2	P	1	-2	P	1	1	P	1	-1	R
108	P	P	-1	1	P	1	1	S	1	-1	S	1	1	S	1	1	P
109	S	P	0	2	R	0	2	R	1	1	S	0	2	S	-1	1	P
110	R	S	1	1	P	1	2	P	1	3	R	0	3	S	1	2	P
111	P	P	0	-1	P	-1	3	P	-1	5	R	-1	3	S	-1	1	P
112	S	P	0	-1	S	1	2	R	1	4	R	0	1	R	-1	2	R
113	S	P	-1	-3	S	-1	2	P	1	4	S	1	1	P	-1	2	P
114	R	P	-1	-4	S	-1	2	R	-1	2	R	-1	0	R	0	0	S
115	P	S	1	-2	S	0	0	S	1	1	S	1	0	R	1	0	S
116	R	R	-1	0	R	-1	0	S	1	1	S	1	1	R	1	0	S
117	R	P	1	0	S	-1	0	R	1	0	S	-1	1	R	1	-1	S
118	R	R	-1	2	R	-1	-1	R	-1	-1	R	1	-1	R	1	-2	R
119	S	P	0	3	R	0	-1	S	0	0	S	0	-1	P	0	-1	P
120	R	S	1	1	S	-1	1	R	-1	0	S	0	-1	P	0	-2	S
121	R	P	0	-1	R	-1	-1	S	-1	-1	P	0	-3	R	1	0	R
122	S	P	1	0	P	-1	-1	P	-1	-1	P	0	-1	S	1	0	P
123	R	R	1	-2	P	-1	-1	S	0	-2	S	0	-1	P	1	0	P
124	R	P	1	-2	R	0	0	P	1	-3	P	-1	-2	P	1	1	P
125	R	S	0	0	P	0	-1	R	0	-2	R	0	-1	R	0	3	R
126	R	P	-1	0	R	1	1	S	0	-2	R	0	0	R	-1	2	R
127	S	R	-1	0	P	1	1	S	-1	-2	S	0	-1	S	0	2	S
128	P	P	1	2	P	1	1	S	-1	-1	P	1	0	S	0	2	P
129	P	R	0	2	P	1	0	P	1	1	P	-1	1	R	-1	2	R
130	R	R	-1	0	R	1	0	S	-1	0	S	-1	0	R	0	0	R
131	S	P	-1	1	P	-1	-1	S	-1	-1	R	0	-1	R	1	0	P
132	R	R	1	-1	R	1	-2	R	1	0	P	-1	0	P	0	1	P
133	R	R	0	-2	S	1	-1	S	0	0	S	1	1	R	0	2	R
134	S	S	-1	-2	P	0	-2	P	0	-2	P	0	0	S	0	1	S
135	S	P	1	-1	S	1	-3	S	1	-3	P	-1	-1	P	1	2	P
136	P	P	1	-2	S	-1	-3	P	-1	-2	R	-1	-1	R	-1	1	R
137	P	P	0	-1	P	1	-1	P	-1	-2	R	-1	-3	S	-1	-1	P
138	R	P	0	-1	R	1	-1	S	1	-2	P	0	-5	P	0	-1	P
139	S	S	0	0	S	1	0	R	1	-2	R	1	-3	P	0	0	S
140	S	P	1	0	R	1	1	R	0	0	P	1	-1	P	1	-1	R
141	S	R	0	0	P	1	2	P	-1	1	P	-1	-1	P	-1	-1	P
142	S	P	0	1	S	-1	0	P	-1	0	P	-1	-1	R	0	-1	P
143	P	R	1	0	P	1	0	P	1	-1	S	1	-1	P	1	-1	R
144	S	S	-1	-2	S	-1	0	R	-1	0	P	-1	-1	P	1	-2	S
145	P	R	1	-2	S	1	0	S	1	0	R	1	-3	R	1	-2	S
146	S	R	1	-2	S	-1	0	P	-1	0	P	0	-3	S	-1	-2	S
147	R	R	0	-2	S	0	1	S	-1	0	S	1	-3	R	-1	-1	S
148	R	P	-1	-1	P	1	0	R	1	0	P	1	-3	R	-1	-2	P
149	R	R	1	1	R	-1	1	P	1	0	P	1	-3	R	1	-2	R
150	S	R	-1	1	R	1	1	R	1	0	P	-1	-1	R	-1	-1	R
151	R	S	1	3	R	-1	1	P	0	0	P	-1	-1	S	-1	1	S
152	P	P	0	1	S	1	1	P	0	2	P	-1	1	P	-1	0	P
153	S	P	-1	1	R	-1	3	R	0	3	R	1	2	S	1	0	R
154	R	R	-1	-1	R	-1	3	P	1	4	R	-1	2	R	-1	0	P
155	R	R	-1	-1	S	0	3	P	-1	4	S	1	1	S	1	0	P
156	R	S	1	-2	R	1	1	R	0	4	P	0	1	P	0	-2	R
157	R	S	1	-2	P	-1	1	P	-1	3	P	1	1	R	1	0	P
158	R	S	0	-3	R	0	1	R	1	4	R	0	2	R	1	0	R
159	R	R	1	-3	P	1	0	S	0	3	S	0	1	P	0	0	S
160	S	S	-1	-3	S	0	1	S	-1	1	P	0	0	P	0	1	S
161	P	P	0	-3	R	0	2	S	1	0	P	1	0	S	-1	1	R
162	R	P	-1	-2	P	1	1	R	1	1	S	1	-1	R	1	1	P
163	S	P	0	0	S	0	1	R	0	0	S	1	-3	S	1	1	S
164	P	R	-1	0	R	-1	1	P	1	1	P	0	-3	P	1	1	R
165	R	R	1	-1	S	1	-1	R	-1	2	R	-1	-2	S	-1	0	R
166	P	P	1	-1	R	-1	-2	P	0	2	S	0	-1	R	-1	0	P
167	S	R	-1	-1	P	0	-2	P	-1	1	R	-1	0	R	0	-2	P
168	R	R	1	-1	R	-1	-4	S	1	0	S	-1	2	P	1	-1	S
169	P	R	1	0	P	0	-4	S	-1	-2	S	-1	1	R	1	0	S
170	R	P	0	0	R	1	-3	R	1	-1	R	1	2	R	1	-1	R
171	S	P	-1	1	R	0	-2	P	-1	-1	P	-1	2	R	-1	0	P
172	R	P	1	0	R	1	0	S	1	-2	R	1	0	S	-1	2	S
173	P	P	-1	0	S	1	1	P	-1	-2	S	1	-1	R	1	0	S
174	S	P	1	0	R	0	2	S	0	-1	R	-1	1	R	1	-2	R
175	R	R	1	0	P	1	3	P	1	-2	R	1	1	R	1	0	P
176	P	R	-1	-1	P	1	4	S	1	-1	S	1	1	S	1	0	P
177	P	P	1	-1	R	0	3	R	0	1	R	-1	3	R	-1	0	R
178	S	S	-1	-2	P	-1	2	R	-1	1	R	-1	2	R	0	0	P
179	R	S	0	-2	P	-1	0	S	-1	2	S	1	2	S	-1	2	S
180	R	S	-1	-2	P	1	0	S	-1	1	P	1	0	R	-1	0	S
181	P	S	-1	-3	P	-1	0	R	1	-1	P	-1	1	P	1	0	P
182	S	P	1	-1	R	-1	0	R	1	-3	S	0	0	S	1	-1	R
183	S	P	0	-2	P	-1	2	S	-1	-1	R	1	1	R	1	0	P
184	R	S	1	-3	R	0	2	S	-1	-2	P	1	1	R	1	0	R
185	R	P	-1	-3	S	-1	1	R	-1	-2	S	1	3	S	1	1	S
186	P	P	-1	-1	P	1	-1	R	1	-1	P	1	1	P	1	0	P
187	P	S	0	-2	S	0	-1	R	1	-1	R	1	1	S	1	0	R
188	R	S	1	0	R	0	-1	R	-1	-3	S	-1	0	S	0	1	S
189	R	P	1	0	S	1	0	R	1	-3	S	1	-2	S	-1	-1	P
190	R	R	1	2	S	1	-1	S	0	-2	R	1	-4	P	1	-2	R
191	S	R	-1	1	P	0	-1	R	-1	-3	R	1	-3	P	1	0	R
192	R	R	1	2	R	0	-2	R	1	-1	S	0	-2	P	0	-1	R
193	S	P	-1	1	P	1	-3	P	1	0	S	0	-2	S	-1	-1	P
194	R	S	1	1	P	-1	-4	S	0	-1	S	1	-1	S	0	0	S
195	P	S	1	-1	R	1	-2	P	0	-2	S	1	-1	P	0	0	P
196	R	S	-1	0	R	0	-2	R	1	-1	R	-1	0	R	-1	-1	S
197	S	S	0	-2	S	1	-1	P	1	-2	R	1	-1	R	-1	0	R
198	R	R	0	-2	R	1	-1	P	0	-3	R	0	1	P	1	0	R
199	R	R	0	-1	S	1	0	S	1	-1	P	1	1	S	1	1	P
200	S	S	1	0	R	1	-2	P	0	-1	R	1	3	R	-1	1	R
201	S	P	-1	-1	S	1	0	S	1	-2	P	1	3	R	1	2	P
202	R	P	0	-1	P	0	0	R	-1	-2	R	-1	2	S	0	3	S
203	P	S	-1	0	P	-1	1	P	-1	-1	S	0	1	P	0	1	P
204	P	R	-1	1	S	-1	1	R	0	-2	R	1	2	R	0	0	R
205	R	R	1	0	R	1	3	R	0	-2	R	0	0	R	0	0	R
206	R	P	-1	0	R	0	2	R	-1	-1	P	-1	-1	P	-1	-1	R
207	S	R	-1	2	R	0	2	P	0	-1	P	0	1	P	0	-1	R
208	P	S	1	2	S	1	2	R	-1	-2	R	-1	0	S	0	-1	S
209	P	S	0	2	P	1	3	S	0	-3	S	0	-2	R	-1	0	P
210	R	P	-1	4	R	-1	2	P	-1	-1	P	-1	0	P	-1	0	P
211	R	R	-1	5	S	-1	2	R	-1	0	R	0	1	R	1	1	R
212	R	P	-1	4	S	-1	1	R	0	0	P	-1	0	P	-1	0	P
213	S	P	-1	4	S	-1	-1	P	0	1	R	-1	2	R	-1	2	P
214	S	P	1	2	P	1	-2	S	0	1	P	-1	4	P	1	2	P
215	R	R	1	0	P	-1	-3	P	1	0	P	1	2	S	0	2	P
216	S	P	0	-1	S	1	-2	S	0	0	S	-1	2	P	1	0	S
217	R	R	1	-2	P	1	-1	R	1	0	S	-1	2	P	-1	-1	S
218	R	P	1	-3	S	-1	1	S	0	0	S	1	0	S	-1	-1	S
219	S	P	0	-1	P	1	0	P	1	0	R	-1	-2	P	-1	-3	P
220	P	P	0	-1	R	0	0	S	1	-1	S	0	0	R	0	-3	R
221	R	R	1	-1	R	0	-2	P	1	-1	S	0	0	P	0	-3	S
222	S	R	-1	0	S	0	-2	P	1	0	S	1	-1	S	-1	-1	R
223	R	R	-1	1	P	-1	-3	R	-1	-1	P	-1	0	S	-1	-2	R
224	R	R	-1	0	S	0	-1	S	-1	0	S	0	2	S	-1	-2	S
225	S	R	1	1	R	1	-1	S	0	0	R	-1	0	R	1	-2	R
226	P	P	0	2	R	0	1	P	0	-1	S	0	0	R	1	0	P
227	R	S	1	2	S	1	0	S	1	-2	P	1	2	P	-1	-2	S
228	S	P	1	0	R	-1	-1	P	1	-2	S	0	3	S	0	-1	S
229	P	P	0	-1	P	1	-1	S	-1	-3	S	1	2	S	0	0	S
230	R	R	0	-1	P	0	0	S	1	-1	P	1	4	P	-1	2	P
231	S	P	1	-2	P	-1	0	S	1	-2	S	-1	4	S	1	2	S
232	P	S	0	-3	P	0	0	P	-1	-2	S	0	3	S	1	3	S
233	P	P	-1	-1	P	1	1	S	1	-1	P	-1	3	P	1	3	P
234	R	P	-1	0	P	-1	0	P	-1	1	P	-1	3	P	0	3	P
235	R	S	-1	1	R	-1	1	P	1	1	R	0	3	P	-1	3	R
236	R	P	1	0	R	1	0	R	1	3	P	1	2	P	-1	3	R
237	S	P	0	2	P	-1	1	S	0	3	R	-1	3	R	-1	4	R
238	P	P	-1	0	S	-1	0	S	1	3	P	1	3	P	1	4	P
239	R	R	-1	0	S	1	1	P	0	3	S	1	3	S	1	4	S
240	S	R	0	-1	R	0	-1	S	1	3	S	1	1	S	1	2	S
241	S	P	0	1	R	1	0	S	1	2	S	1	1	S	1	1	S
242	P	P	1	-1	R	1	1	P	0	2	P	1	0	P	1	0	P
243	R	P	1	0	S	0	1	R	0	2	S	-1	-1	S	-1	-1	R
244	R	S	1	1	P	1	-1	S	0	1	P	0	-2	R	0	-2	S
245	S	R	0	0	P	0	1	P	-1	-1	R	1	0	R	1	-1	P
246	P	P	1	0	S	1	-1	R	1	-2	R	1	1	R	0	0	R
247	S	P	-1	1	P	0	-1	P	1	-3	P	0	0	S	1	-1	P
248	P	R	-1	0	S	1	-1	P	1	-4	S	1	-1	S	-1	-1	R
249	R	R	1	-2	R	1	1	S	1	-4	R	1	1	P	0	1	R
250	R	R	1	-1	R	-1	0	S	0	-4	P	0	0	R	-1	2	R
251	R	R	0	-2	P	-1	1	P	1	-4	R	1	0	S	0	1	P
252	R	P	1	-2	R	-1	1	P	1	-2	R	0	1	R	-1	1	R
253	S	P	0	0	R	1	2	P	0	0	S	0	2	P	0	1	R
254	S	P	1	0	R	1	2	S	1	-1	P	0	1	S	0	-1	R
255	P	P	1	-1	S	1	3	S	-1	0	S	0	0	P	0	-2	S
256	R	R	1	-1	P	0	4	R	1	2	P	1	0	S	-1	-2	P
257	S	S	-1	-1	P	-1	4	S	-1	1	P	0	1	P	-1	-2	P
258	P	P	1	-2	R	1	3	R	0	0	S	1	0	P	1	-3	R
259	S	S	1	-1	R	-1	1	S	-1	0	S	1	1	P	1	-2	R
260	S	S	-1	0	P	-1	1	P	1	0	S	-1	2	S	0	-3	S
261	P	S	0	0	S	-1	-1	P	1	-2	R	1	1	S	1	-3	R
262	R	P	1	1	R	0	-1	P	1	-2	P	0	-1	R	-1	-1	P
263	R	P	-1	2	R	-1	0	R	1	-1	R	0	1	P	0	0	P
264	P	S	-1	3	R	-1	1	R	0	0	R	0	0	R	-1	1	S
265	S	S	1	4	R	-1	-1	R	0	-1	P	1	-1	P	-1	1	S
266	R	P	-1	4	S	1	1	S	0	1	R	0	-2	S	1	0	P
267	R	P	-1	4	S	1	-1	P	0	0	R	0	-1	R	1	-2	P
268	S	R	0	4	R	0	-2	R	0	0	P	-1	-2	P	1	-2	R
269	R	S	1	4	S	0	-1	P	-1	1	R	1	-3	P	-1	-4	S
270	P	R	-1	2	P	0	-1	S	0	3	S	1	-2	P	0	-2	S
271	R	S	-1	1	P	1	-2	R	1	3	R	1	0	R	0	-1	R
272	S	P	1	-1	P	1	0	R	1	4	R	-1	0	R	0	0	R
273	R	R	1	-3	R	1	0	S	1	4	P	-1	1	P	-1	1	S
274	P	P	-1	-4	P	-1	-1	S	-1	2	P	1	3	P	0	3	P
275	R	S	-1	-3	P	0	0	R	-1	2	R	-1	3	R	-1	2	R
276	P	P	0	-3	P	0	1	R	0	1	R	0	2	R	1	2	R
277	P	R	-1	-2	P	0	0	R	0	0	P	1	1	P	0	1	P
278	S	P	0	-2	R	0	1	R	-1	-2	R	1	0	P	0	0	R
279	S	S	1	-3	R	-1	2	R	0	0	P	0	0	P	0	-2	R
280	R	S	0	-3	R	1	3	R	-1	0	S	-1	-1	S	1	-3	R
281	P	S	-1	-3	P	1	2	S	1	0	P	-1	-2	S	-1	-4	P
282	R	P	-1	-2	R	1	2	P	-1	2	S	0	-1	P	0	-2	R
283	P	S	1	0	P	0	2	P	-1	4	R	-1	-2	P	1	-1	P
284	P	R	1	2	R	1	1	R	1	3	S	1	-4	S	-1	0	R
285	S	R	-1	1	R	-1	-1	R	1	1	R	-1	-2	R	0	2	R
286	P	R	-1	3	R	-1	0	R	1	2	P	0	0	R	1	4	R
287	S	S	1	1	P	0	-1	R	-1	0	S	0	0	S	1	2	S
288	R	S	0	0	P	0	-2	S	1	0	P	1	1	P	0	1	P
289	R	S	0	-2	R	1	-1	P	-1	-1	P	1	3	P	1	2	P
290	S	S	-1	-2	P	-1	0	R	0	1	P	1	3	P	0	2	P
291	S	R	-1	-3	R	-1	-2	P	1	1	R	-1	1	P	-1	0	P
292	P	P	1	-1	S	0	0	S	-1	1	R	0	2	P	1	0	R
293	R	R	0	-1	S	-1	2	R	-1	1	P	1	1	S	-1	0	S
294	P	P	0	0	R	1	0	S	0	2	P	1	1	R	1	-2	S
295	P	S	0	1	R	0	-1	S	-1	2	R	1	0	S	-1	-4	S
296	R	R	1	2	R	-1	-1	S	-1	2	R	0	0	R	0	-2	R
297	R	R	-1	1	P	1	-2	P	-1	2	P	1	-1	R	-1	-1	P
298	R	S	-1	1	S	0	-2	P	0	2	P	0	1	R	0	-1	P
299	P	P	1	0	R	0	-2	S	1	3	R	1	1	R	0	0	S
300	P	R	0	0	P	1	-2	S	0	3	S	1	0	S	-1	0	S

## Sheet: Player 6
Multi-AI competing and winning against humans in iterated Rock-Paper-Scissors game Lei Wang, Wenbin Huang, Yuanpeng Li, Julian Evans, Sailing He* Supplementary Information 1
Player 6 Data: Round number:	Player 6 played:	AI 1 played:	AI 1 Score:	AI 1 Last 5 Rounds Total Score:	AI 2 played:	AI 2 Score:	AI 2 Last 5 Rounds Total Score:	AI 3 played:	AI 3 Score:	AI 3 Last 5 Rounds Total Score:	AI 4 played:	AI 4 Score:	AI 4 Last 5 Rounds Total Score:	AI 5 played:	AI 5 Score:	AI 5 Last 5 Rounds Total Score:	Multi AI played:
1	R	S	0	-2	S	1	-1	S	-1	3	R	1	2	R	-1	0	S
2	S	S	-1	-3	S	0	-2	R	0	3	S	0	2	S	1	0	S
3	R	S	0	-3	P	0	-3	R	1	3	R	0	1	S	0	0	R
4	R	R	1	-3	P	1	-1	S	-1	2	R	0	0	S	0	-1	P
5	P	P	0	-3	P	0	1	R	0	0	P	0	1	R	0	-1	P
6	S	S	1	-2	P	1	1	P	0	-2	R	0	0	R	-1	-3	P
7	R	P	0	-1	R	-1	1	P	-1	-2	P	0	1	R	0	-2	R
8	R	S	1	0	P	1	1	P	-1	-2	P	-1	2	P	0	-2	P
9	R	P	1	0	S	-1	1	S	-1	-1	S	1	3	S	1	0	S
10	P	P	1	1	S	0	-1	S	-1	-1	R	-1	2	P	0	0	R
11	S	R	1	1	R	0	0	R	0	1	R	0	1	P	-1	1	R
12	P	P	-1	2	P	-1	2	P	0	3	P	0	1	S	1	-1	P
13	R	R	1	1	S	-1	2	P	1	2	P	-1	0	R	-1	0	S
14	R	S	-1	2	R	-1	0	R	-1	2	R	-1	0	S	0	-1	S
15	P	S	-1	0	S	-1	1	P	0	3	P	1	1	R	1	-1	P
16	S	R	-1	1	R	1	1	R	1	2	S	0	2	S	-1	-2	R
17	R	P	-1	1	P	0	1	S	0	2	P	-1	1	P	-1	-1	S
18	R	P	-1	2	P	0	2	P	-1	1	P	1	2	P	-1	-1	P
19	R	S	-1	3	P	-1	4	S	1	1	P	-1	2	P	1	0	P
20	R	P	-1	3	P	1	5	S	-1	0	S	1	3	S	0	2	P
21	S	P	1	3	S	-1	5	S	0	-1	S	-1	2	S	0	2	S
22	S	P	1	1	P	1	4	R	0	-2	R	1	2	P	0	2	P
23	P	P	1	-1	R	-1	2	R	-1	0	P	-1	2	S	1	0	R
24	S	P	0	-2	P	0	0	S	1	-2	P	-1	1	S	1	0	P
25	R	R	0	-2	P	-1	-2	R	0	-1	R	-1	-1	R	0	-1	R
26	R	S	1	-3	P	1	-2	P	1	0	R	0	0	S	1	0	P
27	S	S	0	-3	S	-1	-1	P	-1	1	P	1	0	R	1	-1	P
28	P	P	0	-2	R	1	0	R	1	-1	P	-1	-2	S	-1	1	S
29	R	P	-1	-2	P	-1	0	P	-1	-1	P	-1	-2	P	1	1	P
30	R	R	1	0	P	-1	2	P	-1	0	R	-1	0	P	-1	2	P
31	S	R	-1	0	P	0	2	S	0	1	S	-1	0	S	1	3	S
32	P	R	-1	2	P	-1	0	R	-1	0	P	0	0	R	1	4	R
33	R	R	-1	1	P	-1	0	P	1	0	P	1	1	S	0	2	S
34	P	R	1	1	P	1	2	P	0	2	P	0	2	P	-1	0	P
35	R	R	0	-1	R	-1	1	P	1	1	R	-1	1	R	0	-1	R
36	R	S	0	-1	P	0	0	S	0	1	R	0	1	S	-1	-2	S
37	S	S	1	-3	S	0	2	S	0	0	S	1	1	R	0	-3	S
38	R	S	-1	-2	S	0	2	S	1	1	S	1	1	R	1	-1	S
39	P	P	0	-3	P	1	0	P	-1	-1	S	-1	-1	P	1	0	P
40	R	R	1	-2	R	1	0	P	1	-1	P	-1	0	S	0	0	R
41	S	S	0	-2	P	0	0	P	0	-1	P	-1	1	P	-1	-1	P
42	S	R	0	-1	P	0	-2	P	1	-1	R	0	0	P	0	-1	R
43	R	P	-1	0	S	-1	-3	S	1	-2	S	1	1	R	0	-3	S
44	R	S	1	2	P	0	-3	P	-1	-2	R	1	1	P	1	-3	S
45	P	P	0	1	P	-1	-2	R	0	-1	P	1	0	S	1	-2	P
46	P	R	-1	1	P	0	-2	R	1	-3	R	1	-1	S	1	0	R
47	R	P	0	0	P	-1	-1	S	1	-3	P	1	-1	S	-1	2	S
48	S	P	0	0	P	0	1	S	0	-3	P	0	-1	S	0	2	S
49	R	R	-1	-2	P	-1	1	R	-1	-2	S	-1	-1	R	-1	2	R
50	S	P	-1	-1	P	0	1	S	0	-3	R	0	-2	R	1	1	P
51	P	P	-1	-2	P	0	0	R	-1	-2	P	0	-1	P	-1	1	P
52	R	S	1	-1	P	0	0	P	0	-2	P	-1	0	S	1	0	P
53	R	P	0	-3	R	-1	0	S	1	0	P	1	0	P	1	0	R
54	R	P	0	-1	R	0	1	R	-1	-1	S	-1	2	R	1	1	S
55	S	S	0	0	R	0	0	R	0	-1	P	-1	2	P	0	1	P
56	P	S	-1	1	S	0	2	P	0	0	R	-1	0	P	1	-1	S
57	P	R	-1	2	P	1	3	P	0	1	P	1	-1	S	-1	-1	P
58	R	P	1	2	P	0	2	P	0	0	P	-1	-2	S	1	1	P
59	S	S	-1	2	R	-1	3	R	0	2	P	1	-2	R	0	-1	R
60	S	S	0	1	S	0	4	P	1	3	P	0	-2	S	0	0	S
61	R	S	-1	1	S	-1	3	S	-1	1	P	1	-2	P	-1	1	S
62	R	R	1	-1	P	-1	1	P	1	0	P	1	0	P	-1	2	P
63	R	S	1	0	P	0	2	P	1	1	S	-1	1	S	1	2	P
64	S	P	0	-2	R	-1	2	R	1	1	P	1	-1	R	1	2	R
65	R	P	1	-3	S	0	2	P	1	1	R	1	-1	S	1	2	S
66	P	R	-1	-2	P	-1	1	R	1	3	S	-1	0	S	-1	1	R
67	P	P	0	-2	S	1	2	P	-1	3	P	1	0	P	1	1	P
68	P	P	1	-2	P	1	2	P	1	2	R	-1	-1	R	-1	0	P
69	R	P	1	-1	S	1	1	S	-1	1	S	-1	-1	R	0	0	S
70	R	S	0	1	P	-1	-1	R	-1	-1	R	-1	-1	P	1	-1	S
71	P	R	-1	-1	R	1	1	R	0	-2	S	0	-1	S	-1	1	R
72	S	S	1	-1	S	0	0	R	0	-2	R	1	-1	S	0	1	S
73	S	P	0	-1	S	-1	-1	P	-1	-1	P	1	0	P	1	1	P
74	R	P	1	-2	P	1	-1	P	1	-2	R	1	0	R	1	1	R
75	R	S	-1	-2	P	-1	1	P	-1	0	S	0	1	S	0	1	P
76	P	R	1	-2	R	-1	1	P	1	1	S	1	0	S	0	-1	R
77	P	R	-1	-2	S	1	1	R	0	2	S	0	0	S	0	-1	R
78	S	R	-1	-3	P	1	2	P	1	0	P	1	0	P	0	0	P
79	R	S	0	-1	P	0	1	R	0	0	P	-1	0	P	-1	0	P
80	R	R	0	-3	P	1	1	P	0	-1	P	-1	1	R	-1	1	P
81	R	P	1	-2	R	0	1	S	1	-1	P	1	3	P	-1	2	P
82	R	S	1	0	S	0	2	R	0	-2	S	0	3	P	0	2	S
83	P	R	1	0	R	1	0	P	1	-1	R	-1	1	R	1	2	R
84	S	S	-1	-2	R	-1	0	S	-1	0	R	-1	1	R	1	2	R
85	S	P	-1	-1	P	-1	0	P	-1	0	R	1	1	S	-1	2	S
86	R	P	0	-2	S	0	-2	P	0	-2	P	-1	1	P	-1	2	P
87	R	P	-1	-2	S	-1	-3	P	1	0	P	1	1	P	-1	2	P
88	R	R	-1	0	S	-1	-3	P	1	1	S	1	3	S	1	2	S
89	S	R	1	1	P	0	-3	P	-1	2	R	1	3	R	-1	2	R
90	S	R	1	2	P	1	-5	R	1	1	R	-1	3	P	0	2	R
91	P	P	1	4	S	1	-5	P	1	3	S	1	3	S	1	1	P
92	P	R	-1	3	R	-1	-3	R	0	2	R	0	3	R	-1	1	R
93	R	R	-1	1	P	0	-3	P	-1	0	R	-1	1	S	-1	-1	R
94	R	R	-1	1	P	1	-1	P	1	0	R	1	2	R	1	-1	R
95	P	R	0	0	R	-1	1	P	0	2	S	-1	1	R	-1	-2	P
96	S	R	-1	-2	S	1	1	R	1	1	R	1	1	R	-1	-2	S
97	S	R	1	-1	P	-1	0	R	-1	2	P	-1	1	P	1	-2	R
98	R	S	0	1	P	-1	0	P	0	4	P	0	1	P	0	-2	P
99	R	P	1	0	P	1	0	P	1	4	P	1	2	P	-1	0	P
100	P	S	1	1	R	0	0	P	0	4	S	1	3	S	1	1	P
101	S	P	1	3	R	0	0	S	-1	4	R	1	3	S	1	3	S
102	S	R	1	1	P	-1	1	P	1	3	R	0	3	P	0	2	P
103	P	S	1	1	S	1	1	P	0	1	P	-1	5	P	0	2	P
104	P	R	1	3	P	1	1	R	1	0	P	-1	4	P	1	1	P
105	R	S	-1	1	R	1	0	P	-1	-2	P	1	3	S	1	0	P
106	R	R	0	-1	P	1	1	R	0	-1	R	0	3	P	1	-2	R
107	R	S	1	0	S	1	1	R	1	-1	S	1	2	S	1	-1	S
108	P	R	-1	-2	S	1	1	R	1	0	R	1	0	S	1	-1	S
109	S	P	0	-4	R	0	1	S	1	-1	R	0	-1	S	-1	0	R
110	S	P	1	-4	R	1	2	R	1	0	R	0	0	S	1	0	R
111	R	P	0	-4	S	-1	3	P	-1	0	P	-1	0	P	-1	1	S
112	P	R	0	-3	S	1	1	P	1	1	P	0	1	P	-1	1	S
113	S	S	-1	-3	R	-1	3	S	1	1	P	1	2	P	-1	2	R
114	S	S	-1	-2	R	-1	3	R	-1	2	R	-1	2	S	0	0	R
115	R	S	1	-1	P	0	3	P	1	3	P	1	2	P	1	0	P
116	R	P	-1	-1	R	-1	3	P	1	3	P	1	2	P	1	1	R
117	P	R	1	-1	R	-1	4	P	1	3	S	-1	2	S	1	1	R
118	S	R	-1	-1	S	-1	2	R	-1	3	S	1	3	R	1	2	R
119	R	S	0	0	P	0	1	R	0	4	R	0	4	R	0	4	R
120	R	S	1	-1	P	-1	1	P	-1	3	P	0	3	P	0	4	P
121	R	R	0	-1	S	-1	1	S	-1	3	P	0	3	P	1	4	P
122	P	S	1	-2	S	-1	0	R	-1	1	P	0	3	S	1	4	S
123	S	S	1	0	P	-1	2	R	0	0	R	0	2	R	1	4	R
124	R	S	1	-1	P	0	1	R	1	0	R	-1	3	R	1	4	R
125	R	S	0	-1	P	0	1	P	0	0	P	0	3	P	0	4	P
126	R	P	-1	-1	P	1	1	P	0	0	P	0	3	P	-1	4	P
127	R	P	-1	0	S	1	3	P	-1	2	R	0	3	S	0	4	S
128	S	P	1	0	S	1	1	S	-1	4	R	1	3	R	0	2	S
129	P	R	0	-1	P	1	2	R	1	3	R	-1	3	R	-1	2	R
130	P	R	-1	-1	R	1	1	P	-1	2	P	-1	2	S	0	1	P
131	R	S	-1	-1	P	-1	-1	P	-1	1	P	0	1	P	1	1	P
132	R	P	1	-3	P	1	-1	P	1	1	P	-1	1	R	0	1	P
133	S	P	0	-3	P	1	1	S	0	1	S	1	2	S	0	2	S
134	R	R	-1	-3	S	0	0	S	0	1	S	0	1	S	0	1	S
135	P	P	1	-2	S	1	-1	P	1	1	S	-1	1	S	1	1	P
136	R	R	1	-1	R	-1	1	R	-1	1	P	-1	2	P	-1	1	P
137	R	S	0	0	R	1	0	P	-1	0	R	-1	2	R	-1	1	R
138	S	P	0	-2	S	1	-1	R	1	0	R	0	1	S	0	1	R
139	R	S	0	-2	R	1	0	S	1	1	S	1	2	P	0	1	S
140	P	P	1	-3	P	1	1	R	0	1	S	1	2	S	1	3	S
141	R	S	0	-3	S	1	0	P	-1	0	P	-1	2	P	-1	3	P
142	S	P	0	-4	R	-1	-1	R	-1	1	P	-1	2	R	0	3	R
143	R	R	1	-4	S	1	0	P	1	1	R	1	1	R	1	4	R
144	R	R	-1	-3	S	-1	-1	S	-1	1	R	-1	0	S	1	4	S
145	R	R	1	-2	S	1	-2	S	1	1	S	1	1	R	1	2	R
146	S	S	1	-2	R	-1	-3	S	-1	1	R	0	-1	P	-1	1	S
147	R	S	0	-1	S	0	-1	P	-1	0	R	1	-1	P	-1	-1	P
148	R	P	-1	-1	S	1	-3	S	1	0	S	1	0	S	-1	-1	S
149	S	P	1	0	S	-1	-3	S	1	-2	P	1	-1	S	1	-2	P
150	P	P	-1	-1	R	1	-2	S	1	-1	S	-1	-2	P	-1	-1	P
151	R	R	1	-1	P	-1	-2	P	0	1	S	-1	0	P	-1	-1	P
152	P	P	0	-1	P	1	-2	P	0	2	P	-1	-2	P	-1	1	P
153	R	S	-1	0	P	-1	-1	P	0	1	P	1	-2	P	1	0	P
154	R	S	-1	-2	S	-1	1	R	1	3	P	-1	0	P	-1	2	R
155	S	R	-1	-2	S	0	0	R	-1	3	R	1	2	R	1	3	R
156	P	S	1	-1	S	1	1	P	0	3	S	0	2	P	0	4	P
157	P	S	1	0	P	-1	1	P	-1	2	P	1	4	P	1	3	P
158	S	S	0	1	P	0	1	P	1	2	P	0	4	P	1	3	P
159	R	R	1	2	P	1	-1	P	0	0	R	0	2	R	0	1	R
160	S	R	-1	3	P	0	1	P	-1	1	P	0	1	P	0	0	R
161	R	R	0	3	S	0	0	S	1	-1	P	1	-1	R	-1	-2	R
162	P	S	-1	2	P	1	-2	S	1	-2	R	1	-1	R	1	-2	S
163	S	P	0	2	R	0	-2	S	0	-1	P	1	-2	S	1	-3	P
164	S	S	-1	1	P	-1	0	R	1	0	R	0	-2	R	1	-2	S
165	S	S	1	1	P	1	-2	P	-1	0	P	-1	-1	P	-1	-1	S
166	R	P	1	0	P	-1	-2	P	0	0	S	0	-1	P	-1	-1	P
167	R	S	-1	1	S	0	0	P	-1	2	R	-1	-3	S	0	0	P
168	P	P	1	-1	P	-1	-1	P	1	2	S	-1	-2	R	1	0	P
169	R	R	1	0	R	0	-2	R	-1	2	R	-1	0	S	1	-1	R
170	S	R	0	0	P	1	-1	P	1	1	P	1	-1	S	1	-3	P
171	P	R	-1	1	S	0	-1	R	-1	1	R	-1	-1	P	-1	-2	R
172	P	P	1	-1	S	1	-1	P	1	-1	S	1	-1	S	-1	-3	P
173	S	P	-1	0	P	1	1	P	-1	-2	P	1	0	S	1	-1	P
174	P	P	1	-1	R	0	0	P	0	-3	P	-1	-2	P	1	0	R
175	S	R	1	-1	S	1	-1	P	1	-3	R	1	-2	P	1	1	P
176	P	R	-1	-1	P	1	0	P	1	-3	P	1	0	R	1	0	P
177	R	R	1	-1	S	0	-1	R	0	-2	P	-1	1	P	-1	-1	P
178	S	S	-1	-1	P	-1	-3	S	-1	-2	P	-1	1	P	0	-1	P
179	P	P	0	0	P	-1	-3	P	-1	-1	S	1	1	P	-1	-2	S
180	S	P	-1	0	P	1	-2	S	-1	-1	S	1	2	S	-1	-2	S
181	R	S	-1	-2	S	-1	-3	S	1	0	P	-1	1	S	1	-1	P
182	S	P	1	-2	S	-1	-4	P	1	-1	P	0	2	R	1	-1	P
183	P	R	0	-3	R	-1	-3	P	-1	-2	P	1	0	R	1	-1	P
184	S	R	1	-4	S	0	-3	P	-1	-2	P	1	1	S	1	-1	P
185	R	P	-1	-3	P	-1	-3	P	-1	-3	P	1	-1	R	1	-1	P
186	S	P	-1	-1	R	1	-1	P	1	-2	R	1	0	R	1	-1	R
187	S	P	0	-1	P	0	1	S	1	-2	P	1	0	S	1	1	P
188	P	P	1	-1	P	0	0	P	-1	-1	P	-1	0	R	0	0	P
189	S	S	1	0	P	1	1	S	1	-1	S	1	0	P	-1	0	P
190	R	P	1	-1	R	1	0	S	0	0	P	1	1	P	1	-1	P
191	S	R	-1	-1	P	0	-1	R	-1	-2	R	1	1	P	1	0	R
192	P	P	1	1	P	0	-3	S	1	0	P	0	1	S	0	-2	P
193	S	R	-1	2	R	1	-2	S	1	1	R	0	2	R	-1	-1	R
194	P	P	1	3	R	-1	-1	P	0	1	P	1	3	P	0	1	P
195	R	R	1	3	S	1	-1	P	0	1	P	1	3	R	0	2	R
196	R	R	-1	2	P	0	-2	R	1	3	R	-1	3	R	-1	1	R
197	P	P	0	1	P	1	0	R	1	2	P	1	2	S	-1	2	R
198	S	S	0	1	S	1	0	R	0	0	R	0	2	R	1	2	R
199	P	S	0	0	R	1	-1	P	1	1	S	1	2	R	1	2	S
200	R	S	1	1	S	1	-1	P	0	1	P	1	3	P	-1	1	P
201	P	R	-1	0	R	1	-1	R	1	1	P	1	3	P	1	2	P
202	P	R	0	-1	R	0	-3	P	-1	0	P	-1	3	S	0	2	P
203	R	S	-1	-2	R	-1	-4	R	-1	1	R	0	3	S	0	2	R
204	P	P	-1	-3	P	-1	-4	P	0	0	R	1	2	P	0	0	R
205	R	R	1	-4	P	1	-3	S	0	0	R	0	0	P	0	1	P
206	P	P	-1	-3	R	0	-1	P	-1	-2	P	-1	-1	P	-1	1	P
207	R	S	-1	-2	P	0	-1	P	0	-1	R	0	-1	R	0	1	R
208	R	S	1	-2	S	1	1	P	-1	0	S	-1	-1	S	0	0	S
209	P	R	0	-2	S	1	0	R	0	1	R	0	-2	R	-1	0	R
210	P	R	-1	-3	R	-1	1	R	-1	0	R	-1	-2	S	-1	-1	R
211	P	R	-1	-4	R	-1	-1	S	-1	0	P	0	-3	R	1	-1	S
212	P	P	-1	-5	P	-1	-1	P	0	1	P	-1	-3	S	-1	-2	P
213	S	R	-1	-4	P	-1	-2	P	0	0	S	-1	-3	P	-1	-1	P
214	P	S	1	-2	R	1	-2	S	0	-2	R	-1	-2	P	1	-1	P
215	R	R	1	0	S	-1	-4	P	1	0	R	1	-2	S	0	0	R
216	R	P	0	1	S	1	-4	P	0	2	R	-1	-1	S	1	-2	P
217	P	R	1	3	R	1	-4	P	1	2	S	-1	-1	S	-1	-2	R
218	P	P	1	2	R	-1	-5	R	0	2	R	1	0	R	-1	-2	P
219	S	P	0	1	S	1	-5	P	1	2	R	-1	-1	S	-1	-2	P
220	R	S	0	-1	S	0	-4	S	1	0	P	0	1	P	0	-2	P
221	P	P	1	-2	P	0	-4	P	1	-2	P	0	2	P	0	0	P
222	R	P	-1	-3	R	0	-3	P	1	-3	R	1	2	R	-1	1	R
223	P	P	-1	-1	P	-1	-2	P	-1	-2	R	-1	1	P	-1	0	R
224	R	P	-1	-1	P	0	-1	S	-1	-1	P	0	1	P	-1	1	P
225	P	S	1	1	P	1	0	R	0	-1	P	-1	1	P	1	2	P
226	R	P	0	3	P	0	1	P	0	-1	P	0	0	P	1	1	P
227	R	R	1	4	S	1	2	S	1	0	S	1	1	S	-1	2	R
228	S	S	1	3	S	-1	1	R	1	-2	R	0	0	R	0	1	S
229	R	P	0	3	P	1	1	S	-1	-1	S	1	2	P	0	2	P
230	R	P	0	3	S	0	1	S	1	-1	S	1	0	S	-1	2	P
231	P	R	1	3	P	-1	0	R	1	-1	R	-1	-1	R	1	1	R
232	S	P	0	1	P	0	-1	R	-1	-3	R	0	-3	R	1	-1	P
233	R	P	-1	0	R	1	-1	R	1	-1	P	-1	-1	P	1	1	P
234	S	S	-1	1	P	-1	-1	P	-1	-2	P	-1	-1	P	0	1	S
235	S	P	-1	0	P	-1	-3	S	1	-2	P	0	-1	R	-1	-1	P
236	R	P	1	-2	P	1	-3	S	1	-1	S	1	-1	S	-1	1	S
237	P	R	0	0	P	-1	-2	P	0	-1	P	-1	-1	P	-1	1	P
238	R	R	-1	0	P	-1	-1	P	1	-2	R	1	-2	S	1	0	R
239	R	R	-1	-1	P	1	0	P	0	-1	R	1	-3	S	1	-2	P
240	P	P	0	-1	R	0	2	R	1	1	R	1	-2	R	1	-2	R
241	R	R	0	0	R	1	2	R	1	0	R	1	-2	S	1	-4	R
242	P	P	1	-1	S	1	1	P	0	1	R	1	-1	R	1	-4	S
243	R	P	1	0	P	0	2	P	0	1	P	-1	-2	P	-1	-5	P
244	R	P	1	1	P	1	2	P	0	1	P	0	-1	S	0	-3	P
245	S	P	0	2	R	0	2	R	-1	1	S	1	0	R	1	-3	P
246	P	R	1	1	P	1	4	S	1	3	P	1	1	P	0	-1	P
247	R	P	-1	0	S	0	4	R	1	4	P	0	1	S	1	0	S
248	R	P	-1	1	P	1	2	P	1	4	S	1	3	S	-1	0	P
249	R	S	1	1	S	1	2	S	1	4	R	1	1	R	0	-2	S
250	S	P	1	-1	P	-1	0	R	0	2	S	0	0	R	-1	-1	R
251	P	R	0	-1	P	-1	-2	P	1	2	S	1	0	S	0	-1	P
252	R	P	1	-1	R	-1	-2	R	1	1	P	0	1	S	-1	0	R
253	S	S	0	-1	R	1	-1	P	0	1	P	0	1	P	0	0	P
254	P	P	1	-2	R	1	-1	R	1	-1	S	0	1	P	0	0	S
255	S	R	1	-1	S	1	-1	P	-1	-1	S	0	2	R	0	0	S
256	R	P	1	1	P	0	0	P	1	-3	P	1	2	P	-1	0	P
257	R	S	-1	3	S	-1	1	P	-1	-2	R	0	2	R	-1	0	S
258	P	P	1	1	P	1	0	P	0	-1	R	1	1	R	1	1	P
259	S	P	1	1	S	-1	-1	R	-1	0	R	1	1	S	1	1	P
260	R	P	-1	0	R	-1	0	R	1	2	P	-1	1	R	0	1	R
261	R	P	0	0	R	-1	0	R	1	3	P	1	2	P	1	0	R
262	P	R	1	0	S	0	-1	P	1	2	P	0	2	P	-1	0	P
263	P	P	-1	0	R	-1	1	R	1	1	R	0	2	R	0	0	R
264	R	R	-1	0	R	-1	0	S	0	0	P	0	2	P	-1	0	P
265	P	P	1	1	R	-1	0	R	0	-2	S	1	2	R	-1	1	S
266	S	R	-1	0	R	1	-1	P	0	-3	P	0	2	P	1	0	P
267	R	S	-1	0	R	1	0	P	0	-4	S	0	0	P	1	-2	S
268	R	S	0	0	P	0	-1	R	0	-3	P	-1	-1	S	1	-1	S
269	R	S	1	-1	R	0	1	P	-1	-2	S	1	1	S	-1	-1	R
270	P	P	-1	-2	R	0	1	R	0	0	P	1	-1	P	0	-3	R
271	R	R	-1	-2	P	1	1	R	1	0	R	1	-2	R	0	-2	P
272	S	P	1	-3	P	1	1	R	1	1	R	-1	-1	R	0	-1	P
273	R	P	1	-3	R	1	0	S	1	1	R	-1	1	S	-1	-1	S
274	S	R	-1	-1	S	-1	-1	P	-1	0	R	1	0	P	0	-1	P
275	P	S	-1	1	S	0	-1	S	-1	-2	S	-1	2	S	-1	-1	S
276	R	P	0	2	P	0	1	S	0	0	R	0	3	P	1	0	R
277	R	P	-1	3	S	0	1	S	0	-1	R	1	3	P	0	1	P
278	R	P	0	5	S	0	1	R	-1	-3	P	1	2	P	0	1	P
279	S	R	1	5	S	-1	0	R	0	-2	S	0	3	R	0	3	R
280	P	P	0	5	S	1	0	P	-1	0	S	-1	2	S	1	5	P
281	R	R	-1	4	R	1	0	R	1	-1	S	-1	2	S	-1	5	S
282	S	P	-1	3	R	1	-1	S	-1	0	S	0	1	P	0	3	P
283	R	R	1	1	P	0	1	S	-1	1	S	-1	1	S	1	1	R
284	P	R	1	0	S	1	3	P	1	0	R	1	-1	S	-1	-1	S
285	R	S	-1	-2	S	-1	4	P	1	-1	S	-1	-2	S	0	-1	S
286	R	R	-1	-3	P	-1	2	P	1	0	P	0	-4	R	1	-3	P
287	R	P	1	-3	S	0	3	P	-1	1	R	0	-2	S	1	-2	S
288	S	R	0	-1	S	0	1	R	1	2	S	1	-2	S	0	-2	R
289	R	S	0	0	S	1	0	P	-1	4	S	1	-1	S	1	-1	P
290	S	R	-1	0	P	-1	-2	S	0	5	P	1	-1	S	0	-3	S
291	P	S	-1	2	S	-1	-2	R	1	4	S	-1	-1	P	-1	-2	R
292	S	S	1	3	S	0	-2	P	-1	2	R	0	-1	P	1	-2	S
293	R	S	0	2	P	-1	-1	P	-1	0	P	1	0	P	-1	-2	S
294	S	R	0	0	P	1	0	P	0	0	P	1	1	P	1	-1	P
295	S	R	0	2	S	0	0	R	-1	-2	S	1	1	S	-1	-1	R
296	R	P	1	2	S	-1	1	S	-1	-1	P	0	2	P	0	-1	P
297	S	R	-1	2	P	1	-1	P	-1	-1	S	1	2	S	-1	0	R
298	P	P	-1	3	P	0	-2	R	0	-1	S	0	1	S	0	1	P
299	R	P	1	4	S	0	-3	P	1	-3	R	1	1	R	0	1	P
300	P	P	0	4	P	1	-3	R	0	-1	R	1	2	P	-1	2	P

## Sheet: Player 7
Multi-AI competing and winning against humans in iterated Rock-Paper-Scissors game Lei Wang, Wenbin Huang, Yuanpeng Li, Julian Evans, Sailing He* Supplementary Information 1
Player 7 Data: Round number:	Player 7 played:	AI 1 played:	AI 1 Score:	AI 1 Last 5 Rounds Total Score:	AI 2 played:	AI 2 Score:	AI 2 Last 5 Rounds Total Score:	AI 3 played:	AI 3 Score:	AI 3 Last 5 Rounds Total Score:	AI 4 played:	AI 4 Score:	AI 4 Last 5 Rounds Total Score:	AI 5 played:	AI 5 Score:	AI 5 Last 5 Rounds Total Score:	Multi AI played:
1	R	S	0	3	S	1	-3	S	-1	-3	P	1	1	S	-1	2	S
2	P	R	-1	1	P	0	-3	S	0	-3	P	0	1	S	1	0	P
3	S	P	0	-1	R	0	-2	R	1	-1	P	0	1	S	0	1	P
4	R	R	1	-2	R	1	-1	S	-1	1	S	0	-1	P	0	0	S
5	R	S	0	-3	S	0	0	R	0	-1	P	0	-2	R	0	1	R
6	S	S	1	-4	R	1	-1	S	0	0	R	0	0	S	-1	1	S
7	S	P	0	-3	S	-1	1	P	-1	1	P	0	0	S	0	2	S
8	R	P	1	-3	P	1	1	R	-1	-1	R	-1	-1	R	0	1	P
9	P	R	1	-1	P	-1	1	S	-1	-2	R	1	0	R	1	1	P
10	S	R	1	-2	R	0	1	P	-1	0	P	-1	0	R	0	-1	R
11	R	P	1	0	P	0	3	P	0	-1	S	0	-2	S	-1	0	P
12	P	R	-1	1	P	-1	3	P	0	0	P	0	-4	S	1	-1	P
13	S	R	1	1	R	-1	3	R	1	1	R	-1	-3	R	-1	0	R
14	S	P	-1	1	P	-1	3	P	-1	2	P	-1	-2	S	0	1	P
15	R	R	-1	1	P	-1	2	R	0	0	P	1	-2	S	1	2	P
16	P	S	-1	0	S	1	2	S	1	1	S	0	0	P	-1	0	S
17	S	R	-1	0	R	0	2	R	0	1	R	-1	2	S	-1	1	R
18	S	P	-1	2	P	0	3	R	-1	2	R	1	3	P	-1	0	P
19	S	R	-1	0	P	-1	1	P	1	2	P	-1	3	P	1	-2	P
20	P	P	-1	2	P	1	1	S	-1	2	R	1	3	R	0	-3	R
21	P	R	1	2	P	-1	0	R	0	3	S	-1	1	R	0	-3	R
22	R	R	1	0	P	1	-1	S	0	1	S	1	1	R	0	-4	S
23	R	S	1	-1	P	-1	-1	P	-1	-1	P	-1	-1	S	1	-4	S
24	P	P	0	-1	R	0	1	P	1	-1	R	-1	-1	S	1	-4	R
25	R	R	0	-2	R	-1	1	S	0	0	P	-1	-1	R	0	-2	R
26	R	S	1	-2	P	1	1	P	1	-2	S	0	1	P	1	-1	P
27	P	P	0	-2	R	-1	2	S	-1	0	P	1	-1	P	1	1	R
28	P	S	0	-2	R	1	0	P	1	2	P	-1	0	R	-1	1	P
29	R	R	-1	0	P	-1	-2	P	-1	1	R	-1	-1	P	1	1	P
30	R	S	1	0	P	-1	0	P	-1	2	R	-1	0	S	-1	1	P
31	P	R	-1	-1	R	0	1	S	0	4	S	-1	-1	P	1	0	S
32	S	R	-1	-1	R	-1	-1	P	-1	4	P	0	1	P	1	-1	P
33	S	S	-1	0	R	-1	1	P	1	2	R	1	0	R	0	-2	P
34	S	P	1	-1	P	1	3	P	0	1	P	0	1	S	-1	0	P
35	R	P	0	-2	P	-1	1	S	1	-1	S	-1	0	S	0	-1	P
36	S	P	0	0	S	0	1	S	0	-3	S	0	-1	P	-1	-1	S
37	R	R	1	0	R	0	2	P	0	-4	R	1	-2	R	0	-2	R
38	P	P	-1	-1	S	0	1	P	1	-2	R	1	-1	S	1	-1	S
39	P	R	0	-1	S	1	1	R	-1	-1	P	-1	-3	S	1	-1	S
40	S	R	1	-1	P	1	3	P	1	-1	R	-1	-2	P	0	0	P
41	R	R	0	-1	R	0	1	R	0	-1	R	-1	0	R	-1	0	R
42	P	P	0	0	S	0	1	S	1	-1	S	0	0	R	0	1	S
43	S	R	-1	0	P	-1	2	R	1	-1	R	1	1	R	0	0	P
44	R	R	1	1	P	0	0	R	-1	0	P	1	3	R	1	0	P
45	P	P	0	2	R	-1	0	S	0	1	S	1	4	S	1	-1	S
46	S	P	-1	1	R	0	0	R	1	3	R	1	4	R	1	1	R
47	S	P	0	0	R	-1	1	R	1	4	R	1	5	P	-1	2	R
48	P	R	0	-1	R	0	1	P	0	4	P	0	5	R	0	2	P
49	R	R	-1	-3	S	-1	1	S	-1	3	R	-1	4	R	-1	0	R
50	S	P	-1	-3	P	0	-1	S	0	2	R	0	3	S	1	0	R
51	P	P	-1	-4	P	0	-1	R	-1	1	P	0	3	S	-1	-1	P
52	P	R	1	-3	P	0	-2	S	0	-1	R	-1	2	S	1	-1	R
53	S	R	0	-3	P	-1	-3	P	1	-1	S	1	0	R	1	1	R
54	R	S	0	-1	P	0	-3	P	-1	-2	R	-1	0	R	1	3	R
55	S	S	0	-2	S	0	-1	S	0	0	S	-1	0	P	0	3	P
56	R	P	-1	-1	P	0	0	P	0	0	R	-1	-1	P	1	2	P
57	P	P	-1	0	S	1	1	S	0	2	S	1	-1	P	-1	2	S
58	S	S	1	1	P	0	2	R	0	2	S	-1	1	S	1	1	P
59	R	R	-1	0	R	-1	2	P	0	4	P	1	1	S	0	0	P
60	P	P	0	1	P	0	1	P	1	4	P	0	2	S	0	-1	P
61	S	R	-1	1	R	-1	1	S	-1	4	R	1	2	R	-1	1	S
62	R	R	1	1	P	-1	1	P	1	3	P	1	3	R	-1	1	P
63	P	S	1	1	R	0	1	S	1	3	P	-1	3	S	1	1	S
64	S	R	0	2	S	-1	1	R	1	3	R	1	3	R	1	2	R
65	S	R	1	3	P	0	1	P	1	3	R	1	3	R	1	4	R
66	P	R	-1	4	P	-1	0	R	1	2	R	-1	4	P	-1	4	R
67	R	R	0	2	S	1	-1	S	-1	1	P	1	2	P	1	3	P
68	S	P	1	2	P	1	-3	R	1	-1	R	-1	2	R	-1	4	R
69	P	P	1	0	P	1	-3	S	-1	-1	S	-1	3	S	0	4	S
70	R	R	0	-1	P	-1	-3	S	-1	-1	S	-1	3	S	1	4	S
71	S	R	-1	-2	R	1	-1	R	0	-1	S	0	1	P	-1	2	P
72	P	S	1	0	P	0	0	S	0	1	S	1	2	R	0	1	S
73	S	R	0	1	S	-1	1	S	-1	3	P	1	2	S	1	-1	S
74	P	R	1	3	P	1	2	P	1	2	S	1	0	R	1	-2	R
75	R	R	-1	2	S	-1	2	R	-1	1	P	0	0	S	0	-4	R
76	S	S	1	2	P	-1	0	R	1	2	P	1	2	R	0	-4	S
77	R	P	-1	1	R	1	-2	S	0	2	S	0	1	R	0	-2	S
78	P	P	-1	1	S	1	-2	S	1	0	R	1	-1	R	0	-1	P
79	S	P	0	0	R	0	-1	S	0	1	R	-1	-1	P	-1	-2	S
80	P	R	0	0	P	1	0	R	0	1	P	-1	-1	P	-1	-2	R
81	R	R	1	-1	P	0	1	P	1	0	P	1	-2	S	-1	-1	P
82	S	R	1	-1	P	0	3	R	0	0	R	0	0	S	0	-3	P
83	R	P	1	-1	P	1	2	S	1	2	S	-1	2	P	1	-3	P
84	P	S	-1	0	S	-1	2	S	-1	0	S	-1	2	S	1	-1	S
85	S	P	-1	2	S	-1	2	R	-1	1	R	1	2	R	-1	1	P
86	R	S	0	2	P	0	2	R	0	3	P	-1	3	P	-1	2	R
87	P	S	-1	1	S	-1	2	S	1	2	P	1	3	S	-1	4	S
88	S	R	-1	1	R	-1	4	R	1	2	R	1	2	R	1	5	R
89	R	P	1	1	P	0	4	R	-1	4	R	1	4	R	-1	5	R
90	P	P	1	1	S	1	4	S	1	3	S	-1	3	S	0	4	S
91	R	S	1	2	R	1	5	R	1	3	R	1	3	R	1	4	R
92	S	S	-1	2	P	-1	4	P	0	3	S	0	2	R	-1	3	P
93	S	P	-1	1	S	0	2	S	-1	1	S	-1	2	R	-1	3	R
94	P	P	-1	-1	S	1	1	P	1	0	R	1	1	R	1	3	R
95	S	R	0	-2	S	-1	1	P	0	0	P	-1	0	S	-1	2	S
96	P	R	-1	-1	P	1	0	S	1	-2	P	1	-2	S	-1	1	S
97	R	R	1	-1	S	-1	0	P	-1	-1	P	-1	-2	S	1	2	S
98	P	P	0	-1	R	-1	0	R	0	1	R	0	-1	R	0	0	R
99	R	S	1	0	R	1	-1	R	1	0	R	1	-2	S	-1	-2	S
100	S	P	1	-1	R	0	-2	P	0	0	S	1	-1	P	1	-2	P
101	R	P	1	-3	P	0	-1	R	-1	0	R	1	0	R	1	-3	R
102	P	S	1	-1	S	-1	0	S	1	-1	S	0	0	P	0	-4	S
103	R	S	1	0	R	1	2	R	0	-1	S	-1	0	R	0	-3	R
104	P	S	1	-1	R	1	3	R	1	0	R	-1	0	P	1	-2	R
105	S	P	-1	1	S	1	2	P	-1	-1	R	1	-1	R	1	-1	S
106	R	S	0	1	S	1	1	R	0	-1	R	0	0	S	1	1	S
107	P	S	1	-1	S	1	-1	S	1	-1	S	1	0	S	1	0	S
108	S	R	-1	-1	R	1	-1	R	1	-1	R	1	0	P	1	1	P
109	R	S	0	1	P	0	0	R	1	0	P	0	2	P	-1	0	P
110	P	S	1	-1	S	1	2	S	1	1	S	0	4	S	1	1	S
111	S	P	0	1	R	-1	3	R	-1	3	P	-1	4	R	-1	1	P
112	P	R	0	1	R	1	5	P	1	4	P	0	3	R	-1	3	R
113	S	P	-1	-1	P	-1	3	P	1	3	P	1	2	P	-1	1	P
114	R	R	-1	-3	P	-1	1	S	-1	1	S	-1	0	P	0	1	P
115	P	S	1	-2	S	0	1	S	1	0	R	1	-2	R	1	1	S
116	S	R	-1	-2	S	-1	1	P	1	0	R	1	-4	P	1	-1	S
117	P	P	1	0	R	-1	0	P	1	-2	P	-1	-2	R	1	-3	P
118	S	R	-1	1	P	-1	0	P	-1	-2	P	1	-2	P	1	-3	R
119	P	R	0	3	P	0	0	P	0	-2	P	0	-2	P	0	-3	R
120	R	R	1	2	P	-1	-1	P	-1	-1	P	0	-1	P	0	-4	R
121	S	P	0	1	R	-1	-1	R	-1	-1	R	0	1	S	1	-2	P
122	P	P	1	-1	R	-1	0	S	-1	1	S	0	1	P	1	-1	S
123	R	R	1	-1	S	-1	0	P	0	2	S	0	2	S	1	0	P
124	S	P	1	-2	R	0	0	R	1	4	R	-1	2	R	1	0	R
125	P	S	0	-2	S	0	1	S	0	5	S	0	3	S	0	1	S
126	P	R	-1	-1	R	1	1	S	0	5	R	0	3	R	-1	1	S
127	S	R	-1	-1	R	1	-1	R	-1	5	R	0	1	R	0	0	R
128	P	S	1	0	P	1	1	P	-1	5	P	1	1	P	0	1	P
129	S	P	0	1	P	1	2	P	1	4	R	-1	2	P	-1	2	P
130	R	R	-1	1	P	1	0	S	-1	2	S	-1	2	R	0	0	S
131	S	S	-1	0	S	-1	0	S	-1	0	S	0	0	S	1	-1	S
132	P	P	1	1	S	1	1	P	1	-1	P	-1	1	S	0	0	P
133	P	P	0	0	R	1	1	P	0	-2	S	1	0	P	0	0	R
134	S	P	-1	-1	R	0	0	P	0	-2	R	0	1	S	0	0	R
135	R	P	1	-1	S	1	2	P	1	-2	P	-1	1	S	1	1	S
136	P	S	1	0	S	-1	0	S	-1	0	R	-1	3	R	-1	0	R
137	R	P	0	1	S	1	1	R	-1	1	R	-1	2	R	-1	-1	R
138	P	S	0	2	R	1	-1	P	1	1	S	0	2	R	0	-2	S
139	S	P	0	3	R	1	-1	P	1	1	R	1	2	R	0	-3	P
140	S	S	1	3	P	1	-1	S	0	1	P	1	2	P	1	-2	S
141	R	P	0	2	S	1	-1	S	-1	0	S	-1	0	S	-1	-2	P
142	R	S	0	2	S	-1	-3	R	-1	-2	S	-1	0	S	0	-2	S
143	P	P	1	0	R	1	-3	R	1	-2	R	1	-1	R	1	-3	P
144	S	P	-1	-1	R	-1	-3	R	-1	-3	S	-1	-3	P	1	-3	P
145	R	R	1	-1	P	1	-3	S	1	-1	R	1	-4	R	1	-5	R
146	P	S	1	-1	S	-1	-1	S	-1	-2	S	0	-3	P	-1	-4	S
147	S	S	0	-1	R	0	1	R	-1	0	R	1	-1	R	-1	-3	R
148	R	S	-1	0	P	1	3	R	1	1	P	1	1	R	-1	-1	P
149	R	S	1	-1	S	-1	5	S	1	2	P	1	3	S	1	0	S
150	S	S	-1	-1	S	1	3	R	1	0	R	-1	4	R	-1	0	R
151	S	S	1	-1	S	-1	2	R	0	2	R	-1	5	R	-1	1	R
152	S	S	0	-2	S	1	1	S	0	2	P	-1	5	P	-1	2	P
153	R	R	-1	-2	S	-1	0	S	0	1	P	1	3	S	1	0	P
154	R	R	-1	-1	S	-1	-2	P	1	0	R	-1	3	S	-1	-1	R
155	R	S	-1	0	R	0	-2	R	-1	2	S	1	2	P	1	-1	R
156	P	S	1	-1	R	1	-2	R	0	1	R	0	0	R	0	-1	R
157	R	R	1	0	R	-1	-3	R	-1	-1	S	1	-2	R	1	-3	R
158	R	R	0	0	S	0	-3	R	1	-1	P	0	-2	P	1	-2	R
159	P	R	1	0	R	1	-3	S	0	0	S	0	-2	S	0	0	R
160	R	R	-1	-1	P	0	-3	P	-1	0	R	0	-1	S	0	2	S
161	P	P	0	0	R	0	-2	S	1	1	P	1	0	P	-1	0	S
162	R	R	-1	-1	P	1	-2	R	1	3	R	1	1	P	1	1	R
163	S	R	0	-1	R	0	-1	S	0	3	R	1	2	R	1	2	S
164	S	P	-1	0	R	-1	1	S	1	3	R	0	2	P	1	2	S
165	S	S	1	0	S	1	3	S	-1	2	S	-1	2	S	-1	0	S
166	S	P	1	0	P	-1	2	S	0	1	P	0	2	P	-1	1	P
167	S	P	-1	-1	P	0	2	S	-1	0	S	-1	1	R	0	0	P
168	S	S	1	-2	R	-1	0	R	1	0	R	-1	1	R	1	0	R
169	S	R	1	-3	R	0	0	P	-1	1	R	-1	1	R	1	0	P
170	S	R	0	-1	R	1	0	R	1	0	R	1	1	R	1	2	R
171	S	P	-1	0	P	0	1	S	-1	1	R	-1	2	R	-1	3	R
172	S	P	1	0	R	1	1	P	1	1	R	1	4	R	-1	5	R
173	R	S	-1	0	P	1	3	R	-1	0	R	1	5	R	1	5	R
174	R	P	1	-1	S	0	3	P	0	-1	R	-1	4	P	1	4	R
175	P	P	1	-1	S	1	1	P	1	1	P	1	3	P	1	4	P
176	P	P	-1	-2	R	1	1	P	1	0	R	1	2	R	1	3	R
177	P	P	1	-1	R	0	1	R	0	0	P	-1	0	S	-1	1	R
178	P	R	-1	0	R	-1	-1	S	-1	0	S	-1	-1	P	0	1	P
179	P	R	0	0	S	-1	-3	S	-1	1	S	1	0	S	-1	1	S
180	P	R	-1	-2	R	1	-1	S	-1	1	S	1	1	S	-1	1	S
181	S	P	-1	-3	R	-1	-3	S	1	2	S	-1	2	S	1	2	S
182	S	S	1	-4	S	-1	-1	P	1	2	R	0	3	P	1	3	R
183	R	P	0	-4	P	-1	0	P	-1	2	P	1	4	R	1	1	P
184	R	S	1	-2	P	0	2	S	-1	2	P	1	4	P	1	1	P
185	R	P	-1	-2	S	-1	2	S	-1	0	S	1	4	S	1	1	S
186	R	R	-1	0	S	1	2	S	1	-2	S	1	2	S	1	-1	S
187	P	R	0	1	S	0	0	S	1	-3	S	1	1	P	1	-2	R
188	P	R	1	0	R	0	1	S	-1	-1	P	-1	1	S	0	-1	R
189	P	P	1	-2	S	1	-1	R	1	-1	S	1	0	R	-1	0	S
190	P	P	1	-1	P	1	-1	S	0	-1	S	1	0	S	1	-2	S
191	S	R	-1	-2	S	0	0	S	-1	1	R	1	2	S	1	0	R
192	P	P	1	-1	R	0	1	P	1	2	R	0	4	R	0	1	R
193	P	S	-1	0	S	1	-1	P	1	1	R	0	2	R	-1	0	R
194	P	P	1	2	R	-1	1	P	0	0	R	1	1	R	0	-2	P
195	S	R	1	2	R	1	-1	S	0	1	P	1	-1	R	0	-2	R
196	P	S	-1	3	P	0	0	S	1	0	S	-1	-3	S	-1	-2	S
197	P	S	0	3	R	1	0	P	1	1	S	1	-3	S	-1	-1	S
198	P	R	0	4	S	1	0	R	0	1	S	0	-1	S	1	1	R
199	P	P	0	2	R	1	0	R	1	0	R	1	1	R	1	3	R
200	P	R	1	2	S	1	0	S	0	-1	R	1	1	R	-1	3	R
201	S	S	-1	0	S	1	0	R	1	0	R	1	1	R	1	1	R
202	P	S	0	-1	R	0	0	P	-1	0	S	-1	1	R	0	1	S
203	R	S	-1	-1	P	-1	0	P	-1	0	R	0	1	S	0	-1	R
204	P	P	-1	-1	P	-1	0	R	0	2	R	1	0	S	0	-3	R
205	R	R	1	-1	S	1	1	R	0	2	P	0	0	P	0	-1	R
206	P	S	-1	0	P	0	-1	S	-1	1	R	-1	2	R	-1	1	R
207	S	R	-1	1	P	0	-1	P	0	1	P	0	0	R	0	-1	R
208	P	R	1	1	R	1	-1	S	-1	0	P	-1	-2	R	0	1	R
209	P	P	0	1	S	1	-3	S	0	0	R	0	-2	P	-1	1	P
210	P	S	-1	1	R	-1	-2	S	-1	2	S	-1	-2	P	-1	0	S
211	P	P	-1	2	P	-1	-2	S	-1	3	S	0	-2	S	1	-1	S
212	P	P	-1	1	R	-1	-2	S	0	3	R	-1	0	S	-1	1	S
213	S	P	-1	0	R	-1	-2	S	0	5	S	-1	0	S	-1	1	S
214	R	P	1	0	S	1	0	S	0	4	S	-1	0	R	1	2	S
215	R	S	1	1	S	-1	-2	S	1	2	S	1	0	S	0	2	S
216	R	S	0	-1	S	1	-2	S	0	0	R	-1	-2	P	1	1	P
217	R	R	1	-2	R	1	-3	P	1	-2	P	-1	-3	P	-1	1	P
218	R	P	1	-2	R	-1	-2	S	0	-2	S	1	-1	S	-1	1	S
219	R	P	0	0	S	1	-3	P	1	-3	P	-1	-2	R	-1	0	P
220	P	P	0	0	P	0	-3	P	1	-1	P	0	0	P	0	0	P
221	P	R	1	1	R	0	-2	S	1	0	S	0	1	S	0	1	R
222	P	R	-1	1	S	0	-2	R	1	2	P	1	2	S	-1	1	R
223	P	S	-1	0	R	-1	-1	R	-1	0	S	-1	1	S	-1	1	S
224	R	S	-1	0	S	0	-2	S	-1	0	R	0	3	S	-1	3	R
225	S	S	1	-2	S	1	-2	P	0	-2	S	-1	2	R	1	2	S
226	P	R	0	-2	R	0	-2	S	0	-3	R	0	2	P	1	3	P
227	P	R	1	-2	P	1	-2	S	1	-3	R	1	0	S	-1	2	S
228	S	R	1	-2	R	-1	-3	R	1	-1	R	0	-1	R	0	2	R
229	R	P	0	-2	S	1	-1	P	-1	1	S	1	-1	P	0	2	P
230	P	R	0	0	P	0	-1	S	1	3	S	1	-2	S	-1	4	S
231	P	R	1	-1	R	-1	-1	R	1	5	R	-1	-1	P	1	4	R
232	R	R	0	-1	P	0	-1	S	-1	3	R	0	-1	S	1	4	S
233	S	S	-1	0	R	1	0	P	1	1	P	-1	0	S	1	2	S
234	P	R	-1	-1	R	-1	0	S	-1	-1	S	-1	-2	R	0	1	R
235	P	R	-1	-3	S	-1	0	S	1	-1	P	0	0	S	-1	-1	S
236	P	P	1	-3	S	1	1	S	1	-1	R	1	-1	R	-1	-1	S
237	R	R	0	-2	R	-1	3	R	0	1	S	-1	-1	R	-1	-2	R
238	P	P	-1	-2	R	-1	2	P	1	2	R	1	-2	R	1	-1	R
239	P	R	-1	-2	R	1	0	P	0	3	S	1	-2	R	1	-2	P
240	S	R	0	-2	P	0	0	P	1	2	R	1	-2	P	1	-2	P
241	P	S	0	0	P	1	-2	P	1	0	P	1	-1	R	1	-4	S
242	P	P	1	1	P	1	-3	S	0	-1	R	1	0	S	1	-4	P
243	S	R	1	1	S	0	-3	R	0	0	S	-1	0	S	-1	-3	R
244	S	S	1	2	P	1	-2	P	0	1	P	0	1	S	0	-2	S
245	S	S	0	3	R	0	-2	P	-1	0	P	1	-1	S	1	-1	S
246	P	R	1	2	S	1	0	P	1	0	S	1	-3	P	0	0	R
247	P	R	-1	0	S	0	1	S	1	0	S	0	-2	S	1	1	S
248	P	S	-1	-1	P	1	2	S	1	0	P	1	0	P	-1	1	P
249	S	P	1	-1	S	1	2	R	1	0	S	1	0	R	0	1	S
250	P	R	1	-2	P	-1	3	P	0	2	S	0	1	S	-1	2	P
251	P	P	0	-3	S	-1	2	P	1	3	P	1	3	S	0	3	P
252	R	R	1	-2	S	-1	2	S	1	3	S	0	2	R	-1	4	R
253	P	R	0	-1	P	1	0	S	0	1	P	0	0	R	0	3	R
254	P	P	1	-3	R	1	0	S	1	1	S	0	0	S	0	2	S
255	R	R	1	-2	S	1	-1	P	-1	1	R	0	1	R	0	2	R
256	S	P	1	-1	S	0	-2	S	1	2	P	1	0	R	-1	1	S
257	R	R	-1	-2	R	-1	-3	R	-1	2	S	0	-1	S	-1	1	R
258	S	S	1	-2	S	1	-2	S	0	3	S	1	-1	S	1	0	S
259	R	S	1	-1	S	-1	-2	S	-1	2	R	1	-1	R	1	1	S
260	P	S	-1	-2	S	-1	-2	S	1	0	S	-1	-2	P	0	0	S
261	P	R	0	-1	R	-1	0	P	1	0	R	1	-1	S	1	0	R
262	P	S	1	-1	S	0	-1	P	1	0	R	0	-1	R	-1	0	P
263	S	S	-1	0	R	-1	0	R	1	0	S	0	-1	S	0	0	S
264	S	S	-1	0	P	-1	1	R	0	1	P	0	-1	P	-1	0	P
265	S	S	1	1	R	-1	1	R	0	3	R	1	-2	P	-1	-1	R
266	R	P	-1	0	R	1	1	P	0	3	P	0	-2	S	1	-2	P
267	R	S	-1	2	S	1	2	P	0	4	P	0	0	R	1	-4	P
268	R	S	0	0	P	0	0	S	0	5	P	-1	2	S	1	-3	S
269	R	S	1	-1	S	0	0	S	-1	3	P	1	3	P	-1	-4	S
270	P	S	-1	-2	S	0	0	S	0	1	S	1	5	P	0	-2	S
271	P	P	-1	-1	R	1	0	S	1	1	S	1	5	S	0	-1	S
272	P	P	1	-2	S	1	-1	R	1	1	P	-1	5	S	0	1	P
273	S	S	1	-1	R	1	1	S	1	-1	S	-1	4	S	-1	2	S
274	R	S	-1	0	S	-1	1	P	-1	0	P	1	3	R	0	3	P
275	R	P	-1	0	P	0	1	S	-1	2	S	-1	3	P	-1	2	S
276	P	P	0	0	S	0	1	P	0	0	R	0	1	P	1	3	P
277	P	P	-1	0	R	0	3	S	0	-1	R	1	-1	P	0	2	R
278	P	S	0	0	R	0	1	S	-1	1	P	1	-2	S	0	1	R
279	P	S	1	1	P	-1	-1	S	0	2	R	0	-2	S	0	2	S
280	S	S	0	3	P	1	0	R	-1	2	R	-1	-4	R	1	3	S
281	R	R	-1	2	S	1	-2	P	1	4	S	-1	-2	R	-1	3	P
282	R	R	-1	2	S	1	-4	S	-1	5	P	0	-2	P	0	3	S
283	R	P	1	2	R	0	-4	R	-1	3	R	-1	0	S	1	4	S
284	P	R	1	2	P	1	-3	P	1	2	P	1	0	P	-1	2	R
285	P	S	-1	0	R	-1	-3	P	1	1	S	-1	1	P	0	1	P
286	P	R	-1	1	R	-1	-3	R	1	0	S	0	1	S	1	0	R
287	R	R	1	0	R	0	-3	S	-1	-2	S	0	3	S	1	1	S
288	S	R	0	0	S	0	-2	R	1	-2	S	1	1	P	0	-1	S
289	R	S	0	0	P	1	-2	P	-1	-1	S	1	1	S	1	-1	S
290	P	R	-1	0	S	-1	-1	S	0	0	S	1	0	R	0	-2	R
291	P	P	-1	-2	S	-1	1	P	1	1	P	-1	0	R	-1	-3	S
292	P	S	1	-1	P	0	3	P	-1	2	P	0	-1	R	1	-5	P
293	R	P	0	0	R	-1	3	R	-1	3	S	1	0	R	-1	-5	R
294	R	S	0	0	R	1	3	S	0	2	R	1	-1	R	1	-4	R
295	R	S	0	0	P	0	2	S	-1	0	S	1	0	S	-1	-3	P
296	R	R	1	0	S	-1	2	S	-1	-2	R	0	-2	P	0	-3	S
297	S	S	-1	0	S	1	0	P	-1	-3	P	1	-2	P	-1	-1	S
298	R	S	-1	-1	S	0	0	R	0	-4	S	0	-3	P	0	-1	S
299	R	S	1	-3	P	0	-1	S	1	-4	S	1	-3	P	0	0	P
300	R	P	0	-3	S	1	0	P	0	-4	S	1	-4	R	-1	1	R

## Sheet: Player 8
Multi-AI competing and winning against humans in iterated Rock-Paper-Scissors game Lei Wang, Wenbin Huang, Yuanpeng Li, Julian Evans, Sailing He* Supplementary Information 1
Player 8 Data: Round number:	Player 8 played:	AI 1 played:	AI 1 Score:	AI 1 Last 5 Rounds Total Score:	AI 2 played:	AI 2 Score:	AI 2 Last 5 Rounds Total Score:	AI 3 played:	AI 3 Score:	AI 3 Last 5 Rounds Total Score:	AI 4 played:	AI 4 Score:	AI 4 Last 5 Rounds Total Score:	AI 5 played:	AI 5 Score:	AI 5 Last 5 Rounds Total Score:	Multi AI played:
1	R	R	0	-1	S	1	-2	R	-1	-2	S	1	-4	R	-1	2	R
2	R	S	-1	-1	P	0	-2	P	0	-1	S	0	-5	R	1	1	S
3	S	P	0	-2	R	0	-1	R	1	1	S	0	-5	R	0	2	R
4	S	S	1	-2	P	1	1	S	-1	2	P	0	-4	R	0	2	S
5	P	R	0	-1	R	0	-1	R	0	3	P	0	-4	P	0	2	R
6	P	S	1	-3	P	1	-1	P	0	1	R	0	-3	S	-1	2	S
7	P	S	0	-2	R	-1	0	S	-1	1	P	0	-3	S	0	3	S
8	R	S	1	0	S	1	-2	S	-1	1	P	-1	-2	S	0	4	S
9	S	R	1	0	S	-1	-4	P	-1	-1	S	1	-1	P	1	2	P
10	S	R	1	1	R	0	-3	R	-1	-2	R	-1	0	P	0	0	R
11	S	R	1	3	S	0	-1	S	0	0	R	0	1	S	-1	-1	R
12	R	R	-1	3	R	-1	-1	P	0	0	R	0	3	R	1	-2	R
13	P	R	1	2	S	-1	0	P	1	0	R	-1	3	P	-1	-3	R
14	P	S	-1	2	S	-1	2	R	-1	1	P	-1	1	S	0	-2	S
15	P	S	-1	2	P	-1	3	S	0	1	P	1	1	R	1	0	P
16	R	S	-1	2	S	1	2	P	1	1	P	0	0	P	-1	0	S
17	R	R	-1	0	R	0	1	R	0	2	R	-1	0	S	-1	1	R
18	P	S	-1	0	R	0	1	P	-1	1	S	1	0	P	-1	0	R
19	S	S	-1	2	S	-1	-1	P	1	1	P	-1	2	R	1	0	S
20	R	R	-1	1	S	1	-2	P	-1	1	R	1	1	S	0	0	R
21	P	R	1	0	S	-1	-3	R	0	1	R	-1	1	R	0	0	R
22	P	S	1	0	S	1	-1	S	0	-1	P	1	-1	S	0	-2	S
23	R	S	1	1	S	-1	0	S	-1	0	S	-1	-1	P	1	0	S
24	S	P	0	-1	R	0	0	P	1	-1	P	-1	-3	R	1	1	R
25	S	S	0	-2	R	-1	1	R	0	-1	R	-1	-3	P	0	1	R
26	R	R	1	-2	R	1	3	R	1	-1	R	0	-2	R	1	1	R
27	P	R	0	-1	S	-1	2	S	-1	0	P	1	-1	S	1	2	S
28	P	P	0	-3	R	1	2	S	1	0	S	-1	-1	S	-1	2	R
29	R	S	-1	-2	P	-1	2	P	-1	2	S	-1	1	S	1	2	P
30	S	R	1	-2	P	-1	2	R	-1	4	R	-1	1	R	-1	0	R
31	R	P	-1	-1	R	0	0	R	0	4	R	-1	1	R	1	2	R
32	P	P	-1	0	S	-1	0	S	-1	4	S	0	1	P	1	2	S
33	P	S	-1	1	R	-1	0	S	1	4	P	1	2	S	0	1	S
34	R	S	1	2	P	1	0	P	0	4	P	0	1	P	-1	1	P
35	P	S	0	2	R	-1	0	R	1	4	R	-1	3	R	0	3	R
36	P	P	0	2	R	0	0	P	0	2	S	0	1	P	-1	1	P
37	R	P	1	1	P	0	-1	S	0	2	P	1	2	S	0	1	S
38	S	R	-1	2	R	0	-1	S	1	0	S	1	2	R	1	0	R
39	S	P	0	2	P	1	1	R	-1	-1	R	-1	2	R	1	0	P
40	S	P	1	2	P	1	-1	R	1	-1	R	-1	2	R	0	0	P
41	R	S	0	0	R	0	-1	P	0	1	P	-1	4	P	-1	2	P
42	R	R	0	-1	S	0	0	S	1	2	S	0	4	S	0	3	S
43	P	R	-1	-2	R	-1	-2	S	1	2	S	1	2	S	0	3	S
44	S	S	1	-4	S	0	-4	R	-1	3	P	1	3	P	1	3	R
45	P	S	0	-3	P	-1	-3	P	0	3	P	1	1	R	1	1	P
46	R	P	-1	-1	S	0	-2	S	1	2	S	1	0	P	1	-1	S
47	P	P	0	1	P	-1	-3	R	1	0	P	1	-2	R	-1	-1	P
48	S	S	0	1	S	0	-2	S	0	0	R	0	-1	R	0	-1	S
49	R	P	-1	2	S	-1	-1	S	-1	-1	P	-1	-1	S	-1	-1	P
50	R	S	-1	3	S	0	-2	S	0	-3	S	0	1	P	1	-1	S
51	P	S	-1	1	S	0	-3	S	-1	-4	S	0	0	R	-1	1	S
52	S	P	1	1	S	0	-1	R	0	-2	R	-1	2	S	1	-1	R
53	S	P	0	0	P	-1	-1	P	1	0	S	1	3	S	1	0	S
54	P	P	0	-1	P	0	-2	R	-1	-1	S	-1	2	S	1	-1	S
55	P	S	0	-2	P	0	-1	S	0	-1	S	-1	2	S	0	1	S
56	R	P	-1	0	S	0	0	S	0	1	S	-1	4	P	1	1	S
57	R	S	-1	0	R	1	-2	P	0	-1	R	1	2	P	-1	3	P
58	P	S	1	0	R	0	-2	S	0	-1	S	-1	1	P	1	4	P
59	S	S	-1	2	R	-1	-2	R	0	1	R	1	2	R	0	4	R
60	P	S	0	2	S	0	-1	P	1	3	P	0	2	P	0	4	P
61	R	S	-1	2	S	-1	0	P	-1	2	P	1	1	P	-1	3	P
62	R	R	1	0	R	-1	0	S	1	4	S	1	3	S	-1	3	S
63	P	S	1	1	S	0	0	S	1	2	P	-1	2	P	1	1	S
64	S	P	0	1	R	-1	2	R	1	2	R	1	1	S	1	1	R
65	S	R	1	0	R	0	2	R	1	2	S	1	1	S	1	0	R
66	S	R	-1	0	S	-1	2	S	1	3	S	-1	1	S	-1	0	S
67	P	P	0	2	R	1	3	P	-1	2	S	1	0	S	1	-1	R
68	R	R	1	2	S	1	2	S	1	3	S	-1	2	P	-1	1	S
69	R	S	1	1	R	1	0	P	-1	1	S	-1	1	P	0	2	P
70	P	S	0	1	S	-1	-1	S	-1	1	S	-1	-1	S	1	3	S
71	P	R	-1	1	R	1	-1	R	0	1	R	0	0	R	-1	4	R
72	R	S	1	-1	S	0	-2	S	0	0	P	1	-1	R	0	3	R
73	S	S	0	-2	S	-1	-2	P	-1	-1	R	1	-1	R	1	2	R
74	S	S	1	-2	R	1	-1	P	1	-1	R	1	1	P	1	2	P
75	R	P	-1	-1	P	-1	0	R	-1	-3	R	0	3	R	0	0	R
76	P	R	1	-1	P	-1	0	P	1	-4	S	1	2	S	0	-1	S
77	P	P	-1	-1	R	1	1	S	0	-3	S	0	4	S	0	1	S
78	R	P	-1	0	P	1	1	P	1	-1	P	1	4	P	0	2	P
79	P	P	0	1	S	0	2	P	0	1	R	-1	4	S	-1	2	R
80	P	P	0	1	R	1	2	R	0	2	S	-1	2	S	-1	4	S
81	R	S	1	0	P	0	0	P	1	1	P	1	3	P	-1	5	P
82	S	P	1	0	R	0	1	P	0	2	S	0	3	R	0	5	R
83	S	R	1	-1	R	1	3	R	1	0	R	-1	2	R	1	5	R
84	P	S	-1	-1	P	-1	3	R	-1	0	R	-1	2	P	1	5	P
85	P	R	-1	0	S	-1	2	S	-1	-1	S	1	2	S	-1	4	S
86	R	P	0	-1	P	0	4	S	0	1	P	-1	2	S	-1	4	P
87	R	P	-1	1	R	-1	4	R	1	-1	P	1	2	P	-1	2	R
88	R	R	-1	3	S	-1	3	S	1	0	S	1	3	S	1	2	R
89	P	P	1	2	S	0	1	P	-1	-2	P	1	1	P	-1	0	P
90	P	P	1	1	S	1	2	R	1	-1	R	-1	2	P	0	0	S
91	S	P	1	2	P	1	2	P	1	-3	P	1	0	P	1	-1	P
92	S	P	-1	0	S	-1	0	S	0	-3	S	0	-2	S	-1	-1	P
93	S	P	-1	-2	P	0	0	R	-1	-3	S	-1	-3	R	-1	-2	P
94	S	R	-1	-3	R	1	0	P	1	-1	S	1	-2	R	1	0	R
95	R	R	0	-2	P	-1	0	P	0	-2	P	-1	-2	S	-1	1	S
96	R	P	-1	-2	S	1	0	P	1	0	P	1	0	R	-1	0	S
97	P	P	1	0	R	-1	0	S	-1	2	S	-1	2	S	1	1	S
98	P	R	0	1	S	-1	-1	R	0	3	R	0	3	R	0	2	R
99	R	P	1	1	P	1	1	R	1	1	P	1	2	P	-1	0	P
100	R	S	1	1	P	0	1	P	0	2	S	1	3	R	1	0	S
101	P	S	1	0	S	0	1	S	-1	2	S	1	1	S	1	1	S
102	P	P	1	0	R	-1	3	R	1	2	R	0	1	R	0	2	R
103	P	R	1	0	P	1	3	R	0	0	P	-1	-1	P	0	0	P
104	R	R	1	0	R	1	2	P	1	0	P	-1	0	R	1	1	R
105	R	R	-1	-1	P	1	1	R	-1	1	P	1	0	P	1	0	P
106	R	P	0	0	S	1	1	S	0	0	S	0	2	S	1	1	S
107	P	S	1	0	S	1	-1	S	1	-2	S	1	0	S	1	-1	S
108	S	P	-1	1	R	1	1	S	1	0	S	1	2	S	1	1	S
109	S	R	0	1	S	0	2	S	1	1	S	0	2	S	-1	1	S
110	R	P	1	2	S	1	2	S	1	0	S	0	1	R	1	1	P
111	R	S	0	3	S	-1	0	P	-1	-1	S	-1	-1	R	-1	0	S
112	S	R	0	1	S	1	0	S	1	1	S	0	-1	R	-1	1	R
113	S	R	-1	1	R	-1	-1	R	1	0	S	1	-2	R	-1	1	R
114	P	R	-1	3	P	-1	-1	R	-1	1	S	-1	-2	R	0	2	R
115	P	P	1	1	S	0	-1	P	1	0	S	1	-1	S	1	1	P
116	R	S	-1	0	S	-1	1	S	1	1	S	1	1	P	1	2	P
117	R	S	1	0	P	-1	1	S	1	-1	P	-1	1	P	1	3	P
118	S	S	-1	-2	R	-1	2	S	-1	-2	P	1	2	P	1	3	P
119	S	S	0	-3	R	0	2	R	0	-3	P	0	1	R	0	1	R
120	P	R	1	-2	R	-1	3	R	-1	-1	S	0	-1	P	0	3	R
121	P	R	0	-3	S	-1	1	S	-1	-2	S	0	-1	S	1	2	S
122	R	R	1	-3	S	-1	3	P	-1	0	P	0	1	S	1	2	S
123	R	S	1	-2	P	-1	1	P	0	2	P	0	1	P	1	0	P
124	R	S	1	-3	S	0	1	P	1	3	S	-1	3	R	1	2	P
125	P	S	0	-4	S	0	-1	S	0	3	S	0	3	S	0	1	S
126	P	P	-1	-2	R	1	1	S	0	5	R	0	3	S	-1	2	S
127	P	R	-1	-1	P	1	-1	S	-1	5	P	0	1	R	0	2	S
128	S	P	1	-2	R	1	0	P	-1	5	P	1	0	P	0	2	P
129	S	P	0	-2	R	1	0	R	1	3	S	-1	-2	R	-1	0	R
130	S	R	-1	-2	S	1	2	R	-1	3	R	-1	-1	P	0	1	R
131	R	R	-1	-2	P	-1	1	P	-1	3	S	0	-1	R	1	-1	P
132	R	P	1	-2	P	1	3	S	1	3	S	-1	-1	R	0	-2	P
133	R	R	0	0	S	1	4	S	0	1	S	1	-2	S	0	-1	S
134	P	S	-1	1	S	0	2	S	0	1	S	0	-2	R	0	-1	S
135	P	S	1	3	S	1	2	R	1	1	R	-1	-1	R	1	-3	S
136	R	S	1	3	S	-1	3	P	-1	-1	R	-1	-3	S	-1	-3	S
137	R	P	0	2	P	1	1	R	-1	-1	R	-1	-2	P	-1	-4	P
138	S	S	0	2	S	1	1	S	1	0	P	0	-1	S	0	-3	S
139	S	R	0	2	R	1	2	R	1	1	R	1	-1	R	0	-2	R
140	P	R	1	2	P	1	2	R	0	1	S	1	-1	S	1	0	R
141	P	P	0	0	S	1	1	S	-1	1	S	-1	1	S	-1	2	S
142	P	R	0	1	S	-1	3	P	-1	1	P	-1	2	P	0	4	P
143	P	S	1	-1	P	1	3	P	1	1	P	1	2	P	1	3	P
144	R	S	-1	0	R	-1	3	P	-1	1	S	-1	3	R	1	3	R
145	R	R	1	-2	R	1	2	R	1	1	P	1	1	P	1	2	R
146	P	R	1	-1	S	-1	2	P	-1	2	P	0	1	S	-1	2	S
147	P	P	0	-2	R	0	2	S	-1	1	R	1	0	R	-1	2	R
148	S	P	-1	-1	S	1	0	P	1	2	R	1	-1	S	-1	1	P
149	P	P	1	-3	P	-1	0	R	1	1	R	1	0	R	1	1	R
150	P	S	-1	-2	S	1	0	P	1	-1	R	-1	0	S	-1	0	S
151	R	S	1	-1	P	-1	1	P	0	-1	P	-1	-2	R	-1	0	P
152	R	R	0	-1	P	1	1	P	0	0	P	-1	-1	R	-1	-1	P
153	R	P	-1	-1	S	-1	3	S	0	0	P	1	1	P	1	0	S
154	P	R	-1	1	S	-1	2	S	1	0	S	-1	1	S	-1	1	S
155	P	P	-1	0	S	0	3	R	-1	2	S	1	3	R	1	3	S
156	P	P	1	-1	S	1	3	P	0	1	S	0	5	S	0	1	S
157	P	S	1	0	P	-1	3	P	-1	0	R	1	5	P	1	2	R
158	S	P	0	1	S	0	2	P	1	-1	P	0	3	R	1	2	P
159	S	R	1	-1	R	1	3	R	0	-1	R	0	1	P	0	2	R
160	S	R	-1	1	S	0	3	S	-1	-1	R	0	1	R	0	0	S
161	R	S	0	2	P	0	2	P	1	0	S	1	1	R	-1	2	S
162	R	P	-1	1	P	1	2	S	1	1	P	1	-1	P	1	1	P
163	R	S	0	1	S	0	3	P	0	0	R	1	1	P	1	2	S
164	P	P	-1	1	S	-1	2	S	1	2	S	0	2	S	1	2	S
165	P	S	1	0	S	1	2	R	-1	2	S	-1	2	S	-1	4	S
166	R	S	1	0	P	-1	3	P	0	1	R	0	2	S	-1	4	S
167	R	S	-1	0	R	0	3	P	-1	1	P	-1	3	P	0	3	R
168	S	S	1	-2	S	-1	2	P	1	3	P	-1	3	R	1	3	P
169	S	P	1	-1	R	0	3	R	-1	1	R	-1	2	R	1	3	R
170	R	P	0	-2	P	1	3	R	1	1	S	1	2	S	1	3	P
171	R	P	-1	-2	P	0	3	S	-1	2	S	-1	0	R	-1	1	P
172	P	S	1	0	S	1	3	P	1	0	S	1	-1	S	-1	2	S
173	P	S	-1	2	R	1	4	S	-1	-1	R	1	-1	R	1	2	R
174	P	P	1	3	R	0	3	P	0	1	P	-1	-1	P	1	0	P
175	R	S	1	4	P	1	1	S	1	0	P	1	-2	S	1	-1	S
176	P	S	-1	2	P	1	1	P	1	-1	P	1	0	P	1	-1	S
177	S	P	1	2	S	0	0	R	0	0	S	-1	1	R	-1	-1	P
178	S	P	-1	0	S	-1	-1	R	-1	1	P	-1	0	P	0	-1	R
179	R	P	0	-2	P	-1	0	R	-1	1	P	1	0	S	-1	-1	R
180	P	S	-1	-1	S	1	2	P	-1	1	P	1	1	P	-1	-2	S
181	P	S	-1	1	S	-1	2	S	1	2	S	-1	0	S	1	-1	S
182	R	S	1	1	S	-1	3	P	1	3	P	0	1	P	1	0	S
183	R	P	0	1	P	-1	2	P	-1	3	R	1	2	R	1	0	P
184	S	R	1	3	S	0	3	S	-1	3	P	1	3	S	1	1	R
185	S	S	-1	3	R	-1	2	R	-1	3	R	1	1	R	1	2	S
186	S	R	-1	2	S	1	2	S	1	4	S	1	2	P	1	3	S
187	R	S	0	2	P	0	1	P	1	3	P	1	1	S	1	1	P
188	R	S	1	2	P	0	3	P	-1	3	P	-1	1	P	0	-1	P
189	P	P	1	0	S	1	3	S	1	3	S	1	2	S	-1	0	S
190	P	R	1	-1	R	1	4	R	0	4	S	1	4	S	1	1	R
191	P	R	-1	-2	S	0	2	S	-1	2	R	1	4	S	1	1	R
192	R	R	1	-4	S	0	3	P	1	3	P	0	3	R	0	3	S
193	R	R	-1	-3	S	1	1	P	1	3	S	0	3	P	-1	4	P
194	S	S	1	-2	S	-1	-1	P	0	3	P	1	1	S	0	4	S
195	S	R	1	-2	R	1	-2	R	0	1	R	1	-1	R	0	3	R
196	S	P	-1	0	S	0	0	R	1	3	P	-1	-1	R	-1	3	R
197	R	S	0	0	P	1	-1	P	1	3	P	1	-1	P	-1	3	P
198	R	R	0	-1	S	1	1	P	0	3	P	0	-1	P	1	4	P
199	P	R	0	-1	S	1	1	P	1	3	S	1	1	S	1	4	S
200	P	S	1	-2	S	1	2	S	0	4	S	1	3	S	-1	5	S
201	P	S	-1	-2	P	1	2	P	1	4	R	1	3	S	1	5	S
202	R	P	0	0	R	0	2	P	-1	3	P	-1	3	P	0	5	P
203	R	P	-1	2	P	-1	1	R	-1	3	R	0	3	P	0	5	P
204	P	S	-1	3	S	-1	3	P	0	2	R	1	2	S	0	5	S
205	S	R	1	5	R	1	3	S	0	2	S	0	0	R	0	5	R
206	S	R	-1	5	R	0	3	S	-1	1	S	-1	-1	S	-1	5	R
207	R	P	-1	5	P	0	4	R	0	1	S	0	0	P	0	4	P
208	P	S	1	5	P	1	5	S	-1	0	S	-1	-2	S	0	4	S
209	P	P	0	5	S	1	4	S	0	1	S	0	-1	S	-1	4	P
210	R	S	-1	4	P	-1	4	P	-1	2	P	-1	1	S	-1	4	S
211	R	S	-1	2	P	-1	4	P	-1	3	P	0	2	R	1	2	P
212	R	S	-1	0	S	-1	4	S	0	4	R	-1	3	R	-1	2	S
213	P	R	-1	-2	S	-1	2	S	0	3	S	-1	4	S	-1	1	S
214	P	S	1	-4	R	1	3	S	0	3	R	-1	4	S	1	1	R
215	R	S	1	-3	P	-1	1	P	1	3	S	1	2	R	0	1	P
216	P	R	0	-3	P	1	1	R	0	3	R	-1	0	P	1	2	R
217	S	S	1	-3	R	1	0	R	1	1	S	-1	-2	S	-1	2	S
218	S	R	1	-2	R	-1	2	P	0	3	R	1	-2	R	-1	2	P
219	R	P	0	0	P	1	2	R	1	1	P	-1	-2	P	-1	2	P
220	P	P	0	0	P	0	4	P	1	0	S	0	0	S	0	2	P
221	P	R	1	1	S	0	3	S	1	-1	S	0	2	S	0	3	S
222	P	S	-1	1	R	0	4	R	1	1	P	1	4	P	-1	4	R
223	R	P	-1	2	S	-1	2	P	-1	-1	P	-1	4	P	-1	4	P
224	R	P	-1	2	R	0	0	P	-1	1	P	0	4	S	-1	4	P
225	R	P	1	2	S	1	-1	R	0	2	R	-1	4	S	1	2	R
226	S	P	0	3	S	0	-2	S	0	2	S	0	3	S	1	0	P
227	S	R	1	3	R	1	-3	R	1	1	R	1	2	R	-1	-1	R
228	S	S	1	3	P	-1	-1	R	1	3	S	0	3	S	0	0	S
229	R	R	0	2	P	1	-1	P	-1	3	P	1	2	P	0	-1	P
230	P	P	0	1	P	0	0	S	1	3	P	1	2	P	-1	1	S
231	P	S	1	0	S	-1	1	S	1	4	S	-1	2	S	1	2	S
232	R	S	0	2	P	0	2	P	-1	5	P	0	3	P	1	3	P
233	R	R	-1	0	P	1	2	P	1	5	R	-1	3	P	1	3	P
234	P	R	-1	0	S	-1	4	R	-1	5	S	-1	3	P	0	4	R
235	S	R	-1	-1	R	-1	4	S	1	3	S	0	3	R	-1	3	R
236	S	P	1	0	S	1	5	R	1	2	R	1	3	R	-1	4	S
237	S	P	0	-2	S	-1	4	P	0	2	R	-1	3	S	-1	4	S
238	R	R	-1	-2	P	-1	3	S	1	0	P	1	3	S	1	3	P
239	R	S	-1	-2	S	1	3	P	0	-2	S	1	4	P	1	1	S
240	P	R	0	-2	S	0	1	S	1	0	P	1	2	S	1	2	P
241	P	P	0	-4	S	1	1	R	1	1	S	1	2	R	1	2	S
242	P	S	1	-3	P	1	2	R	0	-1	R	1	2	S	1	0	P
243	R	R	1	-1	P	0	2	R	0	-1	R	-1	0	R	-1	1	P
244	R	P	1	-1	S	1	2	P	0	0	P	0	-1	S	0	2	S
245	S	R	0	1	P	0	2	P	-1	0	R	1	1	S	1	0	P
246	S	R	1	3	R	1	0	R	1	-2	R	1	2	R	0	-1	R
247	S	R	-1	4	S	0	0	S	1	0	S	0	2	R	1	1	R
248	S	R	-1	4	P	1	0	P	1	1	P	1	3	P	-1	1	R
249	R	R	1	5	R	1	-2	P	1	0	P	1	2	R	0	0	R
250	P	S	1	4	P	-1	-1	P	0	0	P	0	2	P	-1	1	S
251	R	S	0	4	R	-1	0	S	1	1	S	1	1	S	0	1	S
252	P	P	1	2	P	-1	-1	R	1	-1	R	0	-1	R	-1	-1	P
253	P	S	0	1	S	1	-1	R	0	-2	P	0	-2	R	0	-3	S
254	R	S	1	1	S	1	1	R	1	-2	P	0	-1	S	0	-3	S
255	S	S	1	0	P	1	0	S	-1	-3	P	0	-1	R	0	-4	S
256	S	R	1	-1	R	0	-1	P	1	-3	R	1	-2	R	-1	-3	R
257	R	P	-1	1	P	-1	0	R	-1	-3	R	0	0	R	-1	-1	P
258	P	P	1	2	S	1	1	P	0	-2	P	1	1	S	1	0	P
259	P	P	1	1	S	-1	1	P	-1	-1	S	1	1	S	1	2	S
260	R	P	-1	2	P	-1	3	S	1	-1	P	-1	1	P	0	4	P
261	R	S	0	3	R	-1	5	P	1	-2	R	1	3	R	1	4	R
262	P	R	1	1	P	0	4	S	1	0	P	0	2	P	-1	3	P
263	P	R	-1	-1	R	-1	3	S	1	1	R	0	2	S	0	3	R
264	S	S	-1	-2	P	-1	1	S	0	2	P	0	1	P	-1	3	P
265	S	P	1	-2	R	-1	-1	R	0	2	S	1	-1	S	-1	1	R
266	S	R	-1	-4	R	1	-1	P	0	4	R	0	-2	R	1	0	P
267	R	S	-1	-2	P	1	0	P	0	2	R	0	-1	P	1	1	P
268	R	P	0	-2	S	0	1	S	0	2	P	-1	-1	P	1	2	S
269	P	S	1	0	S	0	1	P	-1	0	S	1	1	S	-1	2	S
270	P	R	-1	1	S	0	3	R	0	0	S	1	3	S	0	4	S
271	P	P	-1	1	S	1	3	P	1	-2	S	1	4	S	0	5	S
272	P	R	1	0	S	1	3	P	1	-1	S	-1	4	P	0	5	P
273	R	P	1	0	P	1	3	P	1	-2	R	-1	5	R	-1	4	R
274	R	P	-1	0	P	-1	5	P	-1	0	R	1	4	P	0	3	P
275	R	S	-1	0	S	0	5	P	-1	1	S	-1	3	R	-1	3	S
276	P	S	0	0	R	0	3	S	0	3	S	0	1	S	1	2	R
277	P	P	-1	1	S	0	1	S	0	4	S	1	1	S	0	2	S
278	P	S	0	2	P	0	1	P	-1	5	R	1	1	S	0	3	P
279	S	P	1	2	P	-1	0	P	0	4	P	0	0	S	0	4	P
280	S	R	0	0	S	1	-2	R	-1	2	R	-1	-1	R	1	3	R
281	S	P	-1	2	P	1	-1	R	1	2	R	-1	1	R	-1	4	R
282	R	R	-1	0	R	1	-1	P	-1	2	R	0	1	P	0	4	P
283	R	P	1	0	S	0	-2	P	-1	2	S	-1	0	P	1	4	P
284	P	P	1	0	S	1	-3	P	1	3	R	1	0	S	-1	4	S
285	P	P	-1	1	R	-1	-1	S	1	4	S	-1	0	S	0	5	S
286	P	R	-1	0	P	-1	-2	P	1	4	S	0	0	S	1	5	S
287	R	S	1	0	P	0	-1	P	-1	3	R	0	0	P	1	5	P
288	R	R	0	-1	P	0	0	P	1	3	P	1	0	P	0	5	P
289	S	S	0	-2	P	1	2	P	-1	3	R	1	2	S	1	5	S
290	S	P	-1	-2	R	-1	0	R	0	2	R	1	4	R	0	4	R
291	S	R	-1	-3	P	-1	2	R	1	2	S	-1	4	R	-1	4	S
292	R	R	1	-1	R	0	1	P	-1	3	P	0	3	P	1	4	P
293	R	R	0	0	P	-1	0	P	-1	3	P	1	4	S	-1	4	P
294	P	S	0	0	S	1	0	S	0	3	S	1	4	S	1	2	S
295	P	R	0	1	S	0	2	R	-1	5	S	1	4	S	-1	3	R
296	P	S	1	1	P	-1	2	P	-1	3	P	0	4	S	0	3	P
297	P	S	-1	1	P	1	3	P	-1	2	P	1	4	P	-1	3	P
298	R	S	-1	2	P	0	3	R	0	1	R	0	3	R	0	2	P
299	R	S	1	1	P	0	3	R	1	0	R	1	2	P	0	3	P
300	S	R	0	-1	S	1	3	R	0	-1	P	1	1	R	-1	3	S

## Sheet: Player 9
Multi-AI competing and winning against humans in iterated Rock-Paper-Scissors game Lei Wang, Wenbin Huang, Yuanpeng Li, Julian Evans, Sailing He* Supplementary Information 1
Player 9 Data: Round number:	Player 9 played:	AI 1 played:	AI 1 Score:	AI 1 Last 5 Rounds Total Score:	AI 2 played:	AI 2 Score:	AI 2 Last 5 Rounds Total Score:	AI 3 played:	AI 3 Score:	AI 3 Last 5 Rounds Total Score:	AI 4 played:	AI 4 Score:	AI 4 Last 5 Rounds Total Score:	AI 5 played:	AI 5 Score:	AI 5 Last 5 Rounds Total Score:	Multi AI played:
1	S	P	0	1	P	1	2	P	-1	1	P	1	-1	P	-1	3	P
2	P	S	-1	-1	P	0	1	S	0	0	R	0	-2	P	1	1	S
3	P	P	0	-1	R	0	1	R	1	1	S	0	-3	P	0	1	P
4	P	S	1	0	P	1	-1	R	-1	0	S	0	-2	P	0	1	S
5	S	S	0	2	S	0	-2	S	0	-1	R	0	-1	P	0	0	S
6	R	S	1	1	R	1	-2	S	0	-2	S	0	1	S	-1	-2	S
7	R	S	0	1	S	-1	-1	S	-1	-2	R	0	1	R	0	-2	S
8	R	P	1	-1	P	1	-2	S	-1	-4	R	-1	2	S	0	-2	R
9	P	P	1	0	P	-1	0	P	-1	-4	R	1	1	R	1	-3	R
10	R	R	1	-1	P	0	0	P	-1	-3	P	-1	-1	P	0	-4	P
11	P	S	1	-1	P	0	1	R	0	-2	R	0	-1	P	-1	-2	P
12	P	S	-1	1	P	-1	1	S	0	-2	P	0	-1	R	1	-1	S
13	P	P	1	3	S	-1	2	R	1	0	S	-1	-1	S	-1	-2	P
14	S	S	-1	2	S	-1	2	R	-1	0	S	-1	0	S	0	0	S
15	S	P	-1	2	P	-1	2	P	0	1	P	1	1	S	1	1	P
16	P	R	-1	1	S	1	0	S	1	-1	R	0	-1	P	-1	0	R
17	R	S	-1	-1	S	0	1	S	0	1	R	-1	-1	R	-1	0	S
18	S	P	-1	-3	S	0	0	R	-1	-1	R	1	-1	P	-1	1	P
19	P	S	-1	-4	R	-1	-1	S	1	1	P	-1	-1	R	1	-1	S
20	R	S	-1	-3	P	1	-2	S	-1	1	S	1	-1	R	0	-2	S
21	S	S	1	-3	S	-1	0	R	0	1	R	-1	-1	S	0	-2	R
22	R	R	1	-2	S	1	-1	S	0	1	S	1	1	S	0	-2	S
23	R	R	1	-1	P	-1	-1	R	-1	1	S	-1	0	R	1	-3	R
24	P	S	0	0	S	0	0	P	1	0	S	-1	-2	R	1	-2	S
25	P	P	0	0	S	-1	2	P	0	-1	R	-1	-1	S	0	-2	S
26	S	R	1	1	R	1	2	S	1	0	P	0	-1	P	1	-1	R
27	R	S	0	2	P	-1	3	P	-1	-1	P	1	-3	P	1	-2	P
28	R	S	0	1	P	1	5	P	1	1	P	-1	-1	S	-1	0	P
29	S	S	-1	0	S	-1	5	P	-1	2	P	-1	1	P	1	-1	S
30	S	S	1	-1	P	-1	4	S	-1	1	R	-1	-1	S	-1	-1	P
31	R	P	-1	-1	S	0	2	P	0	1	R	-1	1	R	1	-2	S
32	S	S	-1	-1	P	-1	0	R	-1	2	P	0	2	R	1	-1	R
33	R	R	-1	0	R	-1	-2	P	1	2	P	1	0	S	0	-1	P
34	R	P	1	1	R	1	-3	P	0	2	R	0	0	R	-1	-1	P
35	P	R	0	2	S	-1	-3	P	1	4	S	-1	1	S	0	0	P
36	P	P	0	1	P	0	-1	P	0	4	S	0	1	S	-1	1	P
37	P	P	1	0	S	0	0	S	0	3	R	1	2	R	0	2	S
38	P	R	-1	0	S	0	2	R	1	3	R	1	2	P	1	0	R
39	P	S	0	-1	S	1	3	S	-1	1	R	-1	0	S	1	1	S
40	P	S	1	-1	R	1	4	S	1	1	S	-1	-1	S	0	2	R
41	R	S	0	1	S	0	2	S	0	2	S	-1	-1	S	-1	2	S
42	P	R	0	0	S	0	1	P	1	1	S	0	-3	R	0	0	S
43	R	P	-1	-1	P	-1	1	S	1	0	P	1	-1	R	0	0	P
44	R	S	1	1	R	0	1	S	-1	0	R	1	1	P	1	0	S
45	S	P	0	-1	S	-1	0	R	0	-2	R	1	2	P	1	0	R
46	R	R	-1	-3	R	0	1	R	1	-2	R	1	2	S	1	-2	R
47	R	P	0	-2	R	-1	2	P	1	-1	P	1	3	P	-1	-2	P
48	S	P	0	0	S	0	1	P	0	0	S	0	3	P	0	0	S
49	R	P	-1	-2	P	-1	0	R	-1	0	R	-1	2	S	-1	-1	R
50	S	P	-1	0	P	0	1	P	0	1	P	0	2	S	1	-3	P
51	S	S	-1	0	P	0	0	P	-1	-1	S	0	0	S	-1	-2	S
52	R	P	1	0	P	0	-1	P	0	-2	S	-1	0	P	1	-1	P
53	S	S	0	0	P	-1	0	R	1	-2	R	1	-2	S	1	-1	S
54	P	P	0	1	R	0	-1	P	-1	0	P	-1	-1	P	1	0	P
55	P	S	0	0	S	0	-3	P	0	0	R	-1	-1	P	0	1	P
56	P	S	-1	2	R	0	-1	S	0	1	S	-1	-1	S	1	1	S
57	R	R	-1	3	P	1	-1	R	0	3	R	1	0	R	-1	2	R
58	S	S	1	2	R	0	-1	S	0	2	S	-1	1	P	1	1	S
59	R	R	-1	2	P	-1	1	S	0	1	R	1	0	P	0	0	R
60	S	R	0	2	P	0	3	P	1	0	P	0	0	P	0	1	P
61	R	P	-1	2	P	-1	1	S	-1	-1	R	1	0	S	-1	0	P
62	S	S	1	2	P	-1	3	R	1	-3	P	1	-1	R	-1	-2	P
63	S	P	1	2	P	0	1	P	1	-2	P	-1	-2	R	1	-1	P
64	S	R	0	1	P	-1	-1	P	1	-3	P	1	-3	P	1	1	R
65	R	P	1	2	S	0	-3	R	1	-3	R	1	-4	R	1	-1	P
66	P	P	-1	2	P	-1	-3	R	1	-2	R	-1	-3	R	-1	0	P
67	P	S	0	1	P	1	-4	S	-1	-2	P	1	-4	R	1	0	S
68	P	P	1	2	S	1	-3	S	1	-2	S	-1	-3	R	-1	-2	P
69	P	S	1	3	S	1	-1	R	-1	0	S	-1	-1	R	0	-4	S
70	P	S	0	3	S	-1	1	P	-1	0	S	-1	1	S	1	-4	S
71	R	R	-1	3	S	1	3	P	0	0	P	0	2	P	-1	-3	R
72	R	P	1	3	R	0	2	S	0	2	R	1	4	S	0	-1	R
73	S	P	0	3	S	-1	2	R	-1	0	S	1	4	S	1	-1	S
74	P	P	1	2	P	1	1	P	1	0	P	1	3	P	1	0	P
75	S	P	-1	1	S	-1	0	P	-1	1	P	0	2	S	0	1	P
76	S	S	1	-1	R	-1	-1	R	1	0	P	1	0	S	0	0	R
77	R	S	-1	-1	P	1	1	S	0	0	S	0	-2	P	0	-1	P
78	P	S	-1	-3	R	1	2	R	1	0	R	1	-3	R	0	1	R
79	P	P	0	-1	S	0	1	S	0	-2	S	-1	-4	S	-1	0	S
80	R	P	0	-1	S	1	2	S	0	-1	S	-1	-3	S	-1	1	S
81	P	S	1	1	S	0	1	R	1	-1	R	1	-3	P	-1	0	S
82	S	S	1	2	P	0	1	P	0	-3	P	0	-3	P	0	0	S
83	S	P	1	3	P	1	-1	S	1	-3	P	-1	-3	R	1	-2	P
84	R	P	-1	1	R	-1	-1	S	-1	-2	R	-1	-3	S	1	0	P
85	S	P	-1	2	S	-1	-2	S	-1	-4	S	1	-4	S	-1	-2	P
86	P	R	0	0	P	0	-1	R	0	-3	S	-1	-3	S	-1	-1	R
87	S	P	-1	-2	S	-1	-2	R	1	-3	S	1	-1	S	-1	0	S
88	R	R	-1	-3	P	-1	-1	R	1	-1	R	1	0	S	1	1	S
89	R	P	1	-2	R	0	1	P	-1	-1	S	1	1	S	-1	-1	R
90	R	R	1	-2	P	1	1	S	1	1	P	-1	0	R	0	-1	P
91	P	R	1	-1	R	1	2	S	1	0	S	1	1	S	1	-1	R
92	S	R	-1	-1	P	-1	1	P	0	2	P	0	1	P	-1	-1	P
93	S	P	-1	1	P	0	0	R	-1	0	P	-1	0	R	-1	-2	P
94	P	P	-1	0	P	1	-2	P	1	1	P	1	-1	R	1	0	P
95	R	S	0	-1	S	-1	-2	P	0	0	P	-1	0	R	-1	0	P
96	R	S	-1	-2	R	1	-4	R	1	2	R	1	0	R	-1	0	R
97	S	R	1	-2	P	-1	-3	R	-1	1	S	-1	-1	S	1	-1	R
98	P	S	0	-2	P	-1	-3	P	0	3	P	0	0	R	0	0	P
99	P	P	1	0	S	1	-2	P	1	2	R	1	1	R	-1	-2	P
100	P	P	1	0	S	0	-1	S	0	2	S	1	0	P	1	-2	S
101	R	R	1	1	R	0	1	S	-1	2	R	1	0	P	1	-2	S
102	R	R	1	2	P	-1	1	R	1	1	P	0	0	R	0	-1	R
103	S	S	1	1	R	1	3	R	0	0	R	-1	1	R	0	-1	R
104	P	R	1	0	S	1	4	S	1	1	S	-1	2	S	1	1	S
105	P	P	-1	-1	S	1	4	S	-1	2	R	1	4	S	1	3	S
106	R	S	0	-1	S	1	4	S	0	2	S	0	2	S	1	4	S
107	S	P	1	-2	R	1	3	R	1	2	P	1	1	R	1	2	R
108	R	P	-1	-3	P	1	3	P	1	3	P	1	-1	R	1	3	P
109	P	R	0	-2	P	0	3	R	1	3	P	0	-1	R	-1	2	P
110	P	S	1	-2	S	1	2	S	1	1	P	0	-2	P	1	0	S
111	R	R	0	-1	P	-1	2	S	-1	1	S	-1	-1	R	-1	-1	P
112	S	R	0	0	P	1	4	S	1	1	S	0	-1	S	-1	0	P
113	R	S	-1	2	R	-1	2	P	1	0	P	1	0	R	-1	-1	S
114	S	R	-1	0	R	-1	1	R	-1	0	S	-1	0	S	0	-1	R
115	R	P	1	2	S	0	2	S	1	2	R	1	0	P	1	0	P
116	S	P	-1	2	P	-1	0	R	1	0	R	1	0	R	1	1	P
117	P	S	1	1	P	-1	-2	R	1	2	P	-1	2	R	1	2	R
118	R	R	-1	1	S	-1	-1	S	-1	1	S	1	2	P	1	1	S
119	P	R	0	2	R	0	-2	P	0	-1	R	0	0	P	0	2	R
120	S	S	1	0	S	-1	-4	P	-1	-2	R	0	-1	S	0	2	S
121	R	S	0	-1	R	-1	-3	R	-1	-2	R	0	0	S	1	1	S
122	P	S	1	-1	R	-1	-2	P	-1	-3	S	0	-1	S	1	-1	S
123	S	S	1	-1	R	-1	-3	S	0	-2	S	0	0	R	1	1	R
124	R	S	1	-1	R	0	-1	R	1	-1	P	-1	1	R	1	1	P
125	P	S	0	-1	S	0	0	S	0	-1	S	0	3	S	0	1	S
126	S	R	-1	0	P	1	1	S	0	1	R	0	3	R	-1	2	R
127	R	S	-1	2	P	1	0	P	-1	1	P	0	4	P	0	4	P
128	R	R	1	0	R	1	2	P	-1	2	S	1	4	S	0	4	S
129	R	S	0	0	S	1	1	P	1	3	P	-1	3	P	-1	2	P
130	S	R	-1	0	P	1	0	S	-1	4	S	-1	3	S	0	3	S
131	R	R	-1	0	R	-1	-2	S	-1	3	S	0	2	S	1	2	S
132	P	R	1	-1	P	1	-1	P	1	2	P	-1	0	S	0	0	P
133	R	S	0	-1	R	1	-2	S	0	1	S	1	-1	S	0	0	S
134	P	P	-1	-2	R	0	-2	S	0	-1	R	0	-1	P	0	0	P
135	R	S	1	-1	S	1	-2	R	1	-1	S	-1	-3	S	1	-1	S
136	S	S	1	-3	R	-1	-2	P	-1	-1	P	-1	-4	P	-1	-2	P
137	R	P	0	-3	S	1	-1	P	-1	-1	S	-1	-4	P	-1	-2	S
138	S	S	0	-1	R	1	-2	S	1	0	S	0	-5	P	0	-2	S
139	P	S	0	0	R	1	-1	P	1	1	R	1	-4	P	0	-2	P
140	R	R	1	1	R	1	-1	P	0	0	P	1	-4	P	1	-2	R
141	P	P	0	2	S	1	0	S	-1	1	S	-1	-2	S	-1	0	P
142	S	P	0	2	S	-1	0	P	-1	3	R	-1	0	R	0	2	P
143	P	R	1	0	R	1	1	P	1	1	P	1	2	P	1	2	P
144	R	S	-1	-1	R	-1	-1	R	-1	1	P	-1	2	P	1	3	P
145	S	R	1	-3	R	1	0	S	1	1	S	1	4	S	1	4	S
146	R	S	1	-2	S	-1	1	P	-1	0	S	0	3	S	-1	3	S
147	P	P	0	-3	S	0	-1	S	-1	0	R	1	1	P	-1	1	R
148	S	P	-1	-2	R	1	0	S	1	2	P	1	-1	S	-1	0	S
149	P	S	1	-2	P	-1	2	P	1	2	P	1	-2	S	1	0	P
150	R	R	-1	0	S	1	2	P	1	2	P	-1	-3	R	-1	0	S
151	S	S	1	-1	R	-1	0	S	0	3	R	-1	-2	R	-1	0	S
152	R	P	0	0	R	1	2	P	0	2	P	-1	0	P	-1	2	R
153	P	R	-1	1	P	-1	1	S	0	2	S	1	2	P	1	3	P
154	R	S	-1	1	S	-1	0	S	1	3	P	-1	4	S	-1	3	P
155	P	P	-1	-1	P	0	-1	R	-1	2	S	1	5	S	1	1	S
156	S	R	1	-1	P	1	0	R	0	0	P	0	5	P	0	2	P
157	P	P	1	0	P	-1	-2	P	-1	1	P	1	3	S	1	0	P
158	S	P	0	-1	P	0	-2	P	1	0	P	0	2	P	1	0	P
159	R	S	1	-1	P	1	-3	R	0	-2	R	0	0	S	0	-1	R
160	S	R	-1	-1	P	0	-1	P	-1	-1	P	0	-1	S	0	-1	R
161	P	P	0	0	P	0	-2	R	1	-1	P	1	-3	R	-1	-2	P
162	P	S	-1	-1	R	1	-1	S	1	-3	R	1	-2	S	1	-2	S
163	R	S	0	0	S	0	-2	S	0	-2	S	1	-3	S	1	-2	S
164	S	S	-1	0	R	-1	-2	R	1	-2	R	0	-3	R	1	-2	S
165	S	P	1	1	R	1	-2	P	-1	-1	P	-1	-2	P	-1	0	P
166	S	S	1	-1	P	-1	0	R	0	-1	S	0	-2	R	-1	-1	P
167	S	P	-1	-1	S	0	-1	P	-1	1	P	-1	-2	S	0	1	P
168	S	P	1	-3	P	-1	0	P	1	-1	P	-1	-2	R	1	0	P
169	S	P	1	-3	S	0	0	P	-1	-1	R	-1	-2	R	1	2	R
170	R	R	0	-4	P	1	-1	P	1	-3	R	1	-2	R	1	2	R
171	R	R	-1	-3	R	0	-1	R	-1	-1	S	-1	-1	S	-1	3	S
172	R	R	1	-3	S	1	0	S	1	-2	R	1	-2	P	-1	1	P
173	S	R	-1	-2	R	1	-1	S	-1	-2	S	1	-1	S	1	2	S
174	P	P	1	0	R	0	1	S	0	-1	P	-1	0	P	1	1	R
175	S	P	1	1	P	1	0	S	1	1	R	1	-1	R	1	0	P
176	S	S	-1	0	P	1	-2	P	1	0	P	1	0	R	1	1	R
177	R	S	1	0	P	0	-3	S	0	-1	P	-1	0	P	-1	3	P
178	P	P	-1	-1	S	-1	-1	S	-1	-1	S	-1	1	S	0	3	S
179	S	P	0	-2	R	-1	-1	R	-1	0	S	1	2	S	-1	4	S
180	S	S	-1	-3	S	1	1	S	-1	0	P	1	2	R	-1	4	R
181	R	P	-1	-2	P	-1	2	S	1	0	P	-1	0	R	1	4	R
182	P	R	1	-1	R	-1	4	P	1	0	S	0	2	R	1	3	R
183	P	P	0	-1	S	-1	2	S	-1	1	S	1	2	R	1	1	S
184	R	S	1	-1	S	0	2	P	-1	1	P	1	2	P	1	-1	S
185	R	R	-1	-1	S	-1	0	S	-1	1	R	1	3	S	1	0	R
186	S	S	-1	-1	S	1	-1	R	1	0	R	1	4	S	1	-2	R
187	P	R	0	-2	R	0	-2	R	1	2	S	1	4	S	1	-2	S
188	R	R	1	-2	S	0	-2	P	-1	1	S	-1	4	R	0	0	S
189	P	R	1	-2	R	1	-4	R	1	1	R	1	2	R	-1	1	R
190	S	P	1	-2	S	1	-4	S	0	-1	R	1	0	R	1	-1	R
191	R	S	-1	-3	R	0	-3	R	-1	0	S	1	1	S	1	1	S
192	P	S	1	-4	R	0	-3	P	1	-1	S	0	-1	S	0	0	S
193	S	S	-1	-2	R	1	-3	R	1	0	R	0	-1	R	-1	0	R
194	S	R	1	-2	P	-1	-1	S	0	0	P	1	1	P	0	1	P
195	R	P	1	0	R	1	-1	P	0	1	P	1	1	P	0	1	P
196	P	P	-1	2	S	0	-1	S	1	2	S	-1	1	R	-1	1	P
197	S	S	0	3	P	1	0	R	1	3	S	1	3	S	-1	1	S
198	S	P	0	2	P	1	0	R	0	4	P	0	2	R	1	0	R
199	R	P	0	1	R	1	-2	P	1	4	S	1	0	P	1	0	P
200	S	R	1	1	S	1	-1	S	0	5	S	1	0	S	-1	2	S
201	R	R	-1	1	P	1	-1	R	1	4	S	1	-1	S	1	1	R
202	S	P	0	1	R	0	-1	R	-1	3	R	-1	-3	P	0	1	R
203	R	P	-1	0	P	-1	1	S	-1	3	S	0	-2	R	0	0	S
204	S	S	-1	2	S	-1	3	R	0	1	P	1	-2	R	0	-1	S
205	S	P	1	1	P	1	3	P	0	1	S	0	-2	P	0	-1	P
206	P	P	-1	-1	P	0	2	P	-1	0	R	-1	-2	P	-1	-2	P
207	P	P	-1	-1	R	0	1	P	0	0	S	0	-2	S	0	-1	R
208	R	S	1	0	S	1	-1	S	-1	-1	R	-1	-2	P	0	1	P
209	S	R	0	-2	S	1	-3	S	0	-1	R	0	-1	R	-1	2	R
210	S	S	-1	-1	S	-1	-3	P	-1	-2	P	-1	1	R	-1	2	R
211	S	P	-1	0	R	-1	-2	R	-1	-2	R	0	0	R	1	4	R
212	R	P	-1	-1	R	-1	-1	P	0	-1	P	-1	2	R	-1	5	R
213	R	S	-1	0	R	-1	0	R	0	0	S	-1	2	S	-1	4	S
214	R	R	1	0	R	1	1	S	0	1	P	-1	1	P	1	2	P
215	P	R	1	-1	S	-1	1	R	1	0	S	1	1	R	0	2	R
216	P	R	0	-2	R	1	2	R	0	0	P	-1	3	R	1	0	P
217	P	S	1	-2	P	1	0	S	1	-2	R	-1	2	P	-1	-2	R
218	S	P	1	-2	S	-1	0	P	0	-2	S	1	0	S	-1	-2	S
219	S	P	0	-2	P	1	0	R	1	-3	R	-1	1	R	-1	-1	R
220	R	S	0	-3	P	0	-1	P	1	-1	S	0	1	S	0	-1	S
221	P	S	1	-3	S	0	-1	S	1	1	S	0	-1	R	0	-1	S
222	S	S	-1	-1	S	0	1	S	1	3	S	1	0	R	-1	-1	S
223	S	R	-1	-2	R	-1	1	S	-1	2	P	-1	1	R	-1	0	S
224	R	P	-1	0	P	0	2	P	-1	3	P	0	0	P	-1	1	P
225	P	R	1	2	R	1	4	S	0	3	S	-1	0	R	1	1	R
226	P	P	0	2	R	0	2	S	0	3	R	0	2	R	1	1	S
227	R	P	1	1	R	1	0	R	1	3	S	1	0	P	-1	1	R
228	P	R	1	2	R	-1	0	R	1	3	P	0	-1	R	0	1	R
229	S	P	0	0	R	1	-2	R	-1	2	P	1	0	R	0	-1	R
230	P	R	0	-2	S	0	-2	P	1	2	R	1	-2	R	-1	-1	P
231	R	R	1	-2	R	-1	0	P	1	1	P	-1	-4	P	1	-1	P
232	P	R	0	-2	R	0	1	S	-1	1	R	0	-2	R	1	1	R
233	R	R	-1	-4	R	1	0	R	1	2	R	-1	-2	P	1	-1	R
234	P	P	-1	-3	P	-1	1	S	-1	3	R	-1	-2	R	0	1	S
235	S	S	-1	-2	R	-1	0	R	1	3	P	0	-2	R	-1	-1	R
236	S	R	1	-1	R	1	0	S	1	4	P	1	-2	S	-1	1	S
237	S	R	0	0	R	-1	1	S	0	3	S	-1	-4	P	-1	0	S
238	R	P	-1	2	P	-1	3	R	1	2	S	1	-3	P	1	0	P
239	R	R	-1	3	R	1	4	R	0	2	S	1	-4	R	1	0	R
240	P	S	0	3	R	0	4	R	1	1	P	1	-4	P	1	1	R
241	S	P	0	4	S	1	2	P	1	-1	S	1	-3	P	1	0	P
242	P	R	1	2	R	1	1	R	0	-2	R	1	-2	P	1	-1	R
243	S	S	1	0	S	0	-1	R	0	-3	P	-1	-3	R	-1	0	S
244	P	P	1	-1	R	1	-2	P	0	-2	P	0	-3	P	0	0	P
245	P	P	0	-1	S	0	-3	P	-1	-2	S	1	-2	R	1	0	R
246	P	R	1	-2	P	1	-1	P	1	-1	R	1	-1	P	0	-1	P
247	P	R	-1	-2	P	0	-1	S	1	0	R	0	-2	R	1	0	S
248	S	P	-1	-2	P	1	0	P	1	2	P	1	-2	S	-1	-1	P
249	P	R	1	-3	R	1	-1	R	1	0	P	1	-2	P	0	-2	R
250	S	S	1	-4	R	-1	-1	R	0	-1	S	0	-2	P	-1	-2	R
251	P	P	0	-4	S	-1	-1	P	1	0	S	1	-3	R	0	-2	P
252	P	S	1	-3	P	-1	0	R	1	0	S	0	-1	S	-1	-3	P
253	R	R	0	-1	R	1	0	S	0	-2	S	0	1	S	0	-1	S
254	S	R	1	0	S	1	1	R	1	-2	R	0	1	S	0	-2	S
255	R	P	1	2	S	1	2	R	-1	0	R	0	2	R	0	-2	P
256	P	R	1	3	S	0	0	P	1	-1	S	1	2	S	-1	-1	R
257	P	S	-1	2	R	-1	0	R	-1	-1	P	0	2	S	-1	1	S
258	R	R	1	2	P	1	-1	R	0	-1	P	1	1	P	1	1	R
259	R	S	1	2	S	-1	0	P	-1	0	S	1	3	S	1	3	S
260	R	S	-1	0	R	-1	-1	R	1	0	R	-1	1	R	0	2	R
261	S	P	0	-2	S	-1	0	R	1	0	S	1	1	S	1	2	S
262	R	P	1	-2	P	0	-1	S	1	1	S	0	0	P	-1	1	S
263	R	R	-1	-2	R	-1	1	S	1	1	S	0	-1	S	0	1	R
264	R	S	-1	-2	R	-1	0	P	0	0	S	0	-3	R	-1	-1	R
265	S	S	1	-2	S	-1	1	S	0	0	S	1	-3	P	-1	0	S
266	R	S	-1	-1	R	1	1	P	0	0	S	0	-3	P	1	-1	R
267	R	P	-1	-1	S	1	1	S	0	0	S	0	-4	S	1	0	S
268	R	R	0	-1	P	0	-1	P	0	0	R	-1	-4	P	1	-2	P
269	P	S	1	-1	S	0	0	R	-1	2	S	1	-3	R	-1	0	R
270	P	R	-1	1	R	0	1	S	0	0	R	1	-1	R	0	-1	R
271	P	P	-1	0	P	1	0	S	1	1	S	1	-2	S	0	-1	S
272	S	S	1	1	P	1	0	S	1	1	R	-1	0	R	0	-1	S
273	R	R	1	0	R	1	0	S	1	2	S	-1	2	R	-1	1	S
274	R	S	-1	0	P	-1	-1	P	-1	0	P	1	1	P	0	0	P
275	S	S	-1	-2	R	0	-1	P	-1	2	P	-1	1	P	-1	2	P
276	S	P	0	-1	P	0	1	P	0	0	R	0	1	R	1	2	R
277	P	P	-1	-2	P	0	0	P	0	-2	P	1	1	P	0	2	P
278	R	S	0	-2	R	0	1	P	-1	-2	S	1	0	S	0	1	R
279	S	R	1	-3	R	-1	1	S	0	0	R	0	0	S	0	0	R
280	R	R	0	-1	P	1	1	P	-1	-1	P	-1	0	S	1	-1	P
281	P	R	-1	-1	S	1	1	S	1	1	R	-1	2	S	-1	-1	R
282	P	S	-1	-1	S	1	3	S	-1	3	S	0	0	R	0	-1	S
283	R	S	1	0	P	0	4	S	-1	4	P	-1	1	P	1	-2	P
284	S	P	1	0	S	1	5	R	1	2	S	1	3	P	-1	0	S
285	S	S	-1	-2	P	-1	4	P	1	3	R	-1	2	P	0	-1	P
286	S	S	-1	-2	P	-1	2	S	1	1	R	0	2	R	1	-1	P
287	S	P	1	-1	P	0	0	R	-1	0	R	0	4	P	1	-1	R
288	R	R	0	-3	S	0	-2	P	1	0	P	1	4	R	0	-1	P
289	S	S	0	-2	R	1	-4	S	-1	2	P	1	4	P	1	-2	P
290	P	S	-1	-1	R	-1	-3	P	0	1	P	1	3	P	0	-2	P
291	P	P	-1	0	P	-1	-3	P	1	2	S	-1	2	R	-1	-1	P
292	P	P	1	0	S	0	-2	P	-1	2	P	0	2	S	1	-3	P
293	S	R	0	1	S	-1	0	P	-1	1	P	1	1	P	-1	-1	R
294	R	R	0	2	P	1	1	R	0	-1	P	1	-1	P	1	-2	R
295	S	R	0	2	S	0	1	P	-1	-1	P	1	1	P	-1	0	R
296	R	S	1	2	R	-1	2	R	-1	-2	S	0	0	S	0	-1	S
297	R	P	-1	1	S	1	2	R	-1	-2	R	1	-2	R	-1	-1	S
298	R	R	-1	2	S	0	0	P	0	-2	S	0	-2	S	0	-2	R
299	R	S	1	1	R	0	-1	S	1	0	R	1	-2	S	0	-2	S
300	R	P	0	0	P	1	-2	S	0	-1	P	1	-3	P	-1	-4	P

## Sheet: Player 10
Multi-AI competing and winning against humans in iterated Rock-Paper-Scissors game Lei Wang, Wenbin Huang, Yuanpeng Li, Julian Evans, Sailing He* Supplementary Information 1
Player 10 Data: Round number:	Player 10 played:	AI 1 played:	AI 1 Score:	AI 1 Last 5 Rounds Total Score:	AI 2 played:	AI 2 Score:	AI 2 Last 5 Rounds Total Score:	AI 3 played:	AI 3 Score:	AI 3 Last 5 Rounds Total Score:	AI 4 played:	AI 4 Score:	AI 4 Last 5 Rounds Total Score:	AI 5 played:	AI 5 Score:	AI 5 Last 5 Rounds Total Score:	Multi AI played:
1	R	S	0	0	R	1	-1	S	-1	-1	S	1	-1	R	-1	-2	S
2	S	P	-1	0	S	0	-1	S	0	-2	R	0	-1	R	1	-1	S
3	S	S	0	-2	R	0	0	P	1	-2	R	0	0	R	0	0	R
4	S	R	1	-2	S	1	2	S	-1	-4	R	0	2	P	0	2	P
5	P	R	0	0	R	0	2	R	0	-3	R	0	3	R	0	2	R
6	R	S	1	-2	P	1	0	P	0	-3	R	0	1	P	-1	0	R
7	P	R	0	-2	P	-1	1	R	-1	-1	P	0	2	P	0	1	P
8	P	P	1	-2	R	1	1	S	-1	-2	S	-1	1	S	0	0	R
9	P	S	1	-2	P	-1	-1	S	-1	0	P	1	1	P	1	0	P
10	P	S	1	-2	S	0	-1	P	-1	1	P	-1	0	S	0	1	P
11	P	S	1	0	S	0	1	S	0	2	R	0	1	S	-1	3	S
12	P	S	-1	2	S	-1	1	S	0	2	S	0	0	S	1	3	S
13	S	S	1	4	S	-1	2	S	1	4	S	-1	1	S	-1	4	S
14	P	R	-1	4	R	-1	3	P	-1	3	P	-1	0	P	0	3	R
15	R	S	-1	2	P	-1	2	P	0	2	P	1	0	S	1	3	S
16	R	R	-1	0	S	1	2	S	1	3	R	0	1	P	-1	1	S
17	S	R	-1	-1	P	0	0	P	0	1	R	-1	2	R	-1	1	R
18	S	R	-1	-1	R	0	-2	P	-1	-1	S	1	2	R	-1	1	S
19	P	R	-1	0	S	-1	-1	R	1	-2	S	-1	2	S	1	2	S
20	P	S	-1	0	P	1	1	P	-1	-3	P	1	3	R	0	3	P
21	P	S	1	2	S	-1	0	R	0	-4	R	-1	2	R	0	3	R
22	P	S	1	3	S	1	2	R	0	-4	R	1	1	P	0	1	S
23	P	S	1	3	S	-1	4	R	-1	-4	S	-1	-1	R	1	0	S
24	R	S	0	3	S	0	4	S	1	-4	S	-1	0	S	1	-2	S
25	P	P	0	3	S	-1	2	S	0	-4	P	-1	-2	S	0	-4	P
26	R	P	1	2	S	1	3	S	1	-3	S	0	-2	R	1	-2	S
27	S	S	0	2	P	-1	1	R	-1	-3	P	1	-2	P	1	-1	S
28	R	S	0	1	R	1	-1	S	1	-1	R	-1	-2	S	-1	-2	S
29	P	P	-1	-1	P	-1	-2	P	-1	-1	P	-1	-3	R	1	-2	P
30	P	P	1	0	S	-1	-1	P	-1	0	S	-1	-2	S	-1	-2	P
31	S	P	-1	0	S	0	-1	S	0	-1	S	-1	-1	P	1	-2	P
32	R	S	-1	-2	S	-1	0	S	-1	0	S	0	0	R	1	-3	S
33	P	R	-1	-3	S	-1	0	R	1	-2	P	1	0	P	0	-2	S
34	S	R	1	-3	S	1	1	S	0	-2	R	0	0	P	-1	-1	S
35	R	P	0	-2	P	-1	1	S	1	-2	P	-1	1	R	0	-1	P
36	R	S	0	-1	S	0	1	S	0	-3	S	0	1	R	-1	-2	S
37	R	P	1	-1	R	0	0	P	0	-4	R	1	0	R	0	-1	R
38	R	P	-1	1	P	0	1	S	1	-2	R	1	1	P	1	-1	P
39	S	S	0	3	P	1	1	P	-1	-2	S	-1	1	P	1	0	S
40	S	S	1	2	R	1	0	R	1	-3	R	-1	0	P	0	0	S
41	P	P	0	1	R	0	0	S	0	-1	S	-1	0	R	-1	-1	P
42	R	S	0	2	P	0	0	P	1	1	S	0	2	S	0	-2	S
43	R	P	-1	0	S	-1	1	S	1	1	S	1	1	S	0	-3	S
44	P	S	1	0	R	0	-1	R	-1	1	R	1	0	S	1	-5	R
45	P	S	0	1	S	-1	-1	R	0	1	R	1	-1	P	1	-3	S
46	R	S	-1	2	S	0	-1	S	1	-1	S	1	-3	R	1	-2	S
47	P	S	0	1	S	-1	-1	S	1	-3	S	1	-5	R	-1	-1	S
48	S	S	0	3	P	0	-1	S	0	-3	P	0	-3	S	0	-1	S
49	R	R	-1	2	S	-1	-1	P	-1	-2	R	-1	-3	S	-1	0	R
50	R	R	-1	1	P	0	-1	S	0	0	P	0	-2	R	1	-2	R
51	S	P	-1	0	S	0	-1	P	-1	0	P	0	0	P	-1	-2	P
52	S	P	1	0	R	0	0	R	0	0	S	-1	0	S	1	-3	P
53	S	P	0	-2	S	-1	0	S	1	0	S	1	-1	P	1	-2	S
54	R	S	0	-3	S	0	1	S	-1	0	S	-1	0	P	1	-3	S
55	R	R	0	-4	P	0	1	R	0	-2	S	-1	-1	P	0	-1	P
56	P	P	-1	-4	R	0	1	P	0	-1	S	-1	-3	R	1	0	R
57	S	P	-1	-3	P	1	0	S	0	0	R	1	-1	P	-1	0	P
58	R	R	1	-3	P	0	-2	P	0	-1	S	-1	0	P	1	-1	S
59	R	S	-1	-2	P	-1	-1	P	0	0	P	1	-1	R	0	1	R
60	P	S	0	-2	R	0	1	S	1	2	R	0	1	P	0	0	S
61	P	P	-1	-1	R	-1	-1	R	-1	3	R	1	1	P	-1	-1	R
62	P	S	1	-1	R	-1	-1	P	1	2	P	1	-1	P	-1	0	P
63	P	P	1	1	S	0	-1	R	1	2	S	-1	-2	R	1	1	R
64	R	R	0	1	S	-1	-1	S	1	0	S	1	0	S	1	-1	R
65	R	P	1	2	S	0	-3	S	1	-2	S	1	-2	S	1	-2	P
66	P	P	-1	2	P	-1	-3	S	1	-4	P	-1	-2	R	-1	-3	P
67	P	S	0	2	R	1	-2	S	-1	-2	S	1	-1	R	1	-4	S
68	S	P	1	2	S	1	-2	S	1	-1	P	-1	0	P	-1	-5	P
69	P	P	1	1	P	1	-3	S	-1	0	P	-1	-2	S	0	-5	P
70	R	P	0	1	S	-1	-2	P	-1	2	P	-1	-1	R	1	-3	P
71	P	S	-1	1	P	1	-2	P	0	4	P	0	1	P	-1	-2	P
72	P	R	1	2	R	0	-2	S	0	3	S	1	1	R	0	-1	S
73	S	S	0	0	S	-1	-2	S	-1	3	S	1	1	S	1	-1	S
74	R	P	1	1	P	1	-2	S	1	3	S	1	2	P	1	0	S
75	P	S	-1	2	P	-1	-1	P	-1	1	S	0	1	S	0	0	S
76	S	P	1	2	R	-1	0	R	1	0	R	1	1	R	0	1	P
77	R	R	-1	0	P	1	1	P	0	1	P	0	2	P	0	2	P
78	S	P	-1	1	P	1	3	S	1	1	P	1	2	P	0	4	P
79	P	P	0	0	R	0	2	S	0	1	S	-1	1	S	-1	3	S
80	P	R	0	-1	P	1	0	S	0	3	R	-1	3	P	-1	3	S
81	P	S	1	-3	R	0	0	S	1	4	R	1	1	S	-1	2	S
82	S	S	1	-1	P	0	-2	S	0	4	S	0	-1	P	0	2	S
83	R	S	1	-1	S	1	-4	S	1	3	S	-1	-2	R	1	0	S
84	R	R	-1	-1	S	-1	-4	P	-1	2	S	-1	-2	S	1	1	P
85	R	S	-1	-1	S	-1	-4	R	-1	2	R	1	-4	R	-1	-1	R
86	S	R	0	-1	P	0	-5	R	0	1	P	-1	-3	P	-1	-1	R
87	P	P	-1	-1	R	-1	-5	R	1	1	R	1	-3	R	-1	-3	R
88	S	S	-1	-1	S	-1	-5	S	1	0	R	1	-4	S	1	-3	S
89	R	P	1	0	P	0	-4	P	-1	1	P	1	-2	R	-1	-3	P
90	P	R	1	1	S	1	-2	R	1	1	S	-1	0	S	0	-2	R
91	P	R	1	1	R	1	0	R	1	0	R	1	1	R	1	-1	R
92	S	S	-1	-1	S	-1	0	R	0	-2	R	0	1	R	-1	-1	R
93	R	P	-1	-1	P	0	1	P	-1	0	P	-1	3	P	-1	1	P
94	S	R	-1	0	S	1	2	P	1	1	S	1	3	S	1	2	S
95	S	S	0	0	R	-1	1	S	0	-1	S	-1	2	S	-1	2	S
96	S	P	-1	1	S	1	1	R	1	0	S	1	1	P	-1	1	P
97	S	P	1	1	S	-1	2	P	-1	2	P	-1	2	R	1	1	S
98	R	R	0	0	S	-1	2	S	0	0	R	0	0	P	0	1	S
99	R	P	1	-1	P	1	0	P	1	-2	P	1	-1	R	-1	1	R
100	P	S	1	-1	S	0	1	P	0	0	S	1	0	S	1	1	S
101	S	S	1	0	R	0	1	R	-1	0	S	1	1	R	1	2	R
102	R	R	1	1	P	-1	2	P	1	0	P	0	1	P	0	4	P
103	R	P	1	2	P	1	3	S	0	2	P	-1	3	P	0	4	P
104	R	P	1	3	S	1	5	P	1	2	R	-1	4	P	1	4	S
105	R	S	-1	3	P	1	3	P	-1	2	P	1	3	P	1	5	P
106	R	R	0	1	S	1	3	R	0	3	R	0	3	R	1	5	R
107	S	S	1	1	R	1	1	R	1	2	R	1	3	S	1	4	S
108	R	S	-1	1	R	1	1	R	1	2	R	1	3	R	1	3	R
109	P	S	0	-1	P	0	0	S	1	3	S	0	2	S	-1	2	S
110	P	P	1	-1	R	1	1	R	1	3	S	0	3	P	1	2	R
111	P	S	0	0	S	-1	-1	R	-1	1	R	-1	3	R	-1	1	R
112	S	S	0	1	S	1	1	P	1	0	S	0	2	S	-1	0	S
113	R	R	-1	1	P	-1	0	P	1	-2	S	1	1	R	-1	0	R
114	R	S	-1	2	P	-1	1	P	-1	-1	P	-1	0	P	0	0	S
115	R	P	1	0	S	0	2	P	1	-1	P	1	0	P	1	0	S
116	R	R	-1	1	S	-1	2	P	1	1	P	1	0	P	1	1	S
117	R	P	1	0	P	-1	0	P	1	3	R	-1	2	R	1	3	P
118	S	S	-1	1	R	-1	1	R	-1	5	R	1	2	R	1	3	R
119	P	P	0	1	P	0	1	S	0	5	S	0	4	P	0	4	S
120	R	S	1	2	P	-1	0	S	-1	5	R	0	4	R	0	3	S
121	P	P	0	0	S	-1	2	S	-1	3	P	0	3	R	1	2	S
122	P	S	1	0	S	-1	4	R	-1	3	S	0	2	S	1	0	S
123	P	P	1	0	R	-1	4	S	0	1	R	0	3	S	1	1	R
124	R	R	1	0	R	0	2	R	1	1	S	-1	1	S	1	1	R
125	R	P	0	0	S	0	2	P	0	0	P	0	-1	R	0	0	S
126	P	R	-1	2	S	1	0	S	0	2	S	0	0	S	-1	0	R
127	P	S	-1	1	S	1	0	S	-1	2	S	0	1	S	0	2	S
128	S	S	1	1	S	1	0	S	-1	4	P	1	1	P	0	2	S
129	P	S	0	1	P	1	1	P	1	3	S	-1	1	S	-1	0	P
130	R	P	-1	2	S	1	1	P	-1	3	P	-1	3	P	0	2	P
131	S	S	-1	2	S	-1	1	S	-1	3	P	0	3	P	1	3	S
132	S	R	1	3	S	1	0	P	1	2	S	-1	1	S	0	1	R
133	P	R	0	3	R	1	-1	S	0	0	R	1	0	R	0	0	R
134	P	P	-1	2	S	0	-2	P	0	1	P	0	0	S	0	0	P
135	P	S	1	1	P	1	-1	S	1	1	S	-1	-1	S	1	0	S
136	P	S	1	1	R	-1	0	R	-1	1	S	-1	-1	S	-1	0	S
137	R	P	0	2	P	1	-1	S	-1	0	P	-1	1	S	-1	2	P
138	R	P	0	2	R	1	0	S	1	0	P	0	2	S	0	1	P
139	R	S	0	4	R	1	1	R	1	-2	S	1	4	S	0	1	S
140	R	R	1	3	R	1	0	P	0	-2	P	1	3	S	1	-1	R
141	S	S	0	2	P	1	0	P	-1	-2	R	-1	3	S	-1	-3	R
142	S	P	0	1	S	-1	0	P	-1	-2	P	-1	3	P	0	-4	P
143	P	P	1	-1	R	1	-1	R	1	-2	S	1	1	S	1	-4	S
144	R	P	-1	-2	P	-1	-2	S	-1	-2	S	-1	1	P	1	-2	S
145	S	P	1	0	R	1	-1	S	1	-3	P	1	1	P	1	0	P
146	R	S	1	-1	R	-1	0	R	-1	-4	R	0	-1	P	-1	0	R
147	P	R	0	-2	S	0	1	S	-1	-3	S	1	-2	S	-1	1	S
148	P	R	-1	-2	S	1	2	S	1	-1	S	1	0	S	-1	3	S
149	S	S	1	-3	S	-1	4	S	1	1	R	1	0	R	1	3	S
150	R	P	-1	-4	S	1	3	P	1	2	P	-1	2	P	-1	3	S
151	R	P	1	-2	P	-1	1	R	0	3	P	-1	4	S	-1	5	S
152	R	R	0	0	R	1	2	P	0	3	P	-1	5	P	-1	3	P
153	P	R	-1	1	P	-1	1	R	0	3	P	1	5	P	1	3	P
154	P	S	-1	1	S	-1	0	R	1	1	P	-1	4	S	-1	2	P
155	S	R	-1	2	S	0	1	S	-1	0	S	1	3	R	1	2	S
156	S	P	1	2	P	1	2	P	0	-1	P	0	2	S	0	2	P
157	P	R	1	0	P	-1	0	P	-1	-2	R	1	0	S	1	3	S
158	P	R	0	-1	P	0	0	P	1	-3	P	0	-2	P	1	3	P
159	R	S	1	-1	S	1	0	S	0	-2	S	0	-2	S	0	3	S
160	S	P	-1	-3	S	0	-2	S	-1	-2	P	0	-3	P	0	1	P
161	P	P	0	-5	P	0	-2	P	1	-2	S	1	-4	R	-1	-1	R
162	P	P	-1	-4	P	1	-1	P	1	-1	P	1	-2	S	1	-2	P
163	P	S	0	-3	S	0	-1	S	0	-1	S	1	-1	P	1	-2	S
164	S	R	-1	-1	S	-1	0	P	1	0	S	0	0	R	1	-2	S
165	P	R	1	1	P	1	1	P	-1	0	P	-1	1	P	-1	0	R
166	R	P	1	1	P	-1	1	P	0	0	P	0	2	P	-1	1	P
167	R	R	-1	2	P	0	2	P	-1	1	R	-1	2	R	0	3	R
168	R	S	1	2	R	-1	3	R	1	2	R	-1	2	R	1	2	R
169	R	P	1	0	R	0	2	R	-1	1	P	-1	1	S	1	2	R
170	R	P	0	0	S	1	2	R	1	2	R	1	2	R	1	0	S
171	P	P	-1	2	R	0	1	P	-1	2	R	-1	2	R	-1	0	P
172	P	P	1	1	S	1	-1	S	1	1	S	1	0	R	-1	-2	P
173	S	R	-1	1	P	1	-1	R	-1	1	S	1	1	R	1	-3	R
174	R	S	1	3	P	0	-2	P	0	2	P	-1	1	S	1	-2	S
175	R	P	1	1	S	1	-1	P	1	3	R	1	1	P	1	-2	P
176	R	P	-1	1	P	1	-1	R	1	4	R	1	1	P	1	-1	R
177	R	R	1	2	R	0	1	S	0	4	P	-1	2	R	-1	1	S
178	P	R	-1	2	P	-1	0	P	-1	2	R	-1	2	P	0	2	R
179	P	S	0	0	S	-1	1	S	-1	1	S	1	1	S	-1	1	S
180	P	P	-1	2	S	1	1	S	-1	1	S	1	1	R	-1	3	R
181	R	R	-1	1	P	-1	3	P	1	1	R	-1	2	S	1	1	P
182	R	R	1	0	R	-1	3	R	1	2	S	0	2	P	1	-1	R
183	R	R	0	0	P	-1	3	P	-1	3	P	1	0	P	1	0	P
184	R	P	1	1	P	0	4	R	-1	4	P	1	2	P	1	1	P
185	P	S	-1	1	P	-1	4	R	-1	3	P	1	2	P	1	1	P
186	P	R	-1	2	R	1	3	R	1	1	S	1	1	S	1	2	R
187	P	S	0	1	S	0	1	R	1	-1	S	1	2	R	1	4	R
188	S	R	1	2	P	0	2	R	-1	-2	R	-1	4	P	0	2	R
189	P	P	1	3	S	1	0	P	1	-2	P	1	4	P	-1	0	P
190	P	R	1	2	R	1	0	P	0	-2	P	1	3	P	1	-1	P
191	P	R	-1	0	P	0	-1	S	-1	-1	S	1	3	P	1	-1	S
192	R	P	1	0	R	0	0	S	1	1	S	0	3	P	0	-2	S
193	P	P	-1	0	P	1	-1	P	1	1	S	0	1	P	-1	0	P
194	R	R	1	-1	P	-1	0	P	0	0	P	1	1	P	0	1	P
195	R	R	1	-1	R	1	0	R	0	1	R	1	2	R	0	2	R
196	R	R	-1	0	S	0	1	P	1	1	R	-1	2	S	-1	2	R
197	R	S	0	1	R	1	0	P	1	1	P	1	1	S	-1	1	S
198	R	R	0	-1	S	1	0	R	0	3	P	0	3	P	1	-1	R
199	S	P	0	-1	S	1	-1	P	1	3	R	1	3	R	1	0	P
200	R	S	1	-2	P	1	-2	R	0	1	R	1	3	S	-1	0	R
201	S	P	-1	-3	P	1	-1	S	1	1	S	1	3	S	1	-1	S
202	P	P	0	-4	P	0	-1	R	-1	0	R	-1	3	S	0	0	R
203	R	P	-1	-3	P	-1	-1	S	-1	-2	S	0	1	P	0	2	P
204	R	S	-1	-2	R	-1	1	S	0	-3	S	1	-1	S	0	2	S
205	S	R	1	-2	P	1	1	S	0	-3	P	0	-3	R	0	0	P
206	P	R	-1	0	S	0	-1	P	-1	-3	R	-1	-4	R	-1	2	R
207	P	S	-1	0	S	0	1	P	0	-3	P	0	-5	R	0	1	S
208	R	R	1	1	R	1	2	P	-1	-2	S	-1	-4	S	0	-1	R
209	P	P	0	0	P	1	1	S	0	0	R	0	-4	S	-1	-3	P
210	P	P	-1	1	R	-1	1	S	-1	2	R	-1	-4	S	-1	-1	S
211	S	P	-1	0	P	-1	1	S	-1	3	R	0	-4	R	1	-1	S
212	R	R	-1	0	P	-1	-1	P	0	3	P	-1	-2	P	-1	1	P
213	R	R	-1	-1	P	-1	-1	P	0	4	S	-1	-1	R	-1	3	P
214	R	P	1	-1	P	1	0	P	0	4	P	-1	-1	P	1	4	P
215	R	P	1	0	P	-1	1	P	1	4	P	1	1	P	0	4	P
216	S	P	0	1	P	1	3	S	0	4	S	-1	3	P	1	4	S
217	P	P	1	1	P	1	3	P	1	4	R	-1	2	S	-1	2	P
218	S	R	1	1	P	-1	2	P	0	3	P	1	0	P	-1	2	P
219	S	S	0	2	P	1	0	P	1	1	P	-1	0	P	-1	1	S
220	P	P	0	1	S	0	-2	S	1	-1	R	0	-2	P	0	-1	P
221	S	S	1	0	R	0	-2	P	1	-1	S	0	-4	R	0	-2	S
222	P	S	-1	1	P	0	0	R	1	-2	R	1	-4	R	-1	0	S
223	S	S	-1	2	R	-1	0	P	-1	-3	R	-1	-4	P	-1	-2	S
224	S	R	-1	1	S	0	2	R	-1	-3	R	0	-2	P	-1	-2	S
225	R	R	1	2	P	1	3	S	0	-1	S	-1	0	S	1	-2	P
226	R	P	0	2	P	0	3	P	0	-3	R	0	0	S	1	-3	P
227	R	P	1	3	P	1	3	P	1	-1	S	1	0	S	-1	-5	P
228	P	R	1	3	P	-1	4	P	1	1	S	0	0	R	0	-5	P
229	P	P	0	2	S	1	3	S	-1	2	S	1	0	S	0	-5	S
230	S	S	0	1	P	0	4	S	1	2	R	1	0	S	-1	-3	P
231	S	P	1	1	S	-1	2	P	1	3	R	-1	2	R	1	-2	P
232	P	P	0	-1	R	0	1	P	-1	1	S	0	3	S	1	0	S
233	R	S	-1	-2	S	1	-1	P	1	0	S	-1	5	S	1	2	S
234	P	P	-1	-2	P	-1	-2	R	-1	1	S	-1	3	S	0	2	S
235	P	S	-1	-2	R	-1	-3	P	1	-1	S	0	3	S	-1	2	S
236	P	S	1	-1	P	1	-3	R	1	-1	S	1	3	S	-1	3	S
237	R	R	0	1	S	-1	-3	R	0	-1	R	-1	3	P	-1	3	R
238	R	R	-1	1	R	-1	-3	S	1	-1	P	1	2	P	1	3	P
239	S	S	-1	2	R	1	-2	P	0	-3	P	1	4	S	1	5	S
240	S	P	0	2	S	0	-1	S	1	-3	S	1	2	R	1	4	R
241	P	P	0	0	S	1	0	R	1	-3	R	1	1	S	1	4	S
242	S	P	1	-1	S	1	1	P	0	-3	P	1	-1	P	1	4	P
243	S	R	1	-2	P	0	2	R	0	-4	S	-1	-2	S	-1	2	P
244	S	P	1	-1	S	1	1	S	0	-2	S	0	-3	S	0	1	S
245	R	S	0	-2	S	0	0	S	-1	-1	S	1	-2	S	1	1	S
246	R	P	1	-2	P	1	-1	P	1	-2	P	1	-3	P	0	-1	P
247	R	P	-1	-1	R	0	-1	P	1	0	P	0	-1	S	1	-1	P
248	P	P	-1	1	S	1	-1	P	1	2	S	1	1	S	-1	-1	P
249	P	R	1	0	S	1	1	S	1	1	S	1	2	S	0	0	S
250	S	R	1	0	R	-1	2	S	0	2	S	0	3	S	-1	1	S
251	R	P	0	2	P	-1	4	P	1	3	R	1	4	R	0	2	P
252	R	R	1	2	P	-1	4	P	1	3	P	0	3	P	-1	1	P
253	S	P	0	1	R	1	5	S	0	3	P	0	3	P	0	3	R
254	P	S	1	0	R	1	5	S	1	3	R	0	1	R	0	1	R
255	P	R	1	2	S	1	3	R	-1	3	R	0	-1	S	0	-1	S
256	R	R	1	0	S	0	3	S	1	2	P	1	-2	P	-1	0	S
257	R	R	-1	-1	S	-1	1	P	-1	0	R	0	-1	S	-1	1	S
258	P	P	1	-1	P	1	-1	R	0	0	P	1	-2	P	1	-1	R
259	P	S	1	0	R	-1	-2	S	-1	-1	S	1	-1	S	1	0	S
260	S	S	-1	0	S	-1	-2	R	1	-1	R	-1	1	R	0	2	R
261	R	P	0	1	R	-1	-3	P	1	1	R	1	3	S	1	2	R
262	P	S	1	2	S	0	-2	S	1	3	P	0	2	S	-1	0	S
263	S	R	-1	3	R	-1	0	R	1	3	R	0	2	R	0	2	R
264	P	S	-1	4	S	-1	1	P	0	5	P	0	3	P	-1	3	P
265	R	R	1	4	S	-1	3	R	0	4	R	1	2	P	-1	2	R
266	P	R	-1	4	S	1	2	P	0	3	S	0	1	R	1	2	R
267	P	R	-1	2	S	1	3	P	0	2	S	0	2	S	1	2	S
268	S	P	0	0	R	0	3	R	0	1	R	-1	3	R	1	2	R
269	P	S	1	-2	S	0	3	S	-1	1	P	1	3	P	-1	2	S
270	P	S	-1	-2	P	0	3	S	0	2	P	1	3	P	0	2	P
271	P	R	-1	-1	P	1	4	S	1	3	S	1	3	S	0	1	P
272	S	R	1	-1	S	1	3	S	1	4	P	-1	3	P	0	3	S
273	S	P	1	1	S	1	2	P	1	4	S	-1	1	S	-1	1	P
274	R	P	-1	1	P	-1	1	S	-1	2	S	1	0	P	0	0	S
275	S	P	-1	1	P	0	1	P	-1	0	P	-1	-1	R	-1	1	P
276	R	R	0	-1	S	0	0	S	0	-2	R	0	-2	S	1	2	S
277	S	P	-1	0	P	0	-1	S	0	-4	R	1	-3	P	0	0	P
278	R	R	0	-2	S	0	-2	S	-1	-4	S	1	-1	S	0	0	S
279	P	P	1	-1	P	-1	-3	R	0	-4	R	0	-2	S	0	-1	P
280	P	R	0	-2	S	1	-4	R	-1	-4	S	-1	-2	R	1	-1	R
281	S	R	-1	-2	S	1	-2	R	1	-4	R	-1	0	R	-1	-3	R
282	P	S	-1	-1	P	1	-1	S	-1	-2	R	0	1	P	0	-1	R
283	R	R	1	1	P	0	0	P	-1	-1	P	-1	-1	P	1	0	R
284	P	S	1	1	P	1	2	S	1	1	S	1	1	R	-1	2	P
285	S	S	-1	2	S	-1	2	S	1	3	S	-1	3	S	0	0	S
286	S	P	-1	3	P	-1	1	P	1	4	P	0	2	P	1	1	P
287	R	R	1	1	R	0	0	P	-1	2	S	0	0	P	1	-1	P
288	S	P	0	0	P	0	0	P	1	2	P	1	0	S	0	0	P
289	S	R	0	-1	R	1	-2	S	-1	0	P	1	-2	P	1	-1	S
290	S	S	-1	-1	P	-1	-1	R	0	-1	R	1	-4	P	0	-1	S
291	P	R	-1	-1	S	-1	-2	S	1	0	R	-1	-3	R	-1	-2	S
292	P	S	1	-1	R	0	0	S	-1	2	P	0	-3	P	1	-2	S
293	R	S	0	0	R	-1	-1	S	-1	2	S	1	-2	P	-1	-3	S
294	S	R	0	0	P	1	0	S	0	2	S	1	-2	R	1	-2	S
295	R	S	0	0	R	0	-2	S	-1	2	S	1	-1	S	-1	0	S
296	S	P	1	-1	P	-1	-1	S	-1	0	S	0	-3	R	0	0	S
297	R	P	-1	-1	S	1	-3	S	-1	-1	S	1	-2	P	-1	2	P
298	P	P	-1	-1	R	0	-3	R	0	-3	R	0	-3	S	0	3	S
299	S	S	1	0	R	0	-4	S	1	-3	S	1	-3	S	0	3	S
300	S	P	0	-1	P	1	-2	S	0	-3	S	1	-3	P	-1	2	P

[truncated: 31 more sheets: Player 11, Player 12, Player 13, Player 14, Player 15, Player 16, Player 17, Player 18, Player 19, Player 20, Player 21, Player 22, Player 23, Player 24, Player 25, Player 26, Player 27, Player 28, Player 29, Player 30 …]
