# Supplementary material for: Multi-AI competing and winning against humans in iterated Rock-Paper-Scissors game
Source: Sci Rep. 2020 Aug 17;10:13873. doi: 10.1038/s41598-020-70544-7 (PMC7431549; doi:10.1038/s41598-020-70544-7)
Supplement: Supplementary file 2 — Supplementary Information 2. [file 41598_2020_70544_MOESM2_ESM.xlsx]

## Sheet: Player 42
Multi-AI competing and winning against humans in iterated Rock-Paper-Scissors game Lei Wang, Wenbin Huang, Yuanpeng Li, Julian Evans, Sailing He* Supplementary Information 2
Below we give all 11 players' original experiment data when they played against our Multi-10 AI algorithm.
Player 42 Data: Round number:	Player 42 played:	AI 1 played:	AI 1 Score:	AI 1 Last 5 Rounds Total Score:	AI 2 played:	AI 2 Score:	AI 2 Last 5 Rounds Total Score:	AI 3 played:	AI 3 Score:	AI 3 Last 5 Rounds Total Score:	AI 4 played:	AI 4 Score:	AI 4 Last 5 Rounds Total Score:	AI 5 played:	AI 5 Score:	AI 5 Last 5 Rounds Total Score:	AI 6 played:	AI 6 Score:	AI 6 Last 5 Rounds Total Score:	AI 7 played:	AI 7 Score:	AI 7 Last 5 Rounds Total Score:	AI 8 played:	AI 8 Score:	AI 8 Last 5 Rounds Total Score:	AI 9 played:	AI 9 Score:	AI 9 Last 5 Rounds Total Score:	AI 10 played:	AI 10 Score:	AI 10 Last 5 Rounds Total Score:	Multi AI played:
1	P	P	0	0	P	0	0	R	-1	0	P	0	0	S	1	0	R	-1	0	P	0	0	R	-1	0	P	0	0	P	0	0	P
2	R	P	1	0	R	0	0	S	-1	-1	S	-1	0	R	0	1	P	1	-1	S	-1	0	P	1	-1	P	1	0	P	1	0	R
3	R	P	1	1	P	1	0	S	-1	-2	R	0	-1	S	-1	1	P	1	0	S	-1	-1	R	0	0	S	-1	1	P	1	1	P
4	S	P	-1	2	P	-1	1	S	0	-3	S	0	-1	R	1	0	P	-1	1	S	0	-2	S	0	0	R	1	0	S	0	2	P
5	P	P	0	1	S	1	0	R	-1	-3	R	-1	-1	R	-1	1	P	0	0	R	-1	-2	P	0	0	S	1	1	P	0	2	P
6	R	P	1	1	P	1	1	S	-1	-4	P	1	-2	S	-1	0	R	0	0	S	-1	-3	S	-1	0	P	1	2	P	1	2	P
7	P	P	0	2	P	0	2	S	1	-4	P	0	-1	P	0	-2	R	-1	1	P	0	-4	P	0	0	S	1	3	S	1	3	S
8	P	P	0	1	P	0	2	R	-1	-2	S	1	0	P	0	-2	S	1	-1	P	0	-3	R	-1	-1	P	0	3	S	1	3	P
9	S	P	-1	0	R	1	1	S	0	-2	R	1	1	S	0	-1	S	0	-1	R	1	-2	P	-1	-2	P	-1	4	P	-1	3	P
10	R	S	-1	0	R	0	3	S	-1	-2	S	-1	2	S	-1	-2	S	-1	0	R	0	-1	S	-1	-3	S	-1	2	P	1	2	P
11	P	R	-1	-1	P	0	2	P	0	-2	S	1	2	P	0	-2	R	-1	-1	P	0	0	R	-1	-4	P	0	0	S	1	3	S
12	P	R	-1	-3	S	1	1	S	1	-1	S	1	2	S	1	-1	P	0	-2	P	0	1	R	-1	-4	R	-1	-1	S	1	3	S
13	S	P	-1	-4	R	1	2	R	1	-1	R	1	3	P	-1	0	R	1	-1	P	-1	1	P	-1	-5	R	1	-3	S	0	3	S
14	R	S	-1	-5	P	1	3	P	1	1	P	1	3	S	-1	-1	S	-1	-1	S	-1	0	P	1	-5	S	-1	-2	P	1	2	P
15	S	S	0	-5	S	0	3	S	0	2	S	0	3	S	0	-2	P	-1	-2	R	1	-2	S	0	-3	R	1	-2	R	1	4	S
16	S	P	-1	-4	S	0	3	R	1	3	R	1	4	P	-1	-1	P	-1	-2	P	-1	-1	P	-1	-2	S	0	0	R	1	4	R
17	P	S	1	-4	S	1	3	S	1	4	P	0	4	S	1	-2	P	0	-2	S	1	-2	P	0	-2	S	1	0	P	0	4	P
18	R	S	-1	-2	P	1	3	R	0	4	P	1	3	S	-1	-2	R	0	-2	S	-1	-1	P	1	-1	S	-1	2	S	-1	3	P
19	P	R	-1	-2	P	0	3	S	1	3	P	0	3	R	-1	-2	S	1	-3	P	0	-1	P	0	1	S	1	0	R	-1	2	P
20	S	S	0	-2	S	0	2	S	0	3	S	0	2	R	1	-2	S	0	-1	P	-1	0	S	0	0	S	0	2	R	1	0	S
21	R	P	1	-2	P	1	2	S	-1	3	R	0	2	P	1	-1	P	1	0	S	-1	-2	P	1	0	R	0	1	S	-1	0	S
22	P	R	-1	0	R	-1	3	R	-1	1	P	0	1	P	0	1	P	0	2	S	1	-2	S	1	2	R	-1	1	S	1	-2	R
23	R	R	0	-2	S	-1	1	S	-1	-1	S	-1	1	S	-1	0	P	1	2	R	0	-2	R	0	3	S	-1	-1	R	0	-1	S
24	S	S	0	-1	S	0	-1	R	1	-2	P	-1	-1	S	0	0	S	0	3	P	-1	-1	P	-1	2	P	-1	-1	R	1	0	P
25	R	P	1	0	S	-1	-1	R	0	-2	R	0	-2	S	-1	1	S	-1	2	S	-1	-2	P	1	1	R	0	-3	R	0	2	R
26	S	R	1	1	S	0	-2	S	0	-2	R	1	-2	R	1	-1	R	1	1	P	-1	-2	P	-1	2	S	0	-3	R	1	1	P
27	P	P	0	1	P	0	-3	R	-1	-1	P	0	-1	S	1	-1	R	-1	1	P	0	-2	R	-1	0	R	-1	-3	P	0	3	R
28	S	R	1	2	P	-1	-2	P	-1	-1	R	1	-1	R	1	0	S	0	0	R	1	-3	R	1	-2	P	-1	-3	R	1	2	S
29	P	S	1	3	P	0	-2	S	1	-1	S	1	1	S	1	2	R	-1	-1	S	1	-2	R	-1	-1	P	0	-3	S	1	3	S
30	R	S	-1	4	R	0	-2	P	1	-1	R	0	3	S	-1	3	S	-1	-2	P	1	0	S	-1	-1	R	0	-2	R	0	3	R
31	P	R	-1	2	R	-1	-1	S	1	0	R	-1	3	P	0	3	P	0	-2	S	1	2	R	-1	-3	P	0	-2	P	0	3	P
32	R	S	-1	0	S	-1	-2	S	-1	1	R	0	1	P	1	2	R	0	-3	P	1	4	P	1	-3	S	-1	-2	S	-1	2	S
33	P	S	1	-1	P	0	-3	R	-1	1	S	1	1	P	0	2	R	-1	-2	S	1	5	R	-1	-1	P	0	-2	S	1	1	S
34	S	R	1	-1	P	-1	-2	S	0	1	P	-1	1	S	0	1	S	0	-3	R	1	5	P	-1	-3	R	1	-1	P	-1	1	P
35	P	R	-1	-1	S	1	-3	P	0	0	P	0	-1	P	0	0	R	-1	-2	R	-1	5	R	-1	-3	R	-1	0	R	-1	-1	R
36	R	S	-1	-1	P	1	-2	P	1	-1	S	-1	-1	P	1	1	P	1	-2	S	-1	3	S	-1	-3	P	1	-1	S	-1	-2	S
37	S	S	0	-1	S	0	0	S	0	-1	S	0	-1	R	1	2	R	1	-1	P	-1	1	R	1	-3	R	1	0	S	0	-3	P
38	R	R	0	0	S	-1	1	P	1	0	S	-1	-1	S	-1	2	S	-1	0	R	0	-1	R	0	-3	S	-1	2	R	0	-2	S
39	S	R	1	-1	R	1	0	R	1	2	R	1	-3	R	1	1	P	-1	0	R	1	-2	P	-1	-2	S	0	1	P	-1	-3	R
40	R	P	1	-1	S	-1	2	S	-1	3	S	-1	-1	S	-1	2	P	1	-1	P	1	-2	R	0	-2	R	0	0	P	1	-3	S
41	P	S	1	1	R	-1	0	R	-1	2	S	1	-2	P	0	1	S	1	1	R	-1	0	P	0	-1	R	-1	1	S	1	-1	R
42	S	S	0	3	S	0	-2	P	-1	0	P	-1	0	S	0	0	P	-1	1	P	-1	0	P	-1	0	P	-1	-1	P	-1	1	S
43	P	P	0	3	P	0	-2	P	0	-1	P	0	-1	S	1	-1	P	0	-1	R	-1	0	P	0	-2	S	1	-3	S	1	0	P
44	R	P	1	3	R	0	-1	P	1	-2	P	1	0	P	1	1	P	1	0	S	-1	-1	R	0	-2	S	-1	-1	P	1	1	P
45	P	S	1	3	R	-1	-2	S	1	-2	S	1	0	R	-1	1	S	1	2	S	1	-3	R	-1	-1	R	-1	-2	S	1	3	R
46	S	R	1	3	P	-1	-2	P	-1	0	S	0	2	P	-1	1	S	0	2	P	-1	-3	S	0	-2	S	0	-3	P	-1	3	R
47	R	P	1	3	P	1	-2	S	-1	0	P	1	1	P	1	0	P	1	1	R	0	-3	R	0	-2	S	-1	-2	R	0	1	P
48	S	S	0	4	S	0	-1	S	0	0	S	0	3	S	0	1	S	0	3	S	0	-2	S	0	-1	S	0	-2	P	-1	2	S
49	P	R	-1	4	R	-1	-1	S	1	0	R	-1	3	R	-1	0	S	1	3	S	1	-1	S	1	-1	R	-1	-3	P	0	0	R
50	S	R	1	2	P	-1	-2	R	1	0	R	1	1	R	1	-2	R	1	3	P	-1	1	R	1	0	S	0	-3	P	-1	-1	R
51	P	P	0	2	S	1	-2	S	1	0	S	1	1	S	1	0	S	1	3	S	1	-1	S	1	2	S	1	-2	R	-1	-3	P
52	R	P	1	1	P	1	0	P	1	2	P	1	2	P	1	2	P	1	4	S	-1	1	P	1	3	P	1	-1	R	0	-3	P
53	P	S	1	1	R	-1	0	S	1	4	R	-1	2	S	1	2	S	1	4	S	1	0	S	1	4	S	1	1	S	1	-3	S
54	R	R	0	2	R	0	-1	R	0	5	R	0	1	P	1	3	P	1	5	P	1	1	P	1	5	R	0	2	P	1	-1	P
55	S	R	1	3	S	0	0	R	1	4	S	0	2	S	0	5	S	0	5	S	0	1	S	0	5	S	0	3	P	-1	0	S
56	P	S	1	3	S	1	1	P	0	4	P	0	1	S	1	4	P	0	4	S	1	2	S	1	4	S	1	3	S	1	0	P
57	P	R	-1	4	R	-1	1	P	0	3	P	0	0	R	-1	4	R	-1	3	P	0	2	S	1	4	S	1	3	P	0	2	R
58	P	R	-1	2	R	-1	-1	S	1	2	P	0	-1	P	0	2	S	1	1	P	0	3	S	1	4	S	1	3	S	1	2	S
59	S	R	1	0	S	0	-1	P	-1	2	R	1	0	S	0	1	R	1	1	S	0	2	P	-1	4	R	1	3	R	1	2	P
60	R	P	1	1	S	-1	-1	P	1	1	R	0	1	R	0	0	S	-1	1	P	1	1	S	-1	2	R	0	4	P	1	2	S
61	S	R	1	1	S	0	-2	R	1	1	S	0	1	S	0	0	R	1	0	S	0	2	R	1	1	P	-1	4	R	1	4	P
62	P	P	0	1	R	-1	-3	S	1	2	S	1	1	R	-1	-1	R	-1	1	R	-1	1	S	1	1	S	1	2	S	1	4	S
63	S	P	-1	2	P	-1	-3	R	1	3	R	1	2	R	1	-1	S	0	1	R	1	0	S	0	1	S	0	2	S	0	5	S
64	R	P	1	2	S	-1	-3	S	-1	3	S	-1	3	S	-1	0	S	-1	0	R	0	1	P	1	0	P	1	1	S	-1	4	S
65	S	S	0	2	R	1	-4	R	1	3	S	0	1	P	-1	-1	P	-1	-2	R	1	1	P	-1	2	P	-1	1	R	1	2	P
66	P	P	0	1	S	1	-2	S	1	3	S	1	1	R	-1	-2	R	-1	-2	P	0	1	S	1	2	S	1	0	P	0	2	P
67	S	P	-1	0	P	-1	-1	R	1	3	R	1	2	R	1	-3	S	0	-4	S	0	1	P	-1	2	P	-1	2	S	0	1	R
68	R	S	-1	-1	P	1	-1	P	1	3	S	-1	2	P	1	-1	P	1	-3	P	1	2	P	1	0	R	0	0	S	-1	0	P
69	R	R	0	-1	R	0	1	R	0	3	R	0	0	R	0	-1	R	0	-2	R	0	2	S	-1	1	R	0	0	S	-1	-1	R
70	S	R	1	-2	R	1	2	P	-1	4	S	0	1	S	0	0	S	0	-1	R	1	2	S	0	-1	S	0	-1	P	-1	-1	P
71	P	R	-1	-1	S	1	2	S	1	2	R	-1	1	S	1	1	S	1	0	P	0	2	S	1	0	S	1	0	P	0	-3	S
72	S	S	0	-2	P	-1	2	R	1	2	P	-1	-1	S	0	3	S	0	2	R	1	2	P	-1	0	P	-1	0	R	1	-3	R
73	R	S	-1	-1	P	1	2	S	-1	2	P	1	-3	P	1	2	P	1	2	P	1	3	R	0	0	R	0	0	S	-1	-2	S
74	P	R	-1	-1	R	-1	2	R	-1	0	P	0	-1	R	-1	2	S	1	2	S	1	3	P	0	-1	P	0	0	R	-1	-2	S
75	S	S	0	-2	P	-1	1	P	-1	-1	P	-1	-1	P	-1	1	R	1	3	R	1	4	R	1	0	R	1	0	S	0	-2	R
76	P	P	0	-3	P	0	-1	P	0	-1	S	1	-2	S	1	0	R	-1	4	S	1	4	P	0	1	S	1	1	S	1	-1	S
77	P	R	-1	-2	P	0	-2	P	0	-2	P	0	0	P	0	0	P	0	2	S	1	5	P	0	0	S	1	1	S	1	0	S
78	S	R	1	-3	R	1	-1	S	0	-3	R	1	1	R	1	0	P	-1	2	P	-1	5	S	0	1	S	0	3	P	-1	0	P
79	R	S	-1	-1	P	1	-1	P	1	-2	P	1	1	P	1	0	S	-1	0	P	1	3	R	0	1	R	0	3	R	0	0	P
80	R	R	0	-1	R	0	1	S	-1	0	R	0	2	S	-1	2	S	-1	-2	P	1	3	P	1	1	S	-1	3	R	0	1	P
81	S	S	0	-1	R	1	2	R	1	0	R	1	3	S	0	2	P	-1	-4	P	-1	3	P	-1	1	R	1	1	R	1	1	P
82	R	S	-1	-1	S	-1	3	S	-1	1	S	-1	3	S	-1	1	S	-1	-4	R	0	1	S	-1	0	R	0	1	P	1	1	R
83	S	R	1	-1	P	-1	2	R	1	0	R	1	2	R	1	0	S	0	-5	S	0	0	R	1	-1	R	1	0	S	0	1	S
84	P	S	1	-1	R	-1	0	P	0	1	S	1	2	P	0	0	P	0	-4	R	-1	1	P	0	0	P	0	1	S	1	2	R
85	P	P	0	1	P	0	-2	S	1	0	R	-1	2	R	-1	-1	S	1	-3	R	-1	-1	P	0	0	S	1	1	R	-1	3	R
86	R	P	1	1	S	-1	-2	R	0	2	S	-1	1	R	0	-1	P	1	-1	R	0	-3	R	0	-1	P	1	3	R	0	2	S
87	P	R	-1	2	P	0	-4	R	-1	1	P	0	-1	R	-1	-1	S	1	1	S	1	-2	S	1	0	R	-1	3	P	0	1	R
88	S	R	1	2	R	1	-3	R	1	1	R	1	0	P	-1	-1	P	-1	3	R	1	-1	R	1	2	S	0	2	R	1	0	R
89	R	P	1	2	P	1	-1	S	-1	1	S	-1	0	R	0	-3	R	0	2	S	-1	0	P	1	2	R	0	1	S	-1	1	S
90	R	R	0	2	P	1	1	S	-1	0	R	0	-2	R	0	-3	P	1	2	P	1	0	P	1	3	R	0	1	S	-1	-1	R
91	S	R	1	2	R	1	2	R	1	-2	R	1	-1	P	-1	-2	R	1	2	S	0	2	P	-1	4	P	-1	0	P	-1	-1	R
92	P	P	0	2	S	1	4	S	1	-1	P	0	1	S	1	-3	S	1	2	R	-1	2	R	-1	3	P	0	-2	P	0	-2	P
93	R	R	0	3	P	1	5	R	0	1	R	0	1	R	0	-1	R	0	2	S	-1	0	R	0	1	P	1	-1	P	1	-2	R
94	P	S	1	2	S	1	5	S	1	0	S	1	0	S	1	0	P	0	3	S	1	-2	S	1	0	S	1	0	R	-1	-2	P
95	R	P	1	2	S	-1	5	S	-1	2	P	1	2	S	-1	1	S	-1	3	R	0	0	P	1	0	P	1	1	P	1	-2	S
96	P	R	-1	3	S	1	3	R	-1	2	R	-1	3	R	-1	0	S	1	1	R	-1	-1	R	-1	0	R	-1	2	R	-1	0	R
97	S	P	-1	1	R	1	3	P	-1	0	R	1	1	R	1	0	R	1	1	R	1	-2	P	-1	0	R	1	2	P	-1	0	R
98	P	S	1	0	P	0	3	S	1	-2	P	0	2	S	1	0	S	1	1	S	1	0	R	-1	0	P	0	3	R	-1	-1	P
99	R	P	1	1	P	1	2	P	1	-1	S	-1	2	P	1	1	P	1	2	P	1	2	P	1	-1	R	0	2	S	-1	-3	P
100	P	S	1	1	P	0	2	S	1	-1	S	1	0	S	1	1	R	-1	3	R	-1	2	R	-1	-1	R	-1	1	P	0	-3	P
101	S	R	1	1	R	1	3	P	-1	1	P	-1	0	R	1	3	R	1	3	R	1	1	S	0	-3	R	1	-1	S	0	-4	R
102	P	P	0	3	P	0	3	P	0	1	P	0	0	P	0	5	P	0	3	P	0	3	S	1	-2	P	0	1	P	0	-3	P
103	R	R	0	4	P	1	2	S	-1	2	P	1	-1	P	1	4	R	0	2	S	-1	2	R	0	0	R	0	0	R	0	-2	P
104	P	S	1	3	R	-1	3	R	-1	0	S	1	0	S	1	4	S	1	1	S	1	0	S	1	1	P	0	0	S	1	-1	R
105	S	R	1	3	R	1	1	P	-1	-2	R	1	2	P	-1	4	R	1	1	R	1	0	P	-1	1	S	0	0	P	-1	1	P
106	P	P	0	3	S	1	2	P	0	-4	S	1	2	P	0	2	S	1	3	S	1	2	S	1	1	R	-1	1	R	-1	0	S
107	R	S	-1	2	P	1	2	P	1	-3	P	1	4	P	1	1	P	1	3	P	1	2	P	1	2	P	1	-1	P	1	-1	P
108	P	S	1	1	S	1	3	S	1	-2	R	-1	5	S	1	2	S	1	4	S	1	3	S	1	2	S	1	0	S	1	0	S
109	P	P	0	2	R	-1	3	S	1	0	P	0	3	R	-1	2	R	-1	5	R	-1	5	R	-1	3	R	-1	1	R	-1	1	R
110	S	P	-1	1	R	1	3	R	1	2	R	1	2	R	1	0	P	-1	3	P	-1	3	P	-1	1	S	0	0	S	0	-1	P
111	P	P	0	-1	P	0	3	P	0	4	P	0	2	P	0	2	P	0	1	P	0	1	R	-1	1	S	1	0	R	-1	0	P
112	R	P	1	-1	R	0	2	P	1	4	S	-1	1	R	0	2	S	-1	0	R	0	0	S	-1	-1	R	0	2	S	-1	0	S
113	P	S	1	1	S	1	1	S	1	4	S	1	-1	S	1	1	P	0	-2	S	1	-1	P	0	-3	R	-1	1	S	1	-2	S
114	S	P	-1	1	P	-1	1	P	-1	4	R	1	1	R	1	1	S	0	-3	P	-1	-1	R	1	-4	S	0	-1	S	0	-2	P
115	P	S	1	0	P	0	1	S	1	2	P	0	2	P	0	3	P	0	-2	P	0	-1	S	1	-2	P	0	0	S	1	-1	P
116	R	S	-1	2	S	-1	0	P	1	2	P	1	1	P	1	2	P	1	-1	P	1	0	P	1	0	R	0	0	R	0	0	P
117	P	S	1	1	S	1	-1	S	1	3	R	-1	2	S	1	3	R	-1	0	S	1	1	S	1	2	R	-1	-1	S	1	1	S
118	R	P	1	1	R	0	0	P	1	3	S	-1	2	R	0	4	R	0	0	R	0	2	S	-1	4	S	-1	-2	R	0	3	P
119	S	S	0	1	S	0	-1	R	1	3	S	0	0	S	0	3	R	1	0	P	-1	1	P	-1	3	R	1	-2	P	-1	2	R
120	R	P	1	2	R	0	0	P	1	5	P	1	-1	S	-1	2	S	-1	1	S	-1	1	S	-1	1	R	0	-1	P	1	1	P
121	P	P	0	2	P	0	0	R	-1	5	R	-1	0	R	-1	1	R	-1	0	S	1	0	R	-1	-1	S	1	-1	P	0	1	R
122	S	R	1	3	R	1	1	P	-1	3	R	1	-2	P	-1	-1	S	0	-2	R	1	0	R	1	-3	P	-1	0	P	-1	1	P
123	P	S	1	3	S	1	1	S	1	1	S	1	0	S	1	-3	P	0	-1	P	0	0	P	0	-3	S	1	0	S	1	-1	S
124	R	R	0	3	P	1	2	P	1	1	P	1	2	S	-1	-2	P	1	-1	R	0	0	S	-1	-2	R	0	2	P	1	0	R
125	R	R	0	3	S	-1	3	S	-1	1	S	-1	3	S	-1	-3	S	-1	-1	S	-1	1	R	0	-2	R	0	1	P	1	2	S
126	P	S	1	2	R	-1	2	R	-1	-1	S	1	1	S	1	-3	R	-1	-1	R	-1	1	S	1	-1	P	0	1	S	1	2	S
127	R	P	1	3	P	1	1	R	0	-1	R	0	3	R	0	-1	P	1	-1	R	0	-1	R	0	1	P	1	0	R	0	3	P
128	P	R	-1	3	S	1	1	R	-1	0	R	-1	2	P	0	0	S	1	0	P	0	-2	S	1	0	R	-1	2	S	1	4	R
129	S	P	-1	1	S	0	1	R	1	-2	R	1	0	P	-1	-1	S	0	1	R	1	-2	P	-1	1	R	1	0	P	-1	4	P
130	P	P	0	0	S	1	0	S	1	-2	S	1	0	S	1	-1	R	-1	0	S	1	-1	R	-1	1	S	1	1	P	0	2	P
131	R	S	-1	0	P	1	2	P	1	0	P	1	2	P	1	1	P	1	0	R	0	1	P	1	0	P	1	2	R	0	1	P
132	S	R	1	-2	P	-1	4	S	0	2	S	0	2	S	0	1	S	0	2	R	1	2	R	1	0	P	-1	3	S	0	0	P
133	P	S	1	-2	P	0	2	P	0	2	P	0	2	P	0	1	P	0	1	P	0	3	P	0	1	S	1	1	S	1	0	P
134	R	P	1	0	P	1	1	R	0	3	S	-1	3	S	-1	1	R	0	0	S	-1	3	R	0	0	R	0	3	P	1	0	P
135	P	S	1	2	S	1	2	R	-1	2	S	1	1	R	-1	1	R	-1	0	P	0	1	R	-1	1	R	-1	2	P	0	2	P
136	S	P	-1	3	R	1	2	R	1	0	R	1	1	S	0	-1	R	1	0	S	0	0	P	-1	1	S	0	0	R	1	2	R
137	R	P	1	3	S	-1	2	P	1	0	P	1	1	S	-1	-2	P	1	0	R	0	0	R	0	-1	R	0	-1	P	1	3	S
138	P	P	0	3	S	1	2	R	-1	1	P	0	2	S	1	-3	R	-1	1	P	0	-1	S	1	-2	R	-1	0	R	-1	4	S
139	R	R	0	2	S	-1	3	S	-1	0	P	1	2	P	1	-2	P	1	0	P	1	-1	R	0	-1	P	1	-2	R	0	2	P
140	S	R	1	1	S	0	1	S	0	-1	R	1	4	R	1	0	R	1	1	R	1	1	R	1	-1	S	0	-1	S	0	1	R
141	S	S	0	1	P	-1	0	S	0	0	S	0	4	P	-1	2	P	-1	3	P	-1	2	P	-1	1	P	-1	0	R	1	1	S
142	R	S	-1	2	S	-1	-2	S	-1	-1	S	-1	3	P	1	1	P	1	1	R	0	1	P	1	1	P	1	-1	P	1	1	S
143	P	S	1	0	R	-1	-2	P	0	-3	S	1	1	P	0	3	S	1	1	R	-1	1	P	0	2	S	1	0	P	0	1	P
144	R	P	1	1	P	1	-4	R	0	-2	S	-1	2	R	0	2	R	0	3	P	1	0	R	0	1	P	1	2	P	1	2	S
145	S	S	0	2	S	0	-2	S	0	-1	R	1	0	P	-1	1	P	-1	2	P	-1	0	R	1	1	S	0	2	R	1	3	R
146	P	P	0	1	S	1	-2	R	-1	-1	P	0	0	P	0	-1	R	-1	0	P	0	-2	R	-1	1	R	-1	2	R	-1	4	R
147	R	S	-1	1	R	0	0	P	1	-2	S	-1	0	S	-1	0	R	0	0	S	-1	-1	P	1	1	P	1	2	R	0	2	S
148	P	S	1	1	P	0	1	S	1	0	S	1	0	S	1	-2	P	0	-1	R	-1	-2	P	0	1	S	1	2	S	1	1	P
149	S	R	1	1	S	0	2	R	1	1	P	-1	0	P	-1	-1	R	1	-2	S	0	-2	P	-1	1	P	-1	2	S	0	2	P
150	R	S	-1	1	S	-1	1	S	-1	2	S	-1	0	P	1	-2	P	1	-1	P	1	-3	S	-1	0	P	1	0	R	0	1	R
151	P	S	1	0	R	-1	0	R	-1	1	S	1	-2	P	0	0	S	1	1	S	1	-1	S	1	-2	P	0	1	P	0	0	P
152	S	P	-1	1	P	-1	-2	P	-1	1	P	-1	-1	P	-1	0	P	-1	3	P	-1	0	P	-1	0	P	-1	2	S	0	1	P
153	R	S	-1	1	S	-1	-3	S	-1	-1	S	-1	-1	S	-1	0	S	-1	2	R	0	0	P	1	-2	R	0	0	S	-1	1	S
154	P	R	-1	-1	P	0	-4	R	-1	-3	S	1	-3	S	1	-2	S	1	1	S	1	1	S	1	-1	S	1	-1	P	0	-1	S
155	S	R	1	-3	R	1	-4	R	1	-5	S	0	-1	P	-1	0	R	1	1	P	-1	2	R	1	1	P	-1	1	R	1	-1	R
156	R	S	-1	-1	P	1	-2	S	-1	-3	S	-1	0	P	1	-2	P	1	1	P	1	0	R	0	3	R	0	-1	S	-1	0	P
157	S	S	0	-3	S	0	0	P	-1	-3	R	1	-2	S	0	-1	S	0	1	S	0	0	R	1	2	R	1	-1	R	1	-1	S
158	R	S	-1	-2	P	1	1	S	-1	-3	R	0	0	S	-1	0	S	-1	2	R	0	1	P	1	4	S	-1	1	P	1	0	S
159	P	R	-1	-2	S	1	3	S	1	-3	S	1	1	R	-1	0	R	-1	2	S	1	1	R	-1	4	P	0	0	P	0	2	R
160	R	P	1	-2	R	0	4	R	0	-1	R	0	1	R	0	-2	R	0	0	P	1	1	S	-1	2	S	-1	-1	P	1	2	P
161	P	R	-1	-2	R	-1	3	S	1	-2	R	-1	1	S	1	-1	P	0	-1	S	1	3	S	1	0	S	1	-1	R	-1	2	S
162	P	R	-1	-2	P	0	1	R	-1	0	R	-1	1	P	0	-1	P	0	-2	S	1	3	S	1	1	S	1	0	P	0	2	S
163	R	R	0	-3	S	-1	1	R	0	0	R	0	-1	S	-1	-1	P	1	-2	P	1	4	S	-1	1	S	-1	0	P	1	1	P
164	P	S	1	-2	R	-1	-1	S	1	1	R	-1	-1	R	-1	-1	P	0	0	S	1	5	S	1	-1	P	0	0	S	1	1	S
165	R	P	1	0	S	-1	-3	R	0	1	R	0	-3	P	1	-1	P	1	1	R	0	5	R	0	1	P	1	0	S	-1	2	R
166	S	R	1	0	S	0	-4	R	1	1	R	1	-3	S	0	0	S	0	2	S	0	4	P	-1	2	R	1	2	S	0	0	S
167	R	P	1	2	S	-1	-3	S	-1	1	P	1	-1	P	1	-1	R	0	2	R	0	3	S	-1	0	R	0	2	P	1	1	R
168	S	S	0	4	S	0	-4	R	1	1	R	1	1	R	1	0	S	0	2	S	0	2	S	0	-2	P	-1	1	P	-1	2	S
169	P	P	0	4	P	0	-3	R	-1	2	S	1	2	S	1	2	S	1	1	S	1	1	P	0	-1	P	0	1	S	1	0	S
170	R	P	1	3	S	-1	-2	S	-1	0	S	-1	4	S	-1	4	R	0	2	R	0	1	P	1	-2	R	0	1	P	1	0	R
171	R	S	-1	3	S	-1	-2	S	-1	-1	S	-1	3	S	-1	2	S	-1	1	P	1	1	R	0	-1	P	1	0	P	1	2	P
172	S	S	0	1	R	1	-3	S	0	-3	S	0	1	S	0	1	R	1	0	S	0	2	S	0	0	R	1	0	S	0	3	S
173	R	S	-1	0	S	-1	-1	P	1	-2	S	-1	0	P	1	0	P	1	1	P	1	2	P	1	1	S	-1	1	P	1	2	S
174	P	P	0	-1	S	1	-2	R	-1	-2	R	-1	-2	S	1	0	S	1	2	P	0	3	P	0	2	S	1	1	P	0	4	P
175	R	P	1	-1	P	1	-1	S	-1	-2	P	1	-4	P	1	0	S	-1	2	R	0	2	R	0	2	S	-1	2	R	0	3	P
176	S	R	1	-1	P	-1	1	S	0	-2	R	1	-2	S	0	2	P	-1	1	S	0	2	R	1	1	S	0	1	S	0	2	S
177	S	S	0	1	P	-1	1	P	-1	-1	R	1	0	P	-1	3	S	0	1	R	1	1	S	0	2	S	0	0	R	1	1	P
178	P	S	1	1	P	0	-1	S	1	-2	P	0	1	P	0	2	P	0	0	S	1	2	S	1	2	R	-1	-1	P	0	2	S
179	S	R	1	3	P	-1	0	P	-1	-2	P	-1	2	P	-1	1	R	1	-1	S	0	2	R	1	2	P	-1	-1	P	-1	1	S
180	R	S	-1	4	S	-1	-2	P	1	-2	P	1	2	P	1	-1	P	1	-1	R	0	2	S	-1	3	S	-1	-3	P	1	0	S
181	R	S	-1	2	R	0	-4	S	-1	0	S	-1	2	S	-1	-1	R	0	1	S	-1	2	S	-1	2	P	1	-3	S	-1	1	S
182	S	S	0	0	R	1	-3	R	1	-1	R	1	0	R	1	-2	S	0	2	S	0	1	R	1	0	R	1	-2	R	1	0	S
183	R	S	-1	0	P	1	-1	P	1	1	S	-1	0	S	-1	0	S	-1	2	P	1	0	S	-1	1	R	0	-1	R	0	0	S
184	R	R	0	-2	R	0	0	S	-1	1	S	-1	-1	R	0	-1	R	0	1	S	-1	0	P	1	-1	R	0	0	S	-1	0	S
185	R	S	-1	-3	S	-1	1	R	0	1	S	-1	-1	P	1	0	S	-1	0	S	-1	-1	S	-1	-1	S	-1	1	P	1	0	S
186	R	R	0	-3	R	0	1	P	1	0	S	-1	-3	R	0	0	S	-1	-2	S	-1	-2	S	-1	-1	R	0	1	R	0	0	S
187	R	S	-1	-2	P	1	1	P	1	2	S	-1	-3	S	-1	1	R	0	-3	S	-1	-2	P	1	-1	R	0	0	P	1	1	P
188	R	S	-1	-3	R	0	1	P	1	2	P	1	-5	P	1	-1	R	0	-3	R	0	-3	P	1	-1	R	0	-1	P	1	1	P
189	S	R	1	-3	S	0	0	P	-1	2	P	-1	-3	P	-1	1	S	0	-2	R	1	-4	S	0	1	P	-1	-1	R	1	2	P
190	P	S	1	-2	R	-1	0	P	0	2	P	0	-3	R	-1	0	P	0	-2	S	1	-2	S	1	0	R	-1	-2	R	-1	4	R
191	S	R	1	0	S	0	0	R	1	2	P	-1	-2	P	-1	-2	R	1	-1	R	1	0	P	-1	2	P	-1	-2	R	1	2	R
192	R	P	1	1	P	1	0	P	1	2	S	-1	-2	P	1	-3	P	1	1	R	0	2	R	0	2	P	1	-3	R	0	3	P
193	P	S	1	3	S	1	0	S	1	2	P	0	-2	R	-1	-1	S	1	2	S	1	3	R	-1	1	P	0	-2	S	1	2	S
194	R	P	1	5	R	0	1	P	1	2	P	1	-3	R	0	-3	R	0	3	R	0	4	S	-1	-1	P	1	-2	S	-1	2	P
195	S	R	1	5	S	0	1	R	1	4	R	1	-1	R	1	-2	S	0	3	S	0	3	S	0	-2	S	0	0	R	1	0	R
196	P	S	1	5	P	0	2	S	1	5	S	1	0	P	0	0	P	0	3	P	0	2	S	1	-3	S	1	1	R	-1	2	S
197	R	S	-1	5	R	0	2	R	0	5	P	1	2	P	1	1	P	1	2	P	1	1	S	-1	-1	P	1	3	P	1	0	R
198	S	S	0	3	S	0	1	S	0	4	S	0	4	S	0	1	S	0	2	S	0	2	S	0	-2	S	0	3	R	1	1	S
199	P	S	1	2	S	1	0	R	-1	3	S	1	4	R	-1	2	S	1	1	R	-1	1	R	-1	-1	R	-1	3	P	0	1	S
200	R	P	1	2	P	1	1	P	1	1	S	-1	4	P	1	1	P	1	2	S	-1	0	P	1	-1	R	0	1	P	1	2	P
201	R	R	0	2	R	0	2	S	-1	1	S	-1	2	S	-1	1	S	-1	3	P	1	-1	S	-1	0	S	-1	1	S	-1	2	R
202	P	S	1	1	R	-1	2	R	-1	-1	S	1	0	R	-1	0	P	0	2	R	-1	0	S	1	-2	S	1	-1	P	0	2	S
203	S	P	-1	3	R	1	1	P	-1	-2	P	-1	0	P	-1	-2	S	0	1	P	-1	-2	P	-1	0	P	-1	-1	P	-1	1	P
204	R	S	-1	2	P	1	2	S	-1	-3	R	0	-1	S	-1	-3	P	1	1	P	1	-3	R	0	-1	S	-1	-2	R	0	-1	S
205	S	R	1	0	S	0	2	S	0	-3	R	1	-2	S	0	-3	P	-1	1	P	-1	-1	R	1	0	R	1	-2	R	1	-1	S
206	P	P	0	0	P	0	1	S	1	-4	P	0	0	S	1	-4	S	1	-1	P	0	-1	R	-1	0	S	1	-1	R	-1	-1	P
207	R	P	1	0	P	1	1	P	1	-2	R	0	1	R	0	-2	R	0	1	R	0	-2	P	1	0	S	-1	1	R	0	-1	P
208	S	R	1	0	P	-1	3	S	0	0	S	0	0	P	-1	-1	R	1	1	P	-1	-1	R	1	0	P	-1	-1	P	-1	-1	P
209	R	S	-1	2	S	-1	1	P	1	1	P	1	1	S	-1	-1	S	-1	2	S	-1	-1	R	0	2	S	-1	-1	S	-1	-1	S
210	S	S	0	2	R	1	-1	S	0	3	R	1	2	R	1	-1	S	0	0	R	1	-3	P	-1	2	P	-1	-1	R	1	-2	S
211	R	P	1	1	P	1	0	S	-1	3	P	1	2	S	-1	0	P	1	1	P	1	-1	S	-1	0	P	1	-3	P	1	-2	P
212	P	S	1	2	S	1	1	R	-1	1	S	1	3	S	1	-2	S	1	1	S	1	0	S	1	0	P	0	-3	R	-1	0	S
213	R	R	0	2	P	1	1	R	0	-1	R	0	4	R	0	-1	R	0	2	R	0	1	R	0	0	P	1	-2	P	1	-1	P
214	S	S	0	1	R	1	3	R	1	-1	R	1	4	R	1	0	S	0	1	S	0	2	P	-1	-1	S	0	0	R	1	1	R
215	R	S	-1	2	S	-1	5	P	1	-1	S	-1	4	S	-1	2	R	0	2	R	0	3	S	-1	-2	S	-1	1	S	-1	3	S
216	R	R	0	1	S	-1	3	R	0	0	S	-1	2	R	0	0	R	0	2	P	1	2	S	-1	-2	S	-1	1	S	-1	1	S
217	P	S	1	0	R	-1	1	R	-1	1	P	0	0	P	0	1	P	0	1	R	-1	2	R	-1	-2	R	-1	-1	S	1	-1	P
218	R	R	0	0	R	0	-1	R	0	1	S	-1	-1	S	-1	0	S	-1	0	S	-1	0	R	0	-4	R	0	-2	R	0	1	S
219	S	S	0	0	S	0	-2	S	0	1	S	0	-2	R	1	-1	R	1	-1	S	0	-1	R	1	-4	P	-1	-3	R	1	0	S
220	R	S	-1	0	S	-1	-3	P	1	0	P	1	-3	S	-1	-1	S	-1	0	R	0	-1	R	0	-2	P	1	-4	R	0	0	R
221	P	P	0	0	R	-1	-3	S	1	0	R	-1	-1	S	1	-1	P	0	-1	S	1	-1	R	-1	-1	S	1	-2	R	-1	1	R
222	R	S	-1	0	R	0	-3	P	1	1	P	1	-1	R	0	0	R	0	-1	R	0	-1	S	-1	-1	S	-1	0	R	0	1	P
223	S	R	1	-2	S	0	-2	S	0	3	S	0	0	R	1	0	R	1	-1	P	-1	0	P	-1	-1	R	1	0	S	0	0	S
224	R	P	1	-1	P	1	-2	S	-1	3	P	1	1	S	-1	2	P	1	1	S	-1	0	S	-1	-2	R	0	1	P	1	0	S
225	S	R	1	0	P	-1	-1	R	1	2	P	-1	2	R	1	0	P	-1	1	P	-1	-1	R	1	-4	R	1	2	S	0	0	R
226	R	P	1	2	S	-1	-1	S	-1	2	S	-1	0	S	-1	2	S	-1	1	S	-1	-2	S	-1	-3	R	0	2	R	0	0	P
227	P	S	1	3	S	1	-1	S	1	0	S	1	0	S	1	0	S	1	0	S	1	-4	P	0	-3	R	-1	1	P	0	1	S
228	S	R	1	5	P	-1	0	S	0	0	P	-1	0	P	-1	1	P	-1	1	P	-1	-3	R	1	-2	S	0	1	S	0	1	R
229	R	S	-1	5	P	1	-1	P	1	0	P	1	-1	S	-1	-1	S	-1	-1	S	-1	-3	S	-1	0	P	1	0	S	-1	1	S
230	P	S	1	3	R	-1	-1	S	1	2	R	-1	-1	R	-1	-1	S	1	-3	R	-1	-3	R	-1	0	P	0	1	S	1	-1	S
231	R	R	0	3	R	0	-1	P	1	2	P	1	-1	R	0	-3	R	0	-1	R	0	-3	P	1	-2	S	-1	0	R	0	0	R
232	R	R	0	2	R	0	0	R	0	4	R	0	1	R	0	-2	R	0	0	R	0	-2	P	1	0	S	-1	-1	R	0	0	R
233	R	S	-1	1	S	-1	-1	S	-1	3	R	0	0	S	-1	-3	P	1	-1	S	-1	-3	S	-1	1	P	1	-1	P	1	0	S
234	R	R	0	-1	R	0	-1	P	1	2	S	-1	1	P	1	-3	S	-1	1	R	0	-3	P	1	-1	P	1	0	R	0	1	R
235	S	S	0	0	R	1	-2	R	1	2	P	-1	-1	S	0	-1	P	-1	1	S	0	-2	S	0	1	S	0	0	R	1	2	R
236	R	P	1	-1	P	1	0	S	-1	2	S	-1	-1	S	-1	0	P	1	-1	R	0	-1	P	1	2	S	-1	0	S	-1	2	S
237	R	S	-1	0	R	0	1	S	-1	0	P	1	-3	R	0	-1	R	0	0	R	0	-1	P	1	2	P	1	0	S	-1	1	S
238	R	S	-1	-1	P	1	1	R	0	-1	S	-1	-2	P	1	-1	P	1	0	R	0	-1	P	1	2	S	-1	2	P	1	0	P
239	S	R	1	-1	S	0	3	R	1	0	P	-1	-3	P	-1	1	P	-1	0	S	0	0	S	0	4	R	1	0	S	0	0	S
240	P	S	1	0	P	0	3	P	0	0	P	0	-3	P	0	-1	S	1	0	P	0	0	R	-1	3	R	-1	0	P	0	0	R
241	R	R	0	1	P	1	2	R	0	-1	R	0	-2	R	0	-1	P	1	2	P	1	0	R	0	2	P	1	-1	R	0	-1	R
242	P	R	-1	0	R	-1	2	R	-1	0	R	-1	-1	S	1	0	R	-1	2	S	1	1	P	0	1	R	-1	1	R	-1	0	R
243	R	P	1	0	R	0	1	P	1	0	P	1	-3	P	1	1	P	1	1	S	-1	2	P	1	0	R	0	-1	R	0	0	R
244	P	R	-1	2	S	1	0	P	0	1	R	-1	-1	R	-1	1	S	1	1	S	1	1	S	1	0	P	0	0	P	0	-1	S
245	S	P	-1	0	P	-1	1	R	1	0	R	1	-1	R	1	1	R	1	3	R	1	2	R	1	1	S	0	-1	R	1	-1	P
246	R	P	1	-2	P	1	0	P	1	1	S	-1	0	S	-1	2	S	-1	3	S	-1	3	S	-1	3	S	-1	0	P	1	0	S
247	S	S	0	-1	S	0	0	R	1	2	R	1	-1	S	0	1	P	-1	1	P	-1	1	S	0	2	P	-1	-2	P	-1	1	P
248	R	S	-1	0	S	-1	1	S	-1	4	P	1	1	P	1	0	S	-1	1	R	0	-1	S	-1	2	P	1	-2	R	0	1	S
249	P	R	-1	-2	S	1	0	S	1	2	S	1	1	S	1	0	S	1	-1	P	0	0	R	-1	0	P	0	-1	S	1	1	S
250	S	P	-1	-2	R	1	0	P	-1	3	R	1	3	R	1	2	P	-1	-1	P	-1	-1	R	1	-2	R	1	-1	R	1	2	P
251	R	P	1	-2	P	1	2	P	1	1	S	-1	3	S	-1	2	P	1	-3	R	0	-3	R	0	-2	S	-1	0	R	0	2	S
252	S	R	1	-2	S	0	2	R	1	1	S	0	3	S	0	2	S	0	-1	S	0	-2	P	-1	-1	R	1	0	R	1	1	R
253	P	P	0	-1	P	0	2	P	0	1	S	1	2	S	1	2	P	0	0	S	1	-1	P	0	-2	P	0	2	R	-1	3	P
254	R	R	0	0	P	1	3	P	1	2	S	-1	2	R	0	2	P	1	1	P	1	0	R	0	-1	R	0	1	R	0	2	P
255	S	S	0	1	R	1	3	R	1	2	S	0	0	P	-1	1	R	1	1	R	1	1	P	-1	0	R	1	1	S	0	1	R
256	R	P	1	2	S	-1	3	S	-1	4	S	-1	-1	P	1	-1	P	1	3	P	1	3	P	1	-2	P	1	1	S	-1	0	S
257	R	R	0	2	P	1	1	R	0	2	R	0	-1	R	0	1	R	0	3	R	0	4	R	0	-1	R	0	3	P	1	-1	P
258	P	R	-1	1	R	-1	2	P	0	1	P	0	-1	S	1	1	P	0	3	S	1	4	P	0	0	S	1	2	R	-1	-1	R
259	S	R	1	0	P	-1	1	R	1	1	P	-1	-2	P	-1	1	P	-1	3	P	-1	4	R	1	0	R	1	3	R	1	-1	P
260	P	S	1	1	S	1	-1	S	1	1	P	0	-2	P	0	0	R	-1	1	S	1	2	R	-1	1	R	-1	4	R	-1	0	R
261	R	P	1	2	S	-1	-1	P	1	1	P	1	-2	P	1	1	R	0	-1	R	0	2	S	-1	1	R	0	2	P	1	-1	P
262	S	S	0	2	S	0	-1	S	0	3	S	0	0	R	1	1	P	-1	-2	S	0	1	S	0	-1	P	-1	1	R	1	1	S
263	R	R	0	2	S	-1	-2	P	1	3	S	-1	0	S	-1	2	S	-1	-3	S	-1	1	R	0	-1	S	-1	0	R	0	1	S
264	P	R	-1	3	R	-1	-2	R	-1	4	P	0	-1	P	0	0	R	-1	-4	R	-1	-1	R	-1	-1	R	-1	-2	P	0	2	R
265	S	R	1	1	R	1	-2	P	-1	2	P	-1	0	R	1	1	R	1	-4	R	1	-1	P	-1	-3	S	0	-4	S	0	1	P
266	R	P	1	1	P	1	-2	P	1	0	S	-1	-1	S	-1	2	S	-1	-2	P	1	-1	P	1	-3	P	1	-3	P	1	2	P
267	P	S	1	1	S	1	0	R	-1	0	R	-1	-3	S	1	0	S	1	-3	R	-1	0	P	0	-1	S	1	-2	R	-1	2	S
268	R	R	0	2	P	1	1	P	1	-1	R	0	-4	R	0	0	R	0	-1	P	1	-1	P	1	-1	P	1	0	P	1	0	R
269	R	S	-1	2	S	-1	3	R	0	-1	R	0	-3	P	1	1	R	0	0	P	1	1	P	1	0	S	-1	2	S	-1	1	S
270	S	S	0	2	S	0	3	S	0	0	P	-1	-3	P	-1	2	P	-1	1	P	-1	3	P	-1	2	P	-1	2	S	0	0	S
271	R	P	1	1	S	-1	2	P	1	1	S	-1	-3	R	0	0	P	1	-1	R	0	1	S	-1	2	P	1	1	R	0	0	P
272	P	P	0	1	R	-1	0	S	1	1	S	1	-3	S	1	1	R	-1	1	S	1	0	P	0	0	R	-1	1	R	-1	-1	P
273	R	R	0	0	P	1	-2	P	1	3	P	1	-1	P	1	1	P	1	-1	P	1	2	P	1	0	R	0	-1	S	-1	-1	R
274	S	P	-1	0	S	0	-2	P	-1	3	R	1	0	R	1	2	R	1	0	R	1	2	S	0	0	R	1	-2	S	0	-3	R
275	P	S	1	0	P	0	-1	S	1	2	P	0	1	R	-1	2	P	0	1	R	-1	2	R	-1	-1	R	-1	0	R	-1	-2	R
276	R	P	1	1	S	-1	-1	P	1	3	P	1	2	S	-1	2	P	1	2	R	0	2	S	-1	-1	S	-1	0	S	-1	-3	P
277	P	P	0	1	S	1	-1	R	-1	3	P	0	4	S	1	1	R	-1	2	R	-1	2	R	-1	-1	P	0	-2	S	1	-4	R
278	P	R	-1	1	S	1	1	P	0	1	S	1	3	S	1	1	R	-1	2	R	-1	0	R	-1	-2	R	-1	-1	R	-1	-2	P
279	P	R	-1	0	R	-1	1	P	0	0	R	-1	3	R	-1	1	R	-1	0	S	1	-2	R	-1	-4	P	0	-2	R	-1	-2	P
280	S	P	-1	0	R	1	0	R	1	1	S	0	1	P	-1	-1	S	0	-2	P	-1	-2	S	0	-5	S	0	-3	R	1	-3	R
281	R	S	-1	-2	P	1	1	P	1	1	P	1	1	R	0	-1	P	1	-2	S	-1	-2	P	1	-4	R	0	-2	S	-1	-1	P
282	P	S	1	-4	S	1	3	R	-1	1	S	1	1	R	-1	0	R	-1	-2	P	0	-3	R	-1	-2	P	0	-1	S	1	-1	S
283	P	R	-1	-3	P	0	3	P	0	1	R	-1	2	S	1	-2	S	1	-2	R	-1	-2	R	-1	-2	R	-1	-1	S	1	-1	R
284	P	S	1	-3	R	-1	2	R	-1	1	R	-1	0	R	-1	-2	R	-1	0	P	0	-2	S	1	-2	S	1	-1	R	-1	1	R
285	P	R	-1	-1	R	-1	2	R	-1	0	R	-1	0	R	-1	-2	P	0	0	P	0	-3	R	-1	0	S	1	0	P	0	1	R
286	P	P	0	-1	S	1	0	S	1	-2	P	0	-1	P	0	-2	P	0	0	P	0	-2	R	-1	-1	P	0	1	R	-1	0	S
287	R	P	1	0	R	0	0	R	0	-2	S	-1	-2	R	0	-2	P	1	-1	P	1	-1	R	0	-3	R	0	1	P	1	0	R
288	R	R	0	0	P	1	-1	S	-1	-1	R	0	-4	P	1	-1	P	1	1	P	1	0	P	1	-2	S	-1	1	P	1	0	P
289	P	S	1	1	P	0	0	R	-1	-2	P	0	-3	S	1	-1	S	1	1	P	0	2	S	1	0	P	0	1	P	0	0	P
290	S	R	1	1	R	1	1	P	-1	-2	P	-1	-2	P	-1	1	S	0	3	R	1	2	P	-1	0	R	1	0	S	0	1	R
291	S	S	0	3	P	-1	3	P	-1	-2	S	0	-2	P	-1	1	P	-1	3	S	0	3	S	0	0	S	0	0	R	1	1	P
292	R	P	1	3	S	-1	1	P	1	-4	P	1	-2	P	1	0	S	-1	2	P	1	3	R	0	1	R	0	0	P	1	3	P
293	P	S	1	3	P	0	0	S	1	-3	R	-1	0	R	-1	1	R	-1	0	P	0	3	P	0	1	R	-1	0	R	-1	3	S
294	P	R	-1	4	R	-1	-1	P	0	-1	P	0	-1	S	1	-1	S	1	-2	S	1	2	R	-1	0	S	1	0	P	0	1	R
295	P	S	1	2	P	0	-2	R	-1	0	R	-1	-1	S	1	-1	P	0	-2	P	0	3	P	0	-2	P	0	1	P	0	1	P
296	R	P	1	2	S	-1	-3	R	0	0	R	0	-1	S	-1	1	P	1	-2	P	1	2	R	0	-1	R	0	0	P	1	1	P
297	P	P	0	3	R	-1	-3	S	1	1	P	0	-1	P	0	1	R	-1	0	S	1	3	P	0	-1	P	0	0	S	1	1	P
298	S	R	1	2	R	1	-3	R	1	1	P	-1	-2	S	0	0	P	-1	0	R	1	3	R	1	-1	S	0	0	S	0	1	R
299	R	S	-1	2	P	1	-2	P	1	1	S	-1	-2	P	1	1	P	1	0	P	1	4	S	-1	0	S	-1	1	S	-1	2	S
300	R	R	0	2	S	-1	0	R	0	2	R	0	-3	S	-1	1	P	1	0	S	-1	4	S	-1	0	R	0	-1	P	1	1	S

## Sheet: Player 43
Multi-AI competing and winning against humans in iterated Rock-Paper-Scissors game Lei Wang, Wenbin Huang, Yuanpeng Li, Julian Evans, Sailing He* Supplementary Information 2
Player 43 Data: Round number:	Player 43 played:	AI 1 played:	AI 1 Score:	AI 1 Last 5 Rounds Total Score:	AI 2 played:	AI 2 Score:	AI 2 Last 5 Rounds Total Score:	AI 3 played:	AI 3 Score:	AI 3 Last 5 Rounds Total Score:	AI 4 played:	AI 4 Score:	AI 4 Last 5 Rounds Total Score:	AI 5 played:	AI 5 Score:	AI 5 Last 5 Rounds Total Score:	AI 6 played:	AI 6 Score:	AI 6 Last 5 Rounds Total Score:	AI 7 played:	AI 7 Score:	AI 7 Last 5 Rounds Total Score:	AI 8 played:	AI 8 Score:	AI 8 Last 5 Rounds Total Score:	AI 9 played:	AI 9 Score:	AI 9 Last 5 Rounds Total Score:	AI 10 played:	AI 10 Score:	AI 10 Last 5 Rounds Total Score:	Multi AI played:
1	R	P	0	1	S	0	-1	P	-1	3	R	0	-2	P	1	-1	S	-1	1	S	0	3	S	-1	-1	P	0	-1	R	0	2	P
2	R	P	1	1	P	0	-1	S	-1	4	R	-1	-2	P	0	1	R	1	-1	P	-1	1	P	1	-2	R	1	0	P	1	1	P
3	R	P	1	2	R	1	1	R	-1	2	P	0	-2	S	-1	2	P	1	0	P	-1	1	R	0	-1	S	-1	0	R	1	1	P
4	S	P	-1	2	P	-1	0	P	0	1	P	0	0	P	1	1	P	-1	2	R	0	1	R	0	-2	R	1	-1	R	0	1	P
5	R	S	0	2	R	1	-2	P	-1	-1	R	-1	0	S	-1	-1	P	0	0	S	-1	1	S	0	0	R	1	1	S	0	3	S
6	S	P	1	1	R	1	-1	S	-1	0	P	1	0	R	-1	-1	P	0	0	P	-1	1	S	-1	0	P	1	1	P	1	1	P
7	P	P	0	-1	P	0	1	S	1	-1	S	0	-1	P	0	-1	S	-1	0	S	0	1	R	0	1	S	1	-1	R	1	0	P
8	R	S	0	-2	S	0	0	S	-1	1	S	1	0	S	0	-2	P	1	1	R	0	1	R	-1	-1	R	0	0	R	1	-2	S
9	S	P	-1	-4	S	1	-1	S	0	0	S	1	-2	R	0	-2	P	0	1	P	1	0	P	-1	-1	P	-1	1	P	-1	-2	P
10	P	P	-1	-4	P	0	0	R	-1	1	P	-1	-1	R	-1	0	R	-1	1	R	0	-2	P	-1	-3	R	-1	-1	P	1	-4	R
11	R	P	-1	-3	P	0	0	P	0	-1	S	1	-1	R	0	0	R	-1	-1	P	0	-2	P	-1	-2	R	0	-2	P	1	-3	P
12	P	P	-1	-1	R	1	0	R	1	0	R	1	-1	R	1	-1	P	0	0	R	0	0	S	-1	-1	R	-1	-1	P	1	-1	R
13	S	P	-1	-1	S	1	-1	P	1	-2	R	1	-3	P	-1	-2	S	1	-1	R	-1	-2	R	-1	1	S	1	-3	R	0	0	S
14	S	S	-1	-1	R	1	0	S	1	-2	P	1	-1	P	-1	-2	P	-1	-2	S	-1	-1	S	1	2	P	-1	-3	R	1	1	S
15	P	P	0	0	P	0	1	S	0	-2	S	0	-2	S	0	-4	P	-1	-2	P	1	0	R	0	3	P	1	-3	R	1	3	P
16	P	P	-1	0	P	0	1	R	1	0	R	1	-1	R	-1	-2	R	-1	-1	S	-1	1	S	-1	2	R	0	-2	R	1	2	P
17	S	P	1	-1	P	1	0	S	1	-2	P	0	-1	S	1	-3	P	0	-2	P	1	1	R	0	2	S	1	-3	R	0	0	P
18	P	P	-1	-2	R	1	0	P	0	-1	P	1	-1	S	-1	-2	S	0	-3	R	-1	1	P	1	2	P	-1	-2	P	-1	1	P
19	R	R	-1	-1	P	0	-1	S	1	0	S	0	-2	R	-1	0	R	1	-2	R	0	-1	S	0	1	S	1	-2	S	-1	0	S
20	P	P	0	-1	S	0	-1	S	0	-1	R	0	-2	P	1	1	S	0	-1	P	-1	-1	S	0	0	R	0	-2	R	1	-2	S
21	P	P	1	-1	R	1	0	R	-1	-1	R	0	-4	S	1	0	R	1	0	P	-1	-1	R	1	2	P	0	-3	R	-1	-2	R
22	S	P	-1	-1	R	-1	-1	S	-1	-1	S	0	-4	R	0	2	P	0	0	R	1	-2	S	1	0	P	-1	-2	S	1	-2	S
23	R	S	0	-1	R	-1	1	S	-1	-1	P	-1	-3	S	-1	3	R	1	0	P	0	0	S	0	-1	P	-1	-3	S	0	-3	R
24	P	R	0	-2	R	0	2	P	1	-2	R	-1	-2	P	0	1	R	0	-1	R	-1	2	S	-1	-2	S	-1	-2	S	1	-4	R
25	P	S	1	-3	S	-1	0	P	0	-1	P	0	-2	S	-1	1	P	-1	-2	R	-1	1	P	1	0	P	0	0	R	0	-2	S
26	R	R	1	-2	R	0	0	R	0	-2	P	1	-1	S	1	2	R	1	-3	P	-1	0	R	-1	-1	R	0	1	R	1	-2	S
27	R	P	0	-2	R	0	1	P	-1	-1	R	0	1	P	1	0	P	-1	-2	R	0	1	R	-1	0	R	-1	1	S	0	-1	P
28	P	P	1	0	P	-1	0	S	-1	0	R	1	1	P	1	0	S	0	0	R	1	0	R	1	0	S	-1	2	S	1	-2	P
29	P	S	1	1	S	0	0	S	1	2	S	1	-1	R	1	1	S	-1	1	P	1	-2	P	-1	0	S	0	2	S	1	0	S
30	R	R	-1	3	R	0	2	P	1	3	P	0	1	P	-1	0	P	-1	3	R	1	-1	P	-1	-1	R	0	2	P	0	0	R
31	S	S	-1	2	P	-1	1	P	1	4	P	-1	2	S	0	0	R	0	4	R	1	0	S	-1	0	P	0	2	S	0	2	P
32	R	S	-1	2	S	-1	0	S	-1	3	R	0	0	R	1	1	P	0	5	P	1	0	S	1	0	R	-1	1	P	-1	2	P
33	P	S	1	0	R	0	-1	R	-1	1	S	1	0	S	0	0	S	-1	5	R	1	1	S	-1	-1	P	0	1	P	1	4	S
34	R	S	1	1	S	-1	-2	S	0	-1	R	-1	2	R	0	1	R	0	5	P	1	1	P	-1	1	P	1	0	S	-1	3	R
35	S	R	-1	-1	S	1	-4	R	0	-3	S	0	1	R	0	2	S	-1	4	R	-1	2	P	-1	2	P	-1	0	S	-1	1	S
36	S	S	-1	0	P	1	-4	P	1	-3	S	-1	0	P	1	2	P	1	3	P	-1	3	S	-1	0	P	1	-1	P	-1	0	P
37	P	S	0	0	S	0	-4	R	0	-3	R	0	1	S	1	1	P	1	1	R	-1	1	S	1	0	S	1	-1	S	0	-1	P
38	P	P	0	2	P	-1	-2	S	1	-3	R	-1	0	S	-1	2	R	-1	0	S	0	-1	S	0	2	R	-1	0	R	0	-1	R
39	R	S	1	1	R	1	-1	R	1	-1	R	1	-2	S	1	2	P	-1	-2	S	1	1	R	-1	2	S	0	-1	P	-1	-2	S
40	S	P	1	1	S	-1	0	P	-1	0	S	-1	-2	P	-1	1	R	1	-1	P	1	-1	R	0	1	P	0	-3	R	1	0	P
41	P	S	1	-1	S	-1	0	S	-1	-2	P	1	-2	R	0	-1	R	1	0	S	-1	-3	P	0	3	R	-1	-3	P	1	1	R
42	R	P	0	0	P	0	2	P	-1	0	P	-1	-2	S	0	-1	R	-1	0	P	-1	-1	S	-1	3	S	-1	-3	S	-1	2	S
43	S	P	0	0	R	0	2	S	0	2	R	0	0	S	1	-3	P	0	0	R	-1	1	R	0	1	P	1	-5	R	1	0	R
44	P	R	1	-1	P	0	3	P	1	1	S	1	2	S	1	-4	P	1	0	S	-1	1	S	0	1	S	-1	-5	R	1	2	S
45	R	S	1	-1	P	-1	3	P	1	1	P	1	3	P	-1	-2	P	1	-1	P	1	3	P	-1	2	R	-1	-3	R	1	0	P
46	P	S	1	-1	S	-1	4	R	-1	3	R	0	4	S	-1	0	S	0	-1	S	-1	5	R	0	2	P	0	-2	R	-1	-1	R
47	S	R	1	-1	S	1	4	S	-1	1	S	1	3	R	1	2	R	1	1	R	0	5	R	0	1	P	-1	-1	R	0	-2	S
48	S	R	0	-1	R	0	3	R	0	0	R	0	2	R	0	4	R	0	2	R	0	5	R	0	3	R	0	-1	R	-1	0	R
49	P	R	-1	1	S	-1	3	S	1	1	S	-1	2	S	-1	5	S	1	4	S	1	5	S	1	3	S	-1	1	S	0	0	S
50	R	P	1	1	S	-1	4	S	1	2	S	1	2	S	1	5	S	1	5	S	-1	5	S	1	3	S	0	1	S	-1	2	S
51	R	P	0	3	S	1	2	R	1	0	P	1	0	P	1	3	S	1	3	R	1	3	R	1	1	R	1	0	P	-1	1	R
52	S	P	1	3	R	1	0	S	1	1	R	1	2	S	1	3	S	1	1	S	-1	2	P	1	2	P	1	0	S	0	3	S
53	P	P	1	1	S	-1	1	P	1	1	P	-1	3	R	1	2	P	1	0	S	1	1	P	1	0	S	1	0	P	1	2	R
54	R	P	0	0	P	0	1	P	0	0	P	0	2	P	1	0	R	1	-1	R	1	1	R	1	-1	P	0	0	P	1	1	R
55	R	R	1	2	R	0	1	S	1	0	R	0	2	S	0	0	S	0	-2	R	0	0	S	0	-2	P	0	0	S	-1	1	R
56	P	P	1	1	P	1	2	S	0	0	R	0	3	S	1	0	R	0	-2	P	1	1	S	1	-2	S	1	2	P	1	1	P
57	S	P	-1	0	R	-1	3	S	0	1	S	0	1	R	-1	0	P	-1	-2	S	0	1	P	1	-1	S	1	3	P	0	0	P
58	S	S	-1	0	S	-1	3	R	1	1	R	0	0	S	0	1	R	1	-3	P	0	1	P	1	-1	P	1	4	S	1	-1	S
59	P	S	1	0	S	0	2	S	-1	2	S	1	1	R	0	2	P	1	-2	R	0	-1	S	-1	-2	S	1	2	S	1	-1	S
60	P	P	1	0	P	-1	2	P	1	2	S	0	1	P	0	0	R	-1	-2	R	1	-2	S	-1	-1	R	0	2	R	1	-1	P
61	S	S	1	0	P	0	2	R	1	3	P	0	2	R	0	1	R	1	-2	P	0	-3	S	1	1	P	-1	0	R	1	-1	P
62	R	S	0	0	R	-1	1	P	1	3	S	1	2	S	-1	1	S	-1	0	S	-1	-4	S	1	0	P	1	-2	S	1	0	R
63	S	S	-1	0	S	-1	0	S	1	4	S	1	1	S	1	-1	P	0	0	P	1	-5	R	0	0	P	0	-1	R	0	0	S
64	P	S	1	0	R	-1	0	S	-1	3	S	-1	0	P	-1	-1	P	-1	-2	R	0	-5	S	1	2	R	1	-1	R	-1	1	S
65	S	R	0	0	P	1	-2	P	1	3	P	0	0	S	-1	0	R	-1	-2	R	1	-5	S	-1	2	S	-1	-3	P	1	-1	P
66	S	S	0	1	R	1	-3	R	1	2	S	1	-2	R	-1	0	P	-1	0	R	0	-3	S	1	1	P	1	-2	R	0	-1	R
67	P	R	-1	1	S	-1	-1	S	1	2	S	1	-1	S	1	0	S	0	-2	P	0	-1	R	-1	1	P	-1	-2	R	0	-1	S
68	R	S	-1	1	S	1	0	S	1	2	P	-1	1	S	1	2	P	1	0	S	1	0	S	1	1	R	0	-3	R	-1	-1	S
69	R	R	0	0	R	0	-1	S	0	1	P	0	2	P	0	1	S	0	2	R	0	0	R	-1	-1	P	0	-2	R	-1	-2	S
70	P	P	1	-1	P	1	0	R	-1	-1	R	0	2	R	0	2	R	0	1	P	1	1	P	0	-2	R	0	0	S	-1	-1	R
71	P	P	-1	-2	R	1	1	R	1	-1	R	-1	2	R	1	1	S	1	-1	R	0	0	P	1	-2	S	1	-1	R	0	1	R
72	P	R	0	-2	R	-1	-1	R	1	-3	P	-1	1	P	0	-1	R	0	1	P	1	-2	R	-1	-2	P	-1	1	P	1	-1	P
73	R	P	-1	-2	R	1	-3	R	-1	-5	P	1	0	P	1	-2	R	1	-1	P	1	-2	P	0	-2	R	0	1	R	-1	0	P
74	S	S	-1	0	P	-1	-2	R	-1	-4	S	0	0	S	-1	0	S	1	-2	R	1	0	R	0	0	P	0	1	R	-1	0	S
75	S	P	0	0	S	-1	-3	S	-1	-2	P	-1	-1	R	-1	-1	R	1	-1	P	1	1	P	1	1	S	1	-1	R	0	1	P
76	S	R	0	-1	S	0	-3	S	0	-1	S	1	-1	P	1	1	S	-1	1	R	1	0	S	0	0	R	1	0	P	1	1	P
77	S	R	-1	0	S	0	-2	R	0	0	P	0	0	S	0	1	R	0	0	P	1	2	R	0	0	P	1	0	P	1	1	P
78	S	S	1	2	S	1	-1	R	0	2	R	1	-1	R	1	1	S	-1	2	R	-1	1	P	0	2	S	0	-1	P	-1	0	S
79	R	P	-1	1	R	1	-1	R	1	3	R	1	-1	R	1	1	P	-1	2	S	1	1	R	0	0	S	0	-1	P	0	-1	P
80	R	R	0	2	R	0	0	R	-1	2	R	0	-1	R	-1	1	P	-1	3	R	1	-1	P	1	-1	R	-1	-1	R	0	-1	R
81	R	R	0	3	S	1	0	S	1	2	S	1	0	P	0	0	R	-1	3	S	-1	0	S	-1	1	R	1	-1	P	1	-2	R
82	R	P	-1	2	S	-1	-1	R	-1	1	R	-1	-1	S	-1	2	S	-1	3	R	0	-2	R	-1	0	S	0	-2	S	1	0	S
83	R	R	1	2	S	-1	-2	P	1	0	P	1	0	S	1	1	S	0	1	P	0	-1	P	1	-1	R	1	-2	R	0	0	R
84	R	P	1	2	S	-1	-3	P	0	0	P	1	0	S	0	-1	R	0	0	R	-1	-1	S	0	1	R	0	-2	P	1	1	P
85	P	P	0	2	S	0	-4	P	1	1	P	-1	1	P	-1	-2	S	1	-1	R	-1	0	P	0	0	S	1	-1	P	-1	1	P
86	P	R	1	2	R	-1	-3	R	0	1	R	-1	1	R	0	-2	S	1	-1	R	0	-1	P	0	-1	S	1	0	S	0	1	R
87	P	S	-1	1	P	0	-3	R	-1	1	P	0	1	P	-1	-4	S	1	0	S	1	-1	P	1	0	R	-1	1	S	0	1	S
88	P	P	1	1	P	1	-2	P	1	0	P	1	1	P	-1	-3	P	-1	2	S	1	0	R	1	0	S	0	1	S	1	3	P
89	P	P	1	1	P	1	-1	S	-1	-1	R	-1	0	P	0	-2	P	0	3	S	-1	0	P	1	-2	P	0	2	P	-1	4	P
90	R	P	0	0	R	1	0	P	-1	-1	S	0	-2	R	0	-1	S	1	3	S	1	1	R	1	-1	S	0	2	R	-1	3	R
91	R	R	1	1	P	1	-1	P	1	0	R	1	-3	S	-1	-1	S	1	1	R	0	1	P	-1	-1	R	-1	0	S	-1	3	S
92	R	R	0	2	S	1	1	S	1	2	S	0	-2	P	1	-1	R	1	-1	S	-1	2	P	-1	0	P	0	-1	S	0	1	R
93	P	P	0	1	R	1	0	P	0	2	P	0	-3	R	0	0	R	0	-2	S	-1	0	P	0	1	S	1	1	P	1	-1	P
94	P	P	1	1	S	1	-1	S	1	2	S	1	-3	P	1	-1	S	0	-3	P	1	0	S	1	2	P	1	1	S	-1	-2	P
95	P	P	1	1	R	-1	0	P	-1	2	S	1	-1	S	-1	-1	P	-1	-2	P	0	-1	P	1	3	P	1	1	S	1	-1	P
96	P	R	-1	0	P	1	-1	P	-1	1	P	-1	1	P	-1	0	S	1	-1	S	-1	0	P	-1	3	S	-1	2	P	-1	0	P
97	R	S	-1	-1	P	1	-2	S	-1	0	P	1	1	S	1	1	S	1	1	S	1	1	S	-1	2	P	1	3	P	-1	1	S
98	R	P	1	-2	S	0	0	R	1	0	R	0	3	P	1	-1	P	1	0	P	1	1	R	-1	0	R	0	3	S	-1	3	R
99	S	P	1	-1	P	1	0	S	1	0	P	-1	3	P	1	1	P	1	2	S	1	1	P	1	0	P	0	2	P	-1	2	P
100	S	P	1	-2	R	0	-2	S	1	-1	S	1	1	R	1	0	R	-1	0	R	-1	1	P	-1	-2	R	-1	1	S	0	0	R
101	S	R	1	-3	R	1	0	S	-1	-1	P	-1	0	S	1	0	P	1	1	P	1	2	S	0	-3	R	1	2	R	0	-1	R
102	R	P	0	-1	R	0	1	P	0	-1	R	0	-1	R	0	0	P	0	-1	S	0	0	P	1	-3	P	0	2	P	0	0	P
103	P	P	0	1	S	1	0	P	-1	1	P	1	-2	P	1	1	S	0	1	R	-1	0	S	0	-1	P	0	2	P	0	0	P
104	S	P	1	0	S	-1	2	P	-1	1	R	1	-2	P	1	0	S	1	1	P	1	-2	S	1	0	P	0	2	P	1	1	P
105	S	P	1	0	S	1	3	R	-1	0	P	1	0	R	-1	0	R	1	2	R	1	-3	P	-1	1	P	0	2	S	-1	1	P
106	R	P	0	0	R	1	2	S	0	1	S	1	-1	S	0	0	P	1	2	P	1	-3	S	1	1	R	-1	0	R	-1	1	P
107	R	S	-1	0	S	1	1	P	1	0	S	1	-1	S	1	-1	S	1	4	P	1	-1	P	1	0	S	1	-1	P	1	0	S
108	R	R	1	-2	P	1	0	P	1	0	P	-1	-2	P	1	-2	S	1	2	P	1	1	R	1	0	P	1	-3	S	1	0	S
109	R	R	0	-2	P	-1	0	S	1	1	P	0	-1	P	-1	-1	S	-1	0	P	-1	3	S	-1	-1	S	-1	-2	R	-1	-1	P
110	R	S	-1	-1	P	1	1	P	1	1	S	1	-1	P	1	1	P	-1	-1	S	-1	5	P	-1	-2	R	0	-2	P	0	0	P
111	S	S	0	-1	P	0	2	S	0	1	P	0	-1	S	0	1	P	0	-1	P	0	3	P	-1	0	P	1	-1	R	-1	1	P
112	S	R	1	-2	S	0	1	S	1	2	P	-1	-1	R	0	2	R	-1	-3	P	0	1	S	-1	0	R	0	-2	S	-1	2	S
113	S	S	1	0	S	1	2	R	1	1	R	1	-1	P	1	4	P	0	-1	R	1	-1	P	0	-1	P	-1	0	S	1	1	S
114	S	P	-1	0	R	-1	1	R	-1	1	P	1	-1	P	1	2	P	0	-1	S	-1	-1	R	1	-2	P	0	-2	R	0	2	R
115	S	R	1	-1	R	0	1	P	1	3	R	0	-3	R	0	0	S	0	-1	R	0	-2	P	1	0	P	0	-2	R	1	3	P
116	S	S	-1	1	P	-1	1	R	1	1	R	1	-1	P	1	0	P	1	-2	S	1	0	R	1	-2	S	0	-3	R	0	3	R
117	P	P	1	1	R	1	1	R	1	2	R	-1	1	P	1	-1	P	-1	-2	S	1	1	R	1	0	R	-1	-2	R	1	3	R
118	P	R	1	0	P	0	0	S	1	1	S	-1	1	P	0	-2	R	0	-3	R	0	3	P	-1	-1	R	-1	-4	R	0	2	R
119	P	P	0	-1	P	0	0	R	1	1	R	0	1	R	0	-1	S	1	-3	S	-1	1	R	-1	0	S	1	-4	R	-1	1	R
120	P	R	1	0	P	0	-1	P	1	-1	R	1	1	S	-1	-1	P	-1	-1	R	-1	2	S	-1	-2	R	0	-2	P	1	-1	P
121	S	P	0	-2	S	0	-2	S	-1	0	S	-1	-1	R	-1	-1	R	-1	-1	S	1	0	R	-1	0	S	1	-2	S	0	-2	S
122	S	S	1	-3	R	1	-1	P	-1	-1	P	1	-2	P	-1	1	R	0	1	S	1	0	R	1	0	P	-1	-2	R	-1	-3	P
123	R	R	1	-3	R	1	1	S	1	-1	S	1	-2	P	1	0	P	0	2	P	0	-1	R	0	2	R	1	-2	R	1	-1	P
124	S	S	0	-2	S	1	1	S	1	-3	P	1	-4	R	-1	1	P	1	4	R	0	1	P	-1	2	S	0	-1	S	1	0	R
125	S	S	0	-2	R	-1	1	S	-1	-2	P	-1	-4	S	-1	3	P	-1	2	P	-1	1	P	0	2	S	0	-2	P	1	1	P
126	S	R	1	-1	R	-1	2	R	-1	-2	P	1	-4	P	1	2	P	-1	1	R	-1	1	S	1	0	R	0	-1	S	1	0	P
127	S	S	1	1	R	1	3	P	0	-1	R	0	-5	R	0	0	P	1	-1	S	0	2	S	0	-1	S	1	0	R	0	0	R
128	S	S	-1	1	R	1	3	R	-1	-1	P	-1	-3	R	0	2	P	1	-3	R	0	2	P	1	-2	R	-1	1	P	1	0	R
129	S	S	-1	1	R	0	4	R	1	1	R	1	-3	P	-1	2	P	0	-5	S	1	2	S	-1	-3	S	1	2	R	-1	-1	R
130	R	P	0	1	S	1	5	R	1	2	R	1	-1	R	1	0	S	-1	-5	S	1	1	R	-1	-2	R	1	2	P	0	0	S
131	S	R	-1	2	R	1	3	P	1	2	P	1	0	P	1	0	P	1	-5	S	0	1	S	1	-1	R	1	2	R	0	2	R
132	P	S	1	2	R	-1	3	S	0	0	R	0	0	P	0	0	R	0	-5	S	1	0	R	1	-1	P	-1	2	R	0	3	R
133	P	S	1	3	P	0	1	P	0	2	R	0	-2	S	0	-1	R	0	-5	R	0	1	S	0	-2	S	1	2	S	1	1	S
134	R	S	1	4	R	1	0	R	0	1	R	-1	-2	R	-1	-1	P	0	-5	S	-1	-1	P	0	0	R	0	2	S	1	3	S
135	R	R	1	3	R	1	-1	R	-1	0	R	1	-3	P	-1	0	P	-1	-3	P	0	-2	P	-1	1	S	-1	2	S	0	1	R
136	R	R	-1	2	P	1	0	S	1	0	R	1	-3	S	0	1	R	1	-1	S	0	0	R	-1	2	P	0	1	R	1	-1	R
137	R	R	1	1	R	-1	0	S	1	0	S	1	-2	S	-1	1	S	1	0	S	0	-1	R	0	2	P	0	1	R	1	-2	R
138	R	P	0	0	P	1	1	R	-1	-2	P	0	-2	R	1	0	P	-1	0	R	0	-3	S	1	3	P	-1	2	R	-1	-1	P
139	R	R	0	0	R	-1	2	S	-1	-2	R	1	0	P	1	-1	S	1	2	P	1	-2	S	0	1	S	1	2	S	0	-2	R
140	S	P	1	1	P	0	2	P	0	-3	P	1	0	R	1	0	S	1	0	R	1	0	R	1	-1	S	0	1	R	0	-2	P
141	S	R	0	0	R	-1	1	P	0	-4	P	0	-1	R	-1	0	R	-1	-1	P	-1	0	S	-1	-1	R	-1	2	P	1	0	R
142	R	R	-1	1	R	-1	1	S	-1	-4	R	-1	-2	R	1	2	R	1	0	R	0	0	R	1	-1	R	1	2	R	1	-1	R
143	R	R	1	1	S	-1	1	R	0	-4	P	1	-1	S	0	3	P	1	1	R	-1	1	P	0	-1	R	1	1	R	0	-1	S
144	R	P	1	0	R	1	-1	P	0	-4	P	-1	-1	S	0	2	P	0	1	R	1	1	R	0	1	S	1	0	R	1	-1	P
145	P	P	0	1	P	0	-1	R	0	-2	P	1	0	P	-1	0	P	-1	3	S	-1	0	P	1	2	R	0	0	S	1	0	P
146	P	P	0	2	S	1	0	S	-1	-2	S	0	1	R	0	-1	P	-1	3	P	0	0	P	-1	1	S	-1	-1	R	-1	0	P
147	P	R	-1	1	P	0	0	P	1	0	S	-1	3	S	-1	-3	P	0	2	P	-1	1	P	1	1	S	1	-1	P	0	0	R
148	P	P	1	0	P	0	0	S	1	1	P	1	4	S	1	-2	S	0	2	R	-1	1	P	0	1	R	1	0	R	1	0	P
149	P	S	1	0	S	0	1	P	1	2	P	-1	3	S	-1	0	P	1	2	S	0	0	R	-1	0	R	-1	-1	P	0	-1	P
150	P	S	-1	0	S	-1	2	P	-1	1	P	-1	2	P	1	2	P	1	1	P	1	1	P	-1	-1	P	1	-1	R	0	-1	P
151	R	S	1	1	S	-1	3	S	-1	2	S	1	2	S	0	2	P	1	1	S	1	0	R	1	-1	R	0	0	S	0	-3	P
152	R	P	-1	0	R	-1	1	P	-1	0	P	-1	0	P	-1	2	P	-1	2	P	-1	-1	P	-1	-1	R	-1	-1	P	0	-3	P
153	S	R	-1	2	R	-1	1	R	-1	1	R	-1	0	R	-1	2	P	-1	3	P	0	0	S	1	0	R	0	-2	R	-1	-2	P
154	S	R	-1	3	R	0	2	R	-1	1	R	1	1	R	1	2	R	1	1	R	1	0	R	1	0	S	1	0	S	0	0	R
155	P	S	1	3	R	1	2	R	1	2	P	0	2	R	-1	2	R	1	2	R	-1	0	R	1	2	R	-1	1	R	1	0	R
156	P	S	-1	3	P	1	0	S	-1	1	S	-1	2	R	1	1	S	1	1	P	1	-1	S	0	1	P	0	0	S	-1	0	S
157	R	S	0	5	S	0	1	P	-1	3	P	1	4	P	0	1	P	0	1	R	0	0	S	1	2	S	1	0	P	1	2	S
158	R	P	-1	3	P	1	0	R	-1	3	R	0	4	R	-1	1	R	-1	1	P	0	-1	S	1	0	S	-1	-1	R	1	2	P
159	S	S	-1	3	P	1	0	R	1	2	S	1	3	P	-1	0	R	-1	2	P	1	1	R	-1	-1	P	0	-3	R	0	1	S
160	S	P	1	2	R	0	-2	S	0	2	R	0	2	R	0	-2	S	0	2	S	1	-1	S	-1	-1	R	-1	-4	P	1	2	P
161	P	R	-1	0	S	-1	0	R	1	3	R	-1	3	R	1	0	S	0	3	P	1	0	P	1	0	S	1	-2	S	-1	2	R
162	P	R	-1	-2	S	0	1	S	-1	1	S	-1	1	S	0	0	S	0	3	S	1	0	R	1	-1	S	1	-1	R	0	2	S
163	P	S	0	-2	R	-1	3	R	0	1	P	0	1	P	-1	0	P	1	3	P	1	1	P	-1	-1	R	-1	1	P	1	0	P
164	P	P	1	-2	P	-1	1	S	1	0	S	-1	1	S	-1	0	S	0	3	R	1	0	R	1	0	S	0	1	S	1	0	S
165	R	S	1	-2	S	-1	2	P	0	0	P	0	2	R	1	2	R	1	3	R	0	0	S	0	-2	R	1	3	R	-1	0	R
166	R	S	1	-2	R	0	0	P	1	1	P	1	2	P	0	1	R	0	3	S	0	0	P	-1	-3	S	1	2	S	0	1	R
167	R	P	1	-2	S	-1	-1	R	-1	3	R	1	4	R	1	3	P	0	2	S	0	-1	S	-1	-2	S	0	0	S	1	-1	R
168	R	P	0	0	P	0	-3	R	1	2	P	1	3	P	1	2	S	0	2	S	0	-3	R	0	-2	S	-1	-2	P	-1	-1	S
169	R	R	0	0	S	0	-1	S	-1	3	P	1	4	P	1	3	P	1	1	R	1	-4	S	0	-2	P	0	-2	P	1	0	P
170	R	P	1	0	R	-1	-2	P	-1	1	R	-1	4	P	-1	3	P	0	1	P	0	-3	P	1	-2	S	0	-2	R	1	0	R
171	R	P	-1	2	P	-1	-1	P	-1	1	R	-1	3	S	-1	4	R	-1	2	R	1	-2	R	0	0	R	1	-3	R	1	0	R
172	R	R	0	4	P	1	0	R	0	1	P	0	2	P	0	2	P	1	2	P	0	-1	S	0	-1	S	1	-2	R	0	1	P
173	R	S	-1	3	P	-1	2	P	1	1	P	-1	3	P	1	3	P	1	2	P	1	1	S	1	-1	R	-1	-2	R	1	2	P
174	R	P	0	1	P	1	2	P	-1	2	P	-1	3	R	1	3	R	1	4	P	0	3	P	0	-2	R	1	-1	R	0	1	P
175	P	P	1	2	P	1	4	R	-1	4	P	1	3	P	1	2	R	-1	3	P	0	4	P	0	0	P	-1	-2	S	0	0	P
176	P	S	1	1	R	-1	4	S	0	2	S	1	3	S	0	1	S	-1	1	S	0	3	S	1	-1	P	0	-1	S	0	1	S
177	P	R	0	1	P	-1	2	S	-1	2	S	1	4	S	-1	3	S	0	2	S	1	4	S	0	0	S	0	-1	P	1	2	S
178	S	P	1	0	R	0	1	S	1	3	S	0	4	P	0	3	S	0	2	S	1	4	S	1	2	S	-1	1	P	0	2	S
179	S	S	1	0	P	-1	1	S	-1	2	R	-1	3	S	-1	1	R	1	1	S	0	3	S	1	3	S	-1	1	S	-1	1	R
180	R	R	-1	-1	R	-1	-1	S	1	1	P	1	3	P	1	1	S	1	2	R	0	2	R	-1	2	P	-1	1	S	1	1	P
181	P	R	-1	-1	P	0	-1	P	-1	1	R	-1	4	R	-1	2	R	0	2	P	-1	2	S	-1	2	P	1	2	P	-1	-1	R
182	R	S	0	-3	R	1	0	P	1	0	R	1	2	S	1	0	S	0	0	P	0	1	S	1	2	P	1	2	S	1	-2	R
183	R	P	-1	-3	R	1	0	R	1	0	R	-1	1	P	-1	-2	P	-1	-2	P	1	1	S	-1	0	R	0	2	R	0	-3	R
184	P	P	0	-1	P	0	-1	S	-1	0	S	-1	1	S	0	0	S	0	-1	P	-1	2	P	1	-1	R	0	2	R	-1	-2	P
185	S	R	-1	-1	R	-1	0	S	0	1	S	-1	1	R	1	1	P	-1	-1	R	-1	2	P	-1	-1	S	-1	1	S	1	-3	S
186	R	R	0	0	R	0	1	R	1	2	R	-1	0	R	0	1	R	-1	-1	S	-1	3	S	-1	-2	S	0	0	R	0	-2	S
187	P	P	-1	1	S	1	1	R	1	2	P	-1	1	S	-1	2	P	0	0	P	-1	2	R	1	-4	P	0	-1	R	1	-2	P
188	R	R	-1	2	S	0	2	P	1	0	S	1	1	P	1	4	P	0	1	P	0	1	P	1	-4	R	0	-2	S	1	-2	S
189	P	P	1	1	P	0	1	R	-1	1	R	-1	0	S	-1	4	P	0	1	S	1	1	R	0	-2	S	-1	-2	S	1	-3	S
190	S	S	1	1	R	-1	1	R	0	-1	P	0	-2	P	-1	4	S	0	0	S	1	2	S	1	-3	R	-1	0	S	-1	-1	P
191	S	R	1	0	R	0	1	R	1	0	R	-1	-3	P	-1	2	R	1	1	S	1	1	R	-1	-2	S	-1	1	R	1	-1	S
192	P	R	1	1	P	1	2	P	1	1	S	-1	-2	S	1	1	S	1	2	S	0	2	P	0	0	R	1	2	S	0	0	S
193	P	S	1	0	P	1	1	S	1	2	S	0	-1	S	-1	1	S	1	3	R	1	3	S	-1	1	S	0	1	R	1	2	S
194	S	P	1	1	R	0	2	P	1	2	R	1	1	R	0	1	R	0	3	R	0	1	S	-1	1	R	1	2	S	-1	2	R
195	R	S	1	0	R	0	3	R	1	2	S	1	3	S	1	1	S	0	4	P	0	1	S	0	2	S	0	2	R	1	1	S
196	R	R	1	-1	P	0	2	R	1	1	R	1	3	R	0	1	R	0	3	R	0	2	R	1	1	S	1	0	R	-1	1	R
197	R	P	-1	-2	P	0	2	P	0	0	R	1	2	P	1	2	R	1	2	S	1	2	P	-1	0	R	1	-1	P	1	0	P
198	R	P	0	0	S	0	3	P	0	1	S	0	1	R	0	2	R	0	1	S	0	0	P	0	1	S	0	0	S	1	0	S
199	P	S	1	0	P	1	2	S	-1	1	P	1	-1	P	-1	1	P	1	0	R	-1	0	P	-1	1	R	-1	-2	P	0	0	P
200	P	R	1	2	S	1	1	S	1	3	S	-1	-2	S	1	0	R	1	-1	R	-1	-2	S	1	1	R	0	-4	R	1	0	S
201	S	P	0	2	S	0	2	S	-1	4	S	-1	0	S	-1	2	S	-1	-1	P	1	-4	P	-1	3	P	-1	-4	R	-1	-1	S
202	R	R	1	1	P	-1	1	P	-1	4	P	1	0	S	-1	2	P	0	-1	R	-1	-5	P	1	2	P	1	-4	P	0	0	P
203	P	P	-1	0	P	1	1	S	-1	4	S	-1	1	S	-1	0	S	0	0	S	-1	-4	P	-1	2	P	-1	-3	R	-1	0	S
204	R	S	-1	-1	P	1	2	P	-1	4	P	0	3	S	-1	1	S	1	1	P	1	-2	R	0	1	R	-1	-2	R	0	0	P
205	S	P	1	-3	P	0	3	R	0	4	S	1	4	S	0	0	S	-1	0	R	-1	0	R	1	1	R	1	-1	R	1	0	R
206	R	R	0	-3	R	0	1	P	1	4	R	0	3	R	1	-1	P	1	1	S	0	2	S	-1	1	R	1	1	R	-1	2	P
207	P	P	1	-2	S	1	1	S	1	5	S	0	3	P	0	-1	S	0	2	P	0	2	R	1	1	S	-1	2	P	0	1	S
208	R	R	1	-2	S	-1	1	P	0	5	P	0	3	P	-1	0	R	1	2	S	-1	2	R	1	-1	P	-1	2	R	-1	0	P
209	S	P	-1	-2	R	-1	0	R	1	5	R	1	3	R	-1	0	R	-1	1	S	-1	0	P	0	-1	R	-1	3	S	-1	1	R
210	S	P	0	-2	R	1	0	P	0	5	P	1	3	P	1	2	R	0	3	R	1	-1	P	-1	-2	P	-1	4	P	1	1	P
211	S	P	1	-2	S	1	2	R	-1	3	S	1	2	S	-1	1	S	1	4	S	1	-1	S	-1	-4	P	1	2	P	1	-1	R
212	P	P	1	-3	S	1	2	P	-1	3	R	1	2	R	1	1	P	1	3	S	1	0	R	1	-3	S	0	1	S	-1	-2	P
213	P	R	0	-3	S	1	2	P	0	2	S	0	0	R	0	0	S	0	2	P	0	1	S	0	-3	P	1	1	P	1	-1	P
214	P	P	0	-4	R	1	4	S	1	1	R	1	0	S	1	-2	R	0	3	R	0	2	S	-1	-2	R	0	0	R	1	-1	S
215	S	S	-1	-3	P	-1	2	S	1	1	S	-1	-2	S	-1	-2	S	0	1	S	0	1	S	-1	0	S	-1	-2	P	-1	-2	S
216	S	R	0	-2	P	-1	0	P	0	2	R	-1	-1	S	0	-1	P	0	0	R	1	0	P	-1	1	S	-1	-1	S	-1	-2	P
217	S	S	1	0	R	-1	-1	P	-1	0	P	0	0	P	0	-1	R	0	-1	P	-1	1	P	-1	0	S	-1	0	P	1	-1	P
218	S	S	0	0	R	0	-1	P	0	-1	R	-1	0	S	-1	-1	S	-1	0	S	-1	-1	S	0	0	R	0	-1	S	0	-3	S
219	R	R	0	1	P	0	-1	R	0	-2	R	0	0	S	1	0	P	1	-1	R	0	-1	R	1	-1	S	-1	0	R	1	-3	P
220	R	S	-1	1	S	-1	1	S	1	-3	S	1	1	P	-1	-2	R	-1	1	S	0	0	R	0	-2	P	1	0	R	0	-2	S
221	P	P	0	0	S	-1	1	P	1	-4	P	-1	0	P	1	-1	P	0	1	R	1	-1	P	-1	-2	P	1	1	P	-1	-1	S
222	P	S	-1	-1	S	0	3	R	1	-3	S	1	-1	S	0	-1	R	0	2	R	0	-3	R	-1	-1	P	-1	1	S	0	-1	S
223	R	S	1	0	P	0	3	S	0	-3	S	0	1	S	1	1	P	1	0	R	-1	-3	S	-1	-1	P	1	1	R	0	1	P
224	S	S	1	-1	R	1	3	P	-1	-3	R	1	-1	R	-1	0	S	1	1	P	-1	-3	S	-1	-2	P	0	1	R	1	1	R
225	P	P	1	-1	R	-1	3	S	1	-4	S	-1	0	P	1	2	P	-1	0	P	-1	-4	R	1	-2	R	1	1	R	0	2	R
226	P	R	1	0	P	-1	3	P	-1	-2	P	-1	2	P	-1	1	S	-1	0	S	-1	-3	R	-1	-3	S	0	-1	R	0	1	P
227	P	P	1	-1	P	1	2	R	1	-2	P	1	2	R	1	1	P	1	1	S	1	-1	P	0	-4	P	-1	0	R	0	0	P
228	P	S	1	-2	R	-1	1	S	0	-2	R	-1	1	P	-1	-1	R	-1	2	S	-1	1	P	1	-3	S	0	0	R	0	-2	R
229	P	P	-1	0	S	1	-1	S	1	0	P	1	1	P	-1	0	R	-1	0	S	-1	2	P	-1	-2	P	1	0	S	-1	-3	S
230	P	S	1	0	S	-1	-1	R	1	2	S	-1	0	P	-1	-1	S	1	-1	S	-1	4	P	-1	-2	S	0	1	P	1	-3	S
231	S	P	0	1	R	0	1	S	1	0	P	1	0	S	0	-1	P	0	0	R	0	5	P	1	-1	S	-1	3	S	0	-2	R
232	S	P	0	1	R	0	2	P	0	0	R	0	-1	R	0	-1	R	0	-2	P	0	5	S	1	-1	S	-1	2	P	0	-1	R
233	S	R	-1	0	R	-1	3	P	-1	0	P	0	0	R	-1	1	P	1	-1	P	-1	3	S	-1	-1	P	1	2	S	1	-1	R
234	R	R	0	0	R	0	5	P	1	-2	R	-1	0	R	1	2	R	-1	-1	S	0	1	S	1	-1	R	1	0	R	0	0	R
235	P	P	0	0	R	1	4	P	1	-2	P	-1	0	R	0	2	P	-1	0	R	0	-1	P	0	-2	R	0	0	R	1	-1	R
236	R	S	1	-1	P	1	2	P	-1	-1	P	-1	-1	R	-1	1	P	1	-1	R	0	-3	P	1	-2	S	-1	-2	P	-1	-2	P
237	S	S	-1	-1	R	0	2	R	-1	0	R	1	1	P	0	1	S	0	1	P	0	-4	R	1	0	P	1	-3	S	-1	-1	R
238	P	R	-1	0	S	1	2	S	0	2	R	-1	1	R	1	-1	S	1	0	R	0	-4	R	1	1	S	-1	-4	P	1	0	S
239	R	P	1	-2	P	0	2	S	1	4	P	-1	1	P	-1	-3	S	-1	2	R	0	-4	S	0	0	P	1	-2	P	0	0	P
240	R	P	1	-1	R	0	3	R	0	2	S	0	2	S	0	-2	S	1	1	P	0	-3	P	-1	0	S	-1	-1	P	0	1	R
241	R	P	0	0	P	1	4	R	0	2	S	0	1	S	0	-2	S	1	0	S	1	-1	S	0	1	S	1	-1	R	0	3	P
242	S	P	-1	2	S	-1	4	S	-1	1	P	-1	-1	R	1	-3	S	-1	-2	P	1	-2	P	0	-1	S	-1	-1	S	-1	2	S
243	S	S	1	1	R	0	3	R	1	0	R	1	-3	R	1	-1	P	1	-2	P	-1	-2	R	1	-3	R	0	0	P	0	2	R
244	S	R	-1	2	R	1	3	R	0	0	S	-1	-1	R	-1	1	P	1	-4	S	1	-2	P	1	-1	S	0	0	R	0	1	R
245	P	R	-1	2	R	-1	3	P	1	2	P	1	-2	P	1	1	R	1	-4	P	1	-2	P	1	-1	S	0	-1	R	1	1	R
246	P	P	1	0	S	1	2	S	1	2	S	-1	-1	S	-1	2	P	-1	-4	R	-1	-3	P	-1	-2	P	-1	1	P	1	-1	S
247	R	P	0	-1	S	0	2	S	1	3	S	1	1	S	0	4	S	-1	-3	P	-1	-3	R	0	-1	R	-1	2	P	-1	-1	S
248	R	R	-1	1	P	-1	1	P	-1	2	P	1	1	P	1	2	P	-1	-4	S	0	-1	P	-1	0	P	1	2	S	0	0	P
249	R	S	-1	1	P	1	1	P	1	2	R	1	1	P	1	2	R	1	-2	P	0	-1	R	-1	0	S	0	2	S	1	0	P
250	R	S	-1	-1	P	1	1	P	-1	2	P	1	1	S	1	2	P	-1	-1	S	-1	0	P	1	1	S	1	1	R	1	-2	P
251	R	P	1	-1	S	1	3	P	1	3	P	-1	2	P	-1	1	P	1	1	P	0	-1	S	0	2	P	-1	-1	R	0	-1	S
252	R	S	1	0	P	0	1	P	1	3	P	0	2	R	0	1	P	0	2	P	0	1	P	-1	1	S	1	0	S	1	-1	P
253	S	R	0	-2	P	0	3	P	0	5	P	1	4	P	1	2	P	0	4	R	1	1	P	0	2	R	0	-1	S	-1	-3	P
254	S	S	0	-1	R	1	1	R	1	3	R	-1	2	R	0	0	R	1	2	R	1	3	R	0	0	R	0	-1	R	0	-2	R
255	S	R	0	0	P	1	1	R	1	3	P	0	3	P	-1	0	P	1	3	P	1	3	P	-1	1	P	1	1	P	0	0	R
256	S	S	1	2	P	-1	-1	R	-1	3	R	-1	1	S	1	0	R	1	1	R	1	3	R	1	-1	S	1	1	S	-1	-1	R
257	P	R	0	1	P	1	-1	R	0	3	P	0	1	R	0	-1	R	0	1	R	0	3	R	0	1	R	0	0	S	1	-1	R
258	S	P	-1	1	P	-1	-2	S	0	1	S	0	0	S	1	-2	R	0	-1	R	1	1	R	0	-1	P	1	0	P	-1	1	S
259	P	P	1	-1	R	-1	-2	R	1	2	S	-1	1	S	-1	-1	P	-1	1	R	-1	1	R	1	1	P	1	-2	P	1	0	R
260	R	R	1	-1	P	1	-4	P	1	0	P	0	1	S	0	-1	S	-1	0	P	1	-1	P	-1	-1	S	-1	-3	P	-1	-1	P
261	P	R	1	-2	P	-1	-2	P	1	0	S	1	3	P	1	-1	P	0	0	R	0	1	P	-1	1	P	0	-3	S	1	1	S
262	R	R	0	-3	R	0	-1	R	0	-1	R	0	3	S	1	-1	S	-1	-1	S	0	-1	P	0	0	P	-1	-3	P	1	2	R
263	R	P	0	-2	P	-1	-1	P	1	0	R	-1	3	P	-1	-1	P	-1	-1	S	-1	-1	R	0	2	R	-1	-1	S	0	2	R
264	R	R	-1	0	P	-1	1	R	-1	1	S	0	3	R	0	0	R	-1	-1	S	-1	-3	P	-1	1	S	-1	0	P	0	2	S
265	S	P	1	0	P	1	3	P	-1	2	R	-1	1	P	1	-1	P	1	-1	P	1	-3	S	-1	3	P	0	-1	R	0	3	P
266	R	R	1	-1	P	1	1	R	1	0	P	-1	1	R	-1	-1	R	-1	-1	R	1	-5	R	1	2	P	1	-1	R	1	3	P
267	P	P	1	0	S	1	2	S	-1	0	R	-1	1	R	1	-1	P	1	-1	P	-1	-4	R	0	2	S	1	0	S	-1	2	R
268	S	P	0	0	S	1	3	R	1	1	P	0	0	S	0	-1	R	0	0	R	1	-3	R	1	0	R	1	0	P	1	2	P
269	P	S	-1	-2	S	-1	2	R	0	1	R	0	-1	P	1	-2	R	0	0	P	1	-1	S	1	1	P	-1	1	P	-1	2	P
270	S	S	0	-1	S	0	2	P	0	0	R	-1	-1	R	-1	-2	S	-1	-1	P	-1	0	P	-1	1	R	-1	2	P	0	1	S
271	P	R	1	0	S	-1	3	R	1	0	P	-1	-1	P	0	0	S	1	0	R	0	0	P	-1	0	S	1	4	R	0	-1	S
272	S	P	0	-1	S	-1	3	P	1	-1	P	1	-2	S	1	0	S	-1	1	R	1	-1	R	0	0	R	-1	4	R	-1	-2	S
273	R	R	0	-2	R	1	2	R	1	-3	S	1	-2	P	1	1	R	1	1	R	1	0	S	1	2	P	0	4	P	-1	-2	R
274	R	S	-1	-1	R	0	2	S	-1	-4	P	1	-2	P	1	2	R	1	0	S	1	-1	R	0	0	R	1	4	P	0	0	R
275	S	R	1	-3	S	0	1	P	1	-4	P	0	0	P	-1	3	P	0	1	P	-1	-2	R	-1	-1	P	-1	4	R	-1	1	P
276	R	R	1	-2	R	-1	1	R	1	-4	R	1	-2	R	-1	1	P	1	0	S	0	-2	R	-1	1	S	-1	2	P	-1	3	S
277	R	S	0	-1	S	1	0	S	-1	-3	R	0	-2	P	1	1	P	-1	0	S	-1	-2	R	-1	1	R	0	0	R	1	5	R
278	S	P	-1	-1	P	1	-1	P	0	-3	S	1	-1	P	1	2	R	-1	1	P	-1	-4	P	-1	0	R	-1	-1	P	-1	4	P
279	P	P	-1	-2	P	-1	-2	P	0	-4	P	-1	0	S	-1	0	P	-1	2	R	1	-5	S	-1	0	P	0	-1	R	-1	2	P
280	R	S	-1	-1	P	1	-2	R	1	-3	P	0	-1	S	-1	0	P	0	2	S	-1	-5	S	0	1	P	0	-1	S	1	0	S
281	S	S	-1	-3	R	1	-1	P	1	-2	S	1	1	P	0	0	P	1	4	R	-1	-5	R	1	-1	P	0	1	R	-1	-2	P
282	P	R	1	-3	P	1	0	S	-1	-3	S	1	1	S	-1	-1	R	-1	2	P	0	-3	S	-1	0	S	0	1	S	1	-2	S
283	R	P	-1	-3	S	0	1	P	0	-1	P	-1	2	P	1	-1	P	1	0	S	-1	-2	S	-1	1	S	-1	2	R	1	-1	R
284	R	S	1	-1	P	-1	1	S	-1	1	R	-1	3	S	-1	1	S	-1	0	S	0	-2	R	1	1	P	1	0	P	-1	0	R
285	S	P	-1	-2	P	-1	2	P	-1	0	S	-1	3	P	-1	-1	P	0	-1	S	0	-2	P	-1	0	P	1	1	S	0	2	S
286	P	R	0	-2	P	1	0	P	1	-1	R	0	2	S	0	-1	S	0	-3	P	0	-1	P	-1	0	S	0	-1	R	-1	3	R
287	P	P	1	-3	S	0	-1	P	0	0	P	-1	1	P	0	1	P	1	-1	P	1	-2	S	0	-1	R	0	1	S	1	1	P
288	R	P	0	-2	R	1	0	S	-1	-1	S	0	0	P	1	0	R	1	0	R	1	-2	S	1	-1	R	-1	-1	P	1	1	S
289	S	P	1	-2	R	0	1	P	-1	-3	P	0	-2	P	1	0	P	1	-1	P	0	-1	P	1	-1	S	0	0	P	0	2	R
290	R	R	1	-2	P	1	1	S	-1	-3	P	-1	-3	S	-1	0	S	0	-1	R	1	-1	P	-1	-2	S	1	-1	S	0	0	P
291	P	R	0	-1	R	-1	3	S	-1	-3	S	0	-2	S	-1	0	S	-1	-1	P	0	-1	S	0	0	P	0	-1	R	1	-1	R
292	P	S	1	-1	P	-1	2	P	1	-2	P	1	0	P	1	0	P	-1	-1	S	1	-1	S	0	1	P	0	-2	P	1	-1	P
293	S	P	1	0	S	0	1	P	1	-2	P	-1	0	S	-1	0	R	-1	-1	R	0	0	R	0	1	R	-1	-1	R	-1	-2	S
294	R	S	-1	-2	S	-1	1	P	0	-2	P	0	0	R	1	-1	S	1	0	R	1	1	P	-1	3	S	1	0	P	0	-2	S
295	S	S	1	-2	S	0	-1	S	-1	0	S	-1	2	S	1	0	P	0	0	P	0	2	P	0	5	S	0	-1	R	0	0	P
296	P	P	1	-2	R	-1	-2	S	0	1	S	0	1	S	-1	1	P	1	0	S	1	1	P	0	3	S	0	0	P	1	2	P
297	S	S	0	-1	S	-1	-2	P	1	1	S	0	1	R	0	1	R	-1	-1	P	1	2	R	0	2	S	0	1	S	1	3	R
298	P	R	1	-2	P	1	-2	S	1	0	R	-1	1	R	0	2	R	-1	0	R	1	0	R	1	2	S	0	1	R	0	3	R
299	S	S	-1	-2	S	1	-2	R	1	2	R	-1	1	S	1	1	P	1	-2	P	1	-2	S	-1	0	P	-1	1	S	-1	1	S
300	P	R	0	-1	P	-1	-1	P	0	2	P	0	1	P	-1	1	P	1	-2	S	-1	-3	P	-1	-1	P	0	1	R	1	0	P

## Sheet: Player 44
Multi-AI competing and winning against humans in iterated Rock-Paper-Scissors game Lei Wang, Wenbin Huang, Yuanpeng Li, Julian Evans, Sailing He* Supplementary Information 2
Player 44 Data: Round number:	Player 44 played:	AI 1 played:	AI 1 Score:	AI 1 Last 5 Rounds Total Score:	AI 2 played:	AI 2 Score:	AI 2 Last 5 Rounds Total Score:	AI 3 played:	AI 3 Score:	AI 3 Last 5 Rounds Total Score:	AI 4 played:	AI 4 Score:	AI 4 Last 5 Rounds Total Score:	AI 5 played:	AI 5 Score:	AI 5 Last 5 Rounds Total Score:	AI 6 played:	AI 6 Score:	AI 6 Last 5 Rounds Total Score:	AI 7 played:	AI 7 Score:	AI 7 Last 5 Rounds Total Score:	AI 8 played:	AI 8 Score:	AI 8 Last 5 Rounds Total Score:	AI 9 played:	AI 9 Score:	AI 9 Last 5 Rounds Total Score:	AI 10 played:	AI 10 Score:	AI 10 Last 5 Rounds Total Score:	Multi AI played:
1	R	R	0	-2	R	0	-1	R	-1	2	P	0	1	S	1	1	P	-1	-1	P	0	-1	P	-1	0	P	0	1	P	0	-2	R
2	P	S	1	-2	P	0	0	P	-1	1	R	-1	1	R	0	-1	P	1	0	S	-1	-1	R	1	1	R	1	1	S	1	-1	R
3	S	P	1	-1	R	1	0	P	-1	2	R	0	0	P	-1	-3	S	1	-1	R	-1	1	P	0	-1	S	-1	0	S	1	0	R
4	R	R	-1	-1	P	-1	1	S	0	0	R	0	2	R	1	-3	P	-1	0	P	0	3	P	0	-1	S	1	-1	S	0	1	P
5	P	S	0	-1	P	1	2	S	-1	-2	S	-1	1	R	-1	-3	S	0	2	R	-1	5	R	0	0	R	1	-1	R	0	0	R
6	S	R	1	1	R	1	2	S	-1	-1	P	1	2	P	-1	-4	R	0	3	S	-1	3	R	-1	-1	S	1	-2	P	1	0	R
7	R	P	0	2	P	0	3	P	1	-1	P	0	0	S	0	-4	R	-1	3	R	0	2	P	0	-1	R	1	-3	R	1	-2	R
8	R	S	0	2	S	0	4	S	-1	0	S	1	2	S	0	-4	R	1	3	P	0	1	P	-1	1	R	0	-2	P	1	-3	S
9	R	S	-1	2	P	1	2	P	0	0	R	1	0	R	0	-4	S	0	3	R	1	1	P	-1	3	S	-1	-2	S	-1	-2	S
10	R	P	-1	1	P	0	2	P	-1	2	P	-1	0	P	-1	-4	P	-1	1	S	0	0	S	-1	3	R	-1	-2	S	1	-2	P
11	R	P	-1	1	P	0	3	P	0	2	P	1	0	R	0	-2	S	-1	1	P	0	0	R	-1	3	R	0	-1	P	1	-2	P
12	R	P	-1	1	P	1	3	P	1	3	P	1	2	R	1	-1	R	0	-1	R	0	1	S	-1	2	P	-1	-1	S	1	0	P
13	P	S	-1	1	P	1	3	P	1	3	P	1	2	P	-1	0	R	1	-1	S	-1	1	S	-1	0	S	1	0	P	0	-1	P
14	P	R	-1	3	R	1	4	R	1	4	R	1	3	R	-1	1	P	-1	-2	S	-1	1	S	1	0	S	-1	1	P	1	-2	R
15	P	R	0	3	S	0	2	R	0	2	S	0	2	P	0	0	P	-1	-1	P	1	2	S	0	0	R	1	3	R	1	-1	R
16	S	R	-1	1	S	0	2	S	1	0	R	1	2	S	-1	-1	R	-1	-2	P	-1	3	P	-1	2	S	0	2	P	1	-1	S
17	S	P	1	1	P	1	1	P	1	-1	P	0	2	R	1	-1	R	0	0	S	1	1	P	0	1	S	1	2	P	0	-3	P
18	R	P	-1	-1	P	1	-1	S	0	-3	R	1	0	P	-1	0	R	0	1	R	-1	1	P	1	1	R	-1	1	R	-1	-3	P
19	P	S	-1	-1	S	0	0	R	1	-4	R	0	0	R	-1	1	P	1	2	S	0	0	S	0	1	S	1	0	S	-1	-3	S
20	R	R	0	1	R	0	2	R	0	-4	R	0	0	P	1	1	P	0	2	P	-1	0	R	0	1	S	0	0	R	1	-2	R
21	R	S	1	2	R	1	1	S	-1	-3	R	0	-1	S	1	2	P	1	3	P	-1	1	R	1	0	P	0	0	P	-1	-1	P
22	R	S	-1	0	P	-1	1	P	-1	-4	S	0	-2	P	0	1	S	0	3	R	1	3	P	1	1	R	-1	1	R	1	1	R
23	R	P	0	0	P	-1	3	P	-1	-2	R	-1	-2	S	-1	1	P	1	1	P	0	3	P	0	3	S	-1	1	P	0	2	P
24	R	P	0	0	P	0	3	P	1	0	S	-1	-2	R	0	-1	P	0	2	P	-1	4	S	-1	3	P	-1	0	R	1	3	P
25	R	S	1	0	P	-1	3	P	0	2	P	0	-2	S	-1	0	P	-1	3	R	-1	4	R	1	1	S	0	0	S	0	2	P
26	R	P	1	-1	P	0	4	P	0	3	P	1	-1	P	1	-2	S	1	3	S	-1	3	S	-1	1	P	0	0	R	1	1	S
27	R	S	0	1	P	0	5	P	-1	5	P	0	0	P	1	0	S	-1	1	R	0	1	R	-1	0	R	-1	0	P	0	0	P
28	R	P	1	1	P	-1	5	P	-1	5	P	1	2	P	1	0	S	0	1	P	1	1	P	1	-1	R	-1	0	S	1	1	P
29	P	P	1	1	P	0	5	P	1	5	P	1	3	P	1	2	P	-1	-1	P	1	1	P	-1	-1	P	0	1	S	1	-1	P
30	P	R	-1	0	R	0	4	S	1	4	S	0	4	S	-1	2	S	-1	-2	S	1	0	S	-1	0	S	0	0	R	0	0	R
31	P	S	-1	0	R	-1	2	S	1	4	S	-1	4	S	0	4	S	0	-2	S	1	1	S	-1	1	R	0	2	R	0	0	S
32	P	S	-1	0	S	-1	0	R	-1	4	R	0	4	R	1	4	R	0	0	R	1	3	R	1	3	R	-1	0	S	-1	-1	R
33	P	R	1	2	S	0	0	S	-1	2	S	1	2	P	0	2	R	-1	0	S	1	2	P	-1	2	P	0	-1	S	1	-1	S
34	P	S	1	0	R	-1	0	S	0	2	S	-1	2	R	0	1	P	0	0	P	1	2	S	-1	1	S	1	-1	R	-1	1	S
35	P	S	-1	1	S	1	-1	R	0	3	S	0	3	S	0	0	S	-1	0	R	-1	2	P	-1	2	R	-1	0	S	-1	-1	R
36	P	P	-1	3	S	1	1	S	1	1	S	-1	3	S	1	0	S	1	0	R	-1	0	P	-1	1	R	1	-2	R	-1	1	S
37	S	S	0	2	S	0	3	R	0	1	S	0	3	S	1	0	S	1	0	S	-1	-2	P	1	0	S	1	-2	S	0	1	S
38	S	P	0	1	R	-1	2	R	1	3	R	-1	4	P	-1	1	S	-1	1	S	0	-1	P	0	0	R	-1	-1	P	0	0	R
39	S	P	1	1	P	1	2	P	1	3	P	1	4	P	1	0	R	-1	2	R	1	-2	S	-1	-1	R	0	0	P	-1	-2	P
40	S	R	1	-1	R	-1	2	S	-1	1	R	-1	2	S	-1	0	R	1	3	R	1	-1	P	0	-2	P	0	0	S	1	-2	R
41	S	R	1	-1	R	-1	2	R	-1	2	P	1	2	S	0	-1	P	1	3	R	-1	1	S	0	-3	S	-1	0	P	1	-3	P
42	S	R	0	0	R	0	2	R	-1	2	R	-1	0	S	0	-2	S	-1	1	R	-1	3	S	-1	-3	P	-1	1	R	-1	-3	R
43	R	P	0	1	P	0	3	R	0	2	R	0	1	R	1	-2	P	0	1	S	-1	4	R	0	-2	S	1	0	R	1	-2	P
44	R	P	1	3	S	0	3	S	1	1	P	1	0	S	1	-1	R	1	2	P	-1	3	R	0	-1	R	-1	-2	P	1	-1	S
45	R	P	1	5	P	-1	3	P	1	1	S	1	2	S	-1	-1	P	1	1	R	1	3	R	-1	-1	R	-1	-3	P	1	1	P
46	R	P	1	5	P	-1	3	P	-1	2	P	0	0	P	-1	-2	R	0	1	S	-1	2	R	0	0	P	0	-2	S	-1	2	P
47	R	P	1	5	P	1	3	P	-1	2	P	1	2	P	1	-1	P	1	2	P	0	0	S	0	0	P	-1	-1	P	0	2	P
48	R	S	0	5	P	0	3	P	0	2	P	0	2	P	0	0	P	0	3	R	0	0	S	0	-1	S	0	1	P	-1	2	S
49	P	P	-1	3	P	-1	3	P	1	3	S	-1	3	P	-1	1	P	1	3	S	1	1	P	1	-2	S	-1	1	P	0	3	P
50	P	R	1	2	R	-1	4	S	1	4	S	1	3	S	1	2	S	1	3	S	-1	1	S	1	-2	S	0	2	P	-1	2	R
51	P	S	0	0	S	1	2	S	1	4	S	1	5	S	1	4	S	1	3	S	1	2	S	1	-1	S	1	3	P	-1	1	S
52	R	R	1	0	S	1	2	S	1	4	S	1	5	S	1	4	R	1	4	R	-1	4	R	1	0	S	1	3	R	0	2	S
53	R	S	1	-1	P	-1	0	S	1	2	R	-1	3	S	1	2	P	1	3	R	1	3	R	1	1	S	1	1	P	1	1	P
54	R	P	0	-1	P	0	0	P	0	0	S	0	2	P	1	0	R	1	3	P	1	3	R	1	2	S	0	1	P	1	1	R
55	R	S	1	0	P	0	1	P	1	1	P	0	0	P	0	1	R	0	3	S	0	3	S	0	2	P	0	-1	S	-1	2	R
56	R	P	1	0	P	1	3	P	0	1	P	0	0	P	1	1	P	0	2	S	1	1	S	1	0	S	1	-1	S	1	1	P
57	R	P	-1	0	P	-1	3	P	0	1	S	0	0	P	-1	1	P	-1	2	P	0	-1	R	1	-2	R	1	-3	S	0	0	P
58	S	P	-1	1	P	-1	5	P	1	3	P	0	0	P	0	3	P	1	3	P	0	0	P	1	-2	R	1	-2	P	1	-1	P
59	S	R	1	1	P	0	3	P	-1	3	P	1	-1	P	0	3	R	1	1	S	0	-1	S	-1	-3	R	1	0	P	1	-3	R
60	S	R	1	1	R	-1	1	R	1	1	P	0	-1	R	0	1	S	-1	2	S	1	-2	R	-1	-3	S	0	2	P	1	-5	S
61	S	P	1	3	P	0	1	P	1	1	P	0	-3	R	0	1	S	1	2	P	0	-1	R	1	-1	P	-1	1	R	1	-5	P
62	S	R	0	1	R	-1	-1	R	1	-1	R	1	-5	P	-1	1	S	-1	1	S	-1	-1	P	1	1	S	1	1	R	1	-3	S
63	S	P	-1	1	R	-1	-1	R	1	-1	P	1	-3	R	1	-1	P	0	0	P	1	-2	R	0	0	P	0	1	P	0	-1	R
64	P	R	1	1	P	-1	1	R	-1	1	R	-1	-3	R	-1	1	P	-1	0	R	0	-2	R	1	2	P	1	-1	P	-1	-1	P
65	P	P	0	-1	R	1	2	R	1	1	S	0	-3	P	-1	1	S	-1	-1	P	1	-3	P	-1	1	S	-1	-2	P	1	0	R
66	P	P	0	-2	S	1	0	P	1	-1	S	1	-1	P	-1	0	S	-1	0	R	0	-3	R	1	0	R	1	-1	R	0	1	S
67	P	S	-1	-1	S	-1	2	R	1	0	S	1	1	S	1	-1	P	0	1	P	0	-3	R	-1	-2	S	-1	-1	S	0	-1	P
68	P	S	-1	-1	S	1	2	S	1	-2	S	-1	1	S	1	1	R	1	1	R	1	-3	S	1	-2	S	0	0	P	-1	-1	S
69	P	S	0	1	R	0	2	S	0	-2	S	0	3	S	0	1	S	0	1	S	0	-3	P	-1	-2	R	0	2	P	-1	0	R
70	P	S	1	3	P	1	1	S	-1	0	S	0	5	S	0	3	R	0	2	P	1	-1	R	0	-1	P	0	1	P	-1	0	S
71	P	R	-1	4	S	1	2	R	1	2	S	-1	5	S	1	4	S	1	0	S	0	-1	R	1	-2	P	1	0	S	0	0	S
72	P	S	0	3	S	-1	2	P	1	1	S	-1	5	S	0	5	R	0	0	S	1	1	R	-1	-2	S	-1	1	R	1	2	S
73	P	S	-1	3	S	1	2	S	-1	2	S	1	5	S	1	5	S	1	-1	R	1	2	R	0	-2	P	0	1	R	-1	0	S
74	P	S	-1	3	S	-1	2	S	-1	2	S	0	5	S	-1	5	S	1	1	S	1	2	S	0	-4	S	0	0	R	-1	-1	S
75	S	S	0	3	R	-1	4	S	-1	2	S	-1	5	S	-1	5	S	1	1	R	1	2	S	1	-3	S	1	2	S	0	-2	S
76	S	P	0	2	R	0	5	R	0	1	R	1	4	R	1	4	R	-1	2	R	1	3	R	0	-2	R	1	2	R	1	-2	R
77	S	R	-1	2	R	0	5	R	0	3	P	0	4	P	0	4	R	0	2	R	1	3	R	0	0	R	1	3	R	1	-2	P
78	S	R	1	2	R	1	5	R	0	4	R	1	2	R	1	2	R	-1	4	R	-1	3	R	0	2	R	0	3	R	-1	0	R
79	S	R	-1	2	P	1	5	S	1	4	S	1	2	R	1	2	R	-1	4	R	1	5	R	0	4	R	0	4	R	0	2	P
80	S	P	0	2	R	0	3	R	-1	3	R	0	1	R	-1	2	R	-1	4	R	1	5	R	1	4	R	-1	4	R	0	4	R
81	S	P	0	1	R	1	3	R	1	4	R	1	2	S	0	3	S	-1	5	P	-1	5	P	-1	5	P	1	5	P	1	5	R
82	S	P	-1	1	P	-1	3	R	-1	4	R	-1	2	R	-1	2	R	-1	4	R	0	3	P	-1	3	P	0	3	P	1	3	P
83	S	R	1	-1	R	-1	1	R	1	4	R	1	4	R	1	4	S	0	4	R	0	3	P	1	1	S	1	1	P	0	1	R
84	S	P	1	-1	S	-1	1	R	0	4	R	1	4	R	0	4	R	0	3	R	-1	3	R	0	-1	P	0	0	S	1	-1	R
85	S	R	0	-3	R	0	2	R	1	5	R	-1	5	R	-1	4	R	1	3	R	-1	3	R	0	-1	R	1	-2	S	-1	-2	R
86	R	R	1	-1	R	-1	2	S	0	5	R	-1	5	R	0	4	R	1	3	R	0	3	R	0	-1	R	1	-2	R	0	-3	S
87	R	P	-1	0	S	0	1	P	-1	3	P	0	4	P	-1	4	P	1	3	P	1	4	R	1	0	P	-1	-1	R	0	-2	P
88	R	S	1	2	P	1	1	P	1	3	P	1	4	P	-1	4	P	-1	3	P	1	4	P	1	1	S	0	1	P	1	-1	P
89	R	S	1	0	P	1	1	P	-1	3	P	-1	4	P	0	4	P	0	4	P	-1	4	P	1	3	P	0	0	S	-1	1	P
90	R	S	0	0	P	1	2	P	-1	3	S	0	4	P	0	4	P	1	4	P	1	4	P	1	3	P	0	2	P	-1	0	S
91	R	P	1	-2	P	1	2	P	1	3	P	1	2	S	-1	4	P	1	4	P	0	4	P	-1	3	P	-1	2	P	-1	1	P
92	R	P	0	-1	P	1	3	P	1	5	R	0	3	S	1	3	S	1	5	S	-1	5	S	-1	4	S	0	3	S	0	2	S
93	R	P	0	-1	P	1	5	P	0	5	P	0	2	P	0	1	S	0	3	S	-1	3	R	0	3	S	1	1	R	1	1	P
94	R	R	1	1	P	1	5	P	1	5	S	1	2	R	1	1	P	0	1	P	1	1	S	1	2	P	1	1	R	-1	0	P
95	S	S	1	2	P	-1	5	P	-1	5	P	1	0	P	-1	0	P	-1	1	P	0	1	S	1	0	S	1	1	S	1	1	P
96	P	R	-1	3	R	1	3	R	-1	3	R	-1	0	R	-1	-2	R	1	-1	R	-1	-1	S	-1	-1	S	-1	0	S	-1	0	R
97	R	S	-1	1	S	1	1	S	-1	1	R	1	-2	S	1	-2	R	1	-3	S	1	-3	S	-1	-1	R	1	0	S	-1	0	S
98	S	P	1	-1	P	0	-1	S	1	-1	R	0	-2	R	1	-2	S	1	-2	S	1	-3	P	-1	-1	P	0	1	S	-1	0	P
99	R	P	1	-3	S	1	-3	S	1	-2	S	-1	-2	P	1	-2	R	1	-1	P	1	-2	R	1	-2	S	0	1	P	-1	0	S
100	P	R	1	-2	P	0	-5	R	1	-4	P	1	-2	R	1	-1	R	-1	-2	S	-1	-2	S	-1	-1	S	-1	-1	P	0	1	P
101	R	P	1	-3	R	1	-4	R	-1	-4	P	-1	-1	S	1	-1	S	1	-2	P	1	0	P	0	0	S	1	0	R	0	1	R
102	R	P	0	-1	R	0	-3	P	0	-3	P	0	1	R	0	-1	S	0	-2	R	0	2	S	1	0	R	0	-2	R	0	0	P
103	P	S	0	1	P	1	-2	P	-1	-1	P	1	2	P	1	0	S	0	-3	S	-1	3	R	0	0	P	0	-2	P	0	1	P
104	S	R	1	3	S	-1	-1	S	-1	-1	S	1	1	P	1	-1	S	1	-2	S	1	4	P	1	0	S	0	-1	R	1	1	S
105	P	R	1	3	R	1	0	P	-1	0	S	1	2	S	-1	-3	P	1	-2	P	1	3	R	-1	-1	P	0	0	P	-1	1	P
106	R	S	0	3	P	1	-1	P	0	1	P	1	3	R	0	-1	S	1	-1	R	1	2	P	1	-3	S	-1	-1	S	-1	1	P
107	S	S	-1	1	P	1	0	R	1	2	P	1	3	R	1	0	R	1	-1	R	1	1	S	1	-3	S	1	-1	P	1	0	P
108	S	P	1	0	S	1	-1	P	1	2	P	-1	1	P	1	1	P	1	1	S	1	2	R	1	-2	S	1	-1	R	1	-1	S
109	P	R	0	-2	S	-1	-1	R	1	1	P	0	0	P	-1	0	R	-1	-1	S	-1	1	S	-1	0	P	-1	-1	S	-1	0	S
110	R	S	-1	-4	S	1	0	S	1	0	P	1	0	R	1	1	R	-1	-2	R	-1	2	R	-1	2	R	0	-1	R	0	0	R
111	R	P	0	-4	R	0	0	R	0	-1	S	0	0	P	0	0	R	0	-2	P	0	2	P	-1	3	S	1	-1	R	-1	0	P
112	R	P	1	-2	P	0	-1	P	1	-2	S	-1	-2	R	0	1	R	-1	-1	R	0	3	S	-1	3	R	0	-1	R	-1	1	R
113	R	P	1	-1	S	1	1	P	1	-2	P	1	-2	P	1	0	P	0	-2	R	1	2	R	0	2	R	-1	-1	P	1	2	R
114	P	P	-1	1	P	-1	0	P	-1	0	P	1	0	P	1	2	S	0	0	P	-1	2	S	1	1	P	0	-1	R	0	2	P
115	S	P	1	2	P	0	-1	R	1	1	S	0	0	S	0	2	P	0	2	P	0	1	S	1	1	R	0	-1	R	1	0	S
116	P	P	-1	2	R	-1	-1	P	1	3	S	1	-1	S	1	2	S	1	1	R	1	0	S	1	1	R	0	0	R	0	1	S
117	R	S	1	1	S	1	-2	P	1	3	P	-1	1	P	1	2	R	-1	2	R	1	-2	R	1	1	P	-1	0	R	1	0	R
118	S	P	1	-1	P	0	-4	R	1	3	R	-1	3	R	0	3	R	0	2	S	0	-2	P	-1	2	R	-1	1	R	0	0	P
119	S	S	0	-3	R	0	-4	P	1	3	R	0	3	R	0	3	R	1	2	R	-1	-2	S	-1	1	S	1	2	P	-1	0	R
120	P	S	1	-3	R	0	-3	R	1	2	S	1	4	S	-1	4	S	-1	2	S	-1	-1	S	-1	0	S	0	2	S	1	0	S
121	R	P	0	-1	S	0	-3	S	-1	0	P	-1	5	P	-1	5	P	-1	4	P	1	1	P	-1	1	P	1	2	R	0	0	P
122	S	P	1	0	P	1	-3	R	-1	-1	P	1	5	P	-1	5	P	0	4	P	1	3	P	1	1	P	-1	4	P	-1	1	P
123	S	R	1	0	R	1	-3	R	1	-1	P	1	3	R	1	3	P	0	3	P	0	2	R	0	0	S	1	2	R	1	0	P
124	R	R	0	2	R	1	-1	S	1	-1	S	1	1	S	-1	3	R	1	1	S	0	1	R	-1	2	R	0	1	S	1	0	S
125	S	P	0	2	S	-1	-2	P	-1	-1	S	-1	-1	R	-1	1	R	-1	0	P	-1	-1	S	0	2	S	0	1	R	1	0	R
126	P	R	1	0	R	-1	-1	S	-1	-1	R	1	-2	S	1	1	R	-1	0	P	-1	-3	S	1	1	P	0	0	R	1	0	S
127	P	S	1	-2	P	1	-1	P	0	1	R	0	-4	R	0	1	R	1	-2	R	0	-4	R	0	1	R	1	-1	P	0	-1	R
128	R	S	-1	0	R	1	0	S	-1	0	P	-1	-4	R	0	1	R	1	-2	P	0	-4	S	1	1	P	-1	-1	S	1	0	R
129	S	P	-1	-2	P	0	-1	P	1	-2	R	1	-2	P	-1	0	S	0	-1	R	1	-2	P	-1	-1	S	1	0	S	-1	-2	P
130	P	R	0	-3	R	1	-2	R	1	-2	R	1	0	P	1	0	S	-1	-1	S	1	0	R	-1	-2	S	1	0	P	0	-1	P
131	R	P	-1	-3	P	1	-3	S	1	-2	S	1	-1	S	1	-1	P	1	-1	S	0	2	S	1	-3	R	1	1	R	0	-2	R
132	S	P	1	-1	P	-1	-1	R	0	-4	R	0	-1	P	0	-3	S	0	1	P	1	1	S	1	-5	S	-1	1	P	0	-1	S
133	P	R	1	-3	S	0	-2	P	0	-3	P	0	1	P	0	-3	R	0	2	P	0	1	R	0	-4	P	1	2	S	1	-2	P
134	R	P	1	-3	P	1	-1	S	0	-2	P	-1	0	P	-1	-3	R	0	1	P	-1	0	S	0	-4	R	0	1	R	1	0	R
135	S	P	1	-1	P	1	1	P	-1	-2	R	1	0	R	-1	-1	P	-1	1	R	0	0	P	-1	-4	R	-1	1	P	0	0	R
136	P	R	-1	-1	S	1	1	R	1	-2	R	1	2	S	0	0	S	1	-1	S	0	0	P	-1	-4	S	0	1	P	1	-1	S
137	P	S	1	-3	P	-1	1	P	1	-2	P	1	2	P	-1	2	P	1	-1	P	0	2	R	0	-3	R	0	2	S	1	-1	P
138	R	P	0	-1	S	1	2	S	-1	-3	P	0	1	S	1	3	R	-1	-1	S	0	3	R	1	-4	P	-1	1	S	-1	1	S
139	S	P	0	1	R	-1	0	R	-1	-4	R	1	2	R	1	2	R	1	0	P	1	2	R	0	-3	R	1	2	R	0	-1	R
140	P	R	1	-1	S	0	0	S	0	-2	S	1	2	S	1	2	S	1	1	R	1	0	R	1	-1	S	0	3	P	0	0	S
141	P	S	0	-1	P	-1	2	P	0	0	S	0	2	P	-1	2	P	-1	3	P	-1	-2	P	-1	-1	S	-1	3	S	1	1	S
142	R	S	-1	1	R	-1	1	S	-1	1	P	-1	4	P	1	1	S	1	2	P	0	-3	R	1	-1	P	1	3	P	1	2	P
143	S	S	1	-1	P	-1	1	R	0	0	R	1	5	R	0	2	R	1	1	S	-1	-2	S	0	0	R	1	5	S	0	2	R
144	S	R	1	-2	S	1	1	P	0	2	S	-1	5	S	0	4	S	0	2	S	1	-1	P	0	0	R	1	5	P	1	3	S
145	P	S	0	0	P	0	0	S	0	0	P	1	4	R	-1	3	S	-1	1	S	-1	0	P	1	-2	P	0	5	S	1	1	P
146	R	S	0	2	P	1	-1	P	-1	0	P	0	3	P	0	1	P	-1	1	P	0	2	R	-1	-1	R	-1	4	R	-1	2	R
147	P	P	-1	0	P	0	0	R	1	1	R	-1	3	R	-1	2	P	0	2	S	-1	3	S	1	-1	R	1	3	S	0	1	R
148	S	R	1	1	P	0	0	S	1	1	R	1	1	S	1	0	R	0	3	P	-1	3	P	0	0	R	1	1	S	1	1	R
149	P	R	1	2	R	0	0	S	1	0	R	-1	1	S	-1	-1	S	1	3	P	0	2	P	-1	-1	P	-1	1	P	0	1	R
150	P	S	-1	0	P	-1	-1	P	-1	2	P	-1	0	P	1	0	R	1	4	P	1	2	S	-1	0	P	1	0	R	0	2	R
151	P	S	1	0	S	-1	-1	S	-1	1	R	1	0	P	0	1	S	1	2	S	1	1	P	1	1	P	0	0	S	0	0	P
152	R	P	-1	2	P	-1	-1	S	-1	1	S	-1	-2	S	-1	0	P	-1	2	R	-1	1	R	-1	1	S	-1	0	R	0	1	P
153	R	P	-1	3	R	-1	0	R	-1	1	P	-1	-2	R	-1	0	S	-1	3	P	0	0	P	1	0	R	0	0	P	-1	0	S
154	R	P	-1	3	P	0	1	P	-1	1	P	1	-2	P	1	0	P	1	1	R	1	2	S	1	2	P	1	-1	S	0	1	P
155	R	R	1	5	P	1	3	P	1	1	P	0	0	P	-1	0	P	1	1	R	-1	2	P	1	1	S	-1	0	S	1	0	R
156	S	R	-1	4	P	1	4	P	-1	2	S	-1	1	P	1	1	P	1	3	P	1	2	R	0	1	P	0	-1	R	-1	0	P
157	P	R	0	4	S	0	2	S	-1	0	S	1	2	S	0	0	R	0	1	S	0	0	R	1	2	P	1	-2	S	1	0	R
158	P	S	-1	2	S	1	2	P	-1	2	P	0	4	P	-1	2	P	-1	-1	P	0	1	R	1	1	P	-1	-1	R	1	1	S
159	S	S	-1	2	S	1	3	S	1	2	P	1	3	P	-1	2	R	-1	0	P	1	0	S	-1	-1	P	0	-1	S	0	-1	S
160	R	P	1	1	R	0	2	R	0	1	P	0	1	S	0	0	R	0	0	S	1	-1	P	-1	0	S	-1	-3	P	1	0	P
161	P	P	-1	2	S	-1	1	S	1	0	R	-1	1	P	1	-2	P	0	-1	S	1	-2	R	1	0	R	1	-3	S	-1	2	P
162	P	P	-1	1	S	0	3	P	-1	2	R	-1	0	P	0	-1	S	0	0	P	1	0	R	1	-2	R	1	-3	S	0	2	P
163	P	S	0	2	S	-1	3	S	0	1	S	0	-2	R	-1	-2	R	1	2	R	1	-1	P	-1	-2	P	-1	-4	S	1	2	S
164	S	S	1	2	P	-1	3	R	1	2	R	-1	-1	R	-1	-3	S	0	1	R	1	-2	P	1	-1	P	0	-4	P	1	4	P
165	S	R	1	2	S	-1	2	R	0	3	R	0	1	R	1	-1	P	1	0	P	0	0	S	0	-2	P	1	-4	P	-1	3	S
166	R	R	1	2	R	0	2	P	1	4	R	1	1	R	0	1	P	0	-1	P	0	0	R	-1	-3	S	1	-4	R	0	1	R
167	P	R	1	2	S	-1	1	P	-1	4	S	1	2	S	1	1	S	0	0	S	0	0	S	-1	-2	P	0	-4	R	1	0	P
168	P	S	0	1	S	0	1	P	1	4	P	1	4	P	1	2	P	0	0	P	0	1	P	0	0	R	-1	-3	S	-1	-2	P
169	R	S	0	1	P	0	1	S	-1	3	S	1	3	P	1	3	S	1	1	R	1	2	P	0	0	S	0	-4	P	1	-2	S
170	S	P	1	0	R	-1	3	P	-1	1	P	-1	1	S	-1	3	R	0	0	S	0	1	P	1	2	P	0	-4	R	1	0	R
171	P	S	-1	-2	S	-1	4	S	-1	-1	S	-1	-1	P	-1	2	S	-1	2	P	1	2	P	0	1	S	1	-4	P	1	2	S
172	P	S	0	-1	P	1	5	P	0	-1	P	0	0	S	0	2	P	1	2	S	0	1	R	0	1	R	1	-2	S	0	2	P
173	P	R	-1	1	S	-1	4	P	1	-1	R	-1	-1	P	1	2	P	1	1	S	1	1	P	1	-1	R	-1	-3	R	1	4	S
174	S	S	0	-1	S	1	4	S	-1	-1	S	-1	-2	S	1	2	R	1	1	R	0	2	R	0	-1	P	1	-3	S	0	2	S
175	R	R	1	0	P	1	3	R	-1	0	R	1	-1	P	1	1	P	-1	3	P	0	3	S	0	-1	R	-1	-3	P	0	1	P
176	R	P	1	1	S	-1	3	P	0	1	S	1	0	R	0	2	R	-1	3	P	0	4	S	1	-1	R	0	-2	P	0	1	S
177	S	P	0	1	P	-1	1	P	-1	1	P	1	-2	R	-1	2	R	0	2	R	1	5	P	0	-2	P	0	-3	P	1	2	P
178	S	P	1	-1	R	0	0	R	1	0	S	0	-3	S	0	2	P	0	3	S	1	5	S	1	-2	P	-1	-3	S	0	0	S
179	P	P	1	-1	R	-1	0	S	-1	1	R	-1	-2	S	-1	2	S	1	2	R	0	4	R	1	-2	S	-1	-3	P	-1	1	R
180	P	S	-1	-1	S	-1	-1	S	1	2	P	1	-3	S	1	3	R	1	2	S	0	2	P	-1	-4	P	-1	-1	S	1	1	R
181	P	P	-1	0	R	0	-1	P	-1	3	S	-1	-3	P	-1	3	P	0	0	S	-1	2	P	-1	-3	S	1	-1	R	-1	1	S
182	R	P	0	-1	S	1	-1	S	1	2	R	1	-1	S	1	3	R	0	0	S	0	2	P	1	-2	S	1	0	P	1	-1	S
183	S	P	-1	1	R	1	-1	P	1	2	P	-1	0	P	-1	1	P	-1	-1	S	1	0	P	-1	0	S	0	0	S	0	1	S
184	P	S	0	1	R	0	-1	S	-1	0	R	-1	-1	P	0	0	R	0	-1	S	-1	0	S	1	-1	P	0	1	R	-1	1	S
185	S	P	-1	2	P	-1	-1	S	0	0	P	-1	-1	P	1	-1	S	-1	-3	R	-1	2	P	-1	1	R	-1	0	P	1	0	R
186	S	P	0	0	P	0	-3	P	1	-1	P	-1	-2	R	0	-3	R	-1	-2	P	-1	2	R	-1	0	P	0	1	P	0	-2	P
187	S	P	-1	-1	S	1	-3	P	1	-2	R	-1	-4	S	-1	-2	R	0	-1	R	-1	0	P	1	1	P	0	-1	S	1	-2	R
188	P	R	-1	-3	P	0	-2	R	1	-2	R	1	-3	S	1	-1	P	0	0	R	0	2	R	1	-1	R	0	-1	R	1	-3	R
189	R	S	1	-3	P	0	-3	S	-1	-2	S	-1	-3	P	-1	1	S	0	1	P	1	1	R	0	-1	P	-1	-2	P	1	-4	P
190	S	P	1	-5	P	-1	-1	R	0	-4	P	0	-3	R	-1	2	S	0	1	S	1	1	P	1	-2	R	-1	-1	P	-1	-2	S
191	P	R	1	-5	S	0	-1	S	1	-3	P	-1	-3	R	-1	4	R	1	1	R	1	0	S	-1	-2	P	-1	-1	S	1	-2	R
192	S	S	1	-5	P	1	1	S	1	-1	S	-1	-2	P	1	2	P	1	-1	S	0	0	S	0	-2	P	1	0	P	0	0	P
193	P	R	1	-4	P	1	0	R	1	0	R	0	-3	R	-1	1	R	1	-3	R	1	-1	S	-1	-1	P	0	0	R	1	-1	R
194	P	S	1	-4	P	0	0	P	1	0	P	1	-3	P	0	-1	R	0	-4	R	0	-1	P	-1	1	R	1	1	R	-1	-1	P
195	R	S	1	-2	P	0	-1	S	1	1	S	1	-2	R	1	-2	P	0	-4	R	0	-3	P	0	1	R	0	-1	P	1	-3	R
196	S	P	1	-2	R	0	1	R	1	-1	R	1	-2	S	0	-3	R	0	-3	R	0	-3	P	1	3	S	1	-2	R	-1	-1	S
197	P	S	-1	-2	S	0	1	R	0	-1	S	1	-1	S	1	-2	S	1	-1	S	1	-1	P	-1	1	S	1	-2	R	1	-1	S
198	R	R	0	-1	S	0	3	P	0	-2	S	0	0	S	0	0	P	0	1	P	0	0	P	0	1	S	0	0	P	1	-1	S
199	S	P	1	0	R	1	2	R	-1	0	R	1	0	R	-1	0	R	1	3	R	-1	2	P	-1	1	S	-1	-1	S	0	1	R
200	P	P	1	-2	S	1	3	R	1	1	S	-1	1	S	1	1	S	1	5	S	-1	4	S	1	0	P	0	0	S	1	2	S
201	R	S	0	-1	R	0	3	S	-1	1	R	-1	3	P	-1	2	P	-1	5	S	1	5	P	-1	0	P	-1	0	P	-1	2	R
202	S	P	1	-1	P	-1	2	R	-1	-1	R	1	2	R	-1	3	R	0	5	R	-1	3	R	1	2	R	1	1	R	0	2	R
203	P	S	-1	-3	R	1	0	S	-1	1	S	-1	2	S	-1	3	S	0	5	S	-1	3	S	-1	3	S	-1	1	S	-1	4	S
204	R	S	-1	-2	S	1	0	P	-1	1	P	0	4	P	-1	5	S	1	5	S	1	3	S	0	3	S	-1	3	S	0	4	S
205	S	P	1	-2	R	0	-2	S	0	1	R	1	4	R	0	5	R	-1	3	R	-1	1	R	1	3	P	1	2	P	1	3	R
206	P	R	0	-3	S	0	-2	S	1	2	R	0	4	S	1	5	S	1	3	S	0	1	S	-1	3	S	1	1	P	-1	1	S
207	R	S	1	-3	P	1	-1	S	1	4	R	0	3	P	0	5	S	0	3	P	0	3	P	1	3	S	-1	1	S	0	0	P
208	S	P	1	-3	R	-1	1	R	0	2	R	0	2	R	-1	5	R	1	1	R	-1	3	R	1	3	R	-1	-1	R	-1	-2	R
209	S	S	-1	-5	R	-1	3	R	1	2	S	1	2	S	-1	5	S	-1	1	S	-1	3	S	0	3	S	-1	-1	S	-1	-2	S
210	S	P	0	-4	R	1	5	S	0	2	S	1	1	S	1	4	P	0	2	R	1	4	S	-1	4	P	-1	0	S	1	-1	S
211	S	S	1	-4	R	1	5	R	-1	2	R	1	0	S	-1	3	S	1	0	S	1	4	S	-1	3	P	1	0	P	1	0	S
212	S	R	1	-3	S	1	5	R	-1	2	R	1	2	R	1	2	R	1	-1	S	1	3	R	1	2	R	0	-2	P	-1	-1	R
213	P	R	0	-1	R	1	4	R	0	4	R	0	3	R	0	2	R	0	1	S	0	2	R	0	2	R	1	0	P	1	-1	R
214	P	P	0	-1	P	1	2	P	1	2	P	1	1	S	1	0	S	0	-1	P	0	2	S	-1	0	S	0	-2	R	1	-2	P
215	R	S	-1	-1	S	-1	1	S	1	1	S	-1	1	S	-1	1	S	0	0	S	0	2	S	-1	1	P	-1	-1	P	-1	-3	S
216	R	P	0	-1	P	-1	-1	P	0	0	R	-1	0	R	0	0	R	0	0	P	1	0	R	-1	0	P	-1	1	P	-1	-2	P
217	S	P	1	0	P	-1	-1	P	-1	0	P	0	-1	P	0	0	P	0	0	R	-1	1	P	-1	0	R	-1	3	R	1	0	P
218	R	S	0	-2	S	0	-2	S	0	-2	S	-1	-3	R	-1	-2	P	-1	-2	R	-1	2	S	0	-2	S	0	3	R	0	2	R
219	R	P	0	-2	S	0	-2	S	0	-2	P	0	-3	P	1	-1	P	1	0	P	0	1	R	1	-2	R	-1	3	P	1	2	P
220	P	P	-1	-1	P	-1	-3	P	1	-3	P	1	-2	R	-1	-1	R	-1	0	P	0	2	P	0	-3	R	1	2	R	0	4	P
221	S	S	0	0	S	-1	-2	S	1	-2	P	-1	-1	S	1	-1	R	0	0	S	1	3	S	-1	-2	P	1	0	P	-1	2	S
222	R	S	-1	-1	R	0	-3	S	1	-3	S	1	-2	P	0	-1	R	0	1	P	0	2	S	-1	-2	S	-1	-2	P	0	0	P
223	P	P	1	-1	P	0	-2	S	0	-3	P	0	-2	S	1	1	P	1	2	S	-1	2	S	-1	-2	P	1	-4	S	0	0	S
224	P	R	1	0	S	1	-1	R	-1	-1	S	1	-1	R	-1	2	P	1	1	P	-1	3	S	-1	0	S	0	-3	P	1	1	P
225	P	R	1	-2	S	-1	1	S	1	-1	P	-1	-1	S	1	0	S	-1	0	S	-1	2	S	1	1	P	1	-2	S	0	0	S
226	P	R	1	-3	S	-1	2	P	-1	0	S	-1	-1	R	-1	2	R	-1	2	R	-1	3	R	-1	2	S	0	-1	P	0	2	R
227	S	S	1	-4	S	1	3	S	1	0	S	1	1	S	1	1	S	1	0	S	1	2	S	0	1	S	-1	1	R	0	3	S
228	R	S	1	-3	P	-1	3	R	0	1	R	-1	2	R	-1	0	P	-1	0	P	-1	1	P	1	2	R	0	2	P	0	3	P
229	S	P	-1	-4	S	1	4	P	1	0	P	1	2	P	-1	-1	R	-1	1	P	-1	1	S	-1	2	R	1	2	S	-1	3	P
230	P	S	1	-4	S	-1	3	S	1	0	S	-1	0	P	-1	-1	P	1	2	P	-1	0	R	-1	1	P	0	2	S	1	3	S
231	S	P	0	-2	P	0	3	R	1	0	S	1	1	P	0	-2	R	0	1	S	0	-1	S	1	-1	R	-1	2	P	0	3	P
232	R	R	0	-2	P	0	1	S	0	1	S	0	0	S	0	-2	P	0	3	R	0	0	R	1	0	R	-1	2	R	0	2	R
233	P	S	-1	-2	S	-1	2	S	-1	0	S	0	-1	R	-1	-3	P	1	4	P	-1	0	S	-1	0	S	1	2	P	1	1	S
234	S	P	0	0	R	0	2	S	1	1	S	-1	0	R	1	-4	S	-1	3	P	0	-1	P	1	0	R	1	3	P	0	0	R
235	R	P	0	0	P	1	3	P	1	2	P	-1	1	P	0	-2	R	-1	2	P	0	-1	S	0	-1	R	0	3	R	1	-1	P
236	P	P	1	0	S	1	3	S	-1	2	P	-1	1	P	-1	-1	P	1	2	P	0	0	R	1	-1	S	-1	3	S	-1	-2	S
237	P	S	-1	1	R	0	5	R	-1	2	R	1	1	R	0	0	P	0	1	R	0	0	S	1	-2	R	1	3	P	-1	0	R
238	P	S	-1	2	S	1	3	S	0	2	S	-1	1	S	1	0	S	1	0	S	0	-1	P	1	-1	R	-1	2	P	1	0	S
239	R	P	1	2	R	0	3	S	1	2	R	-1	1	R	-1	2	S	-1	1	S	0	0	P	0	-2	S	1	0	R	0	0	R
240	S	P	1	4	R	0	2	R	0	1	P	0	1	P	0	1	S	1	0	S	0	0	R	-1	0	P	-1	-2	S	0	1	R
241	P	S	0	2	S	1	2	S	0	1	S	0	-1	S	0	-1	R	1	0	P	1	-1	P	0	2	P	1	-3	S	0	1	S
242	R	S	-1	3	S	-1	2	R	-1	1	P	-1	0	P	1	0	R	-1	-1	S	1	-1	R	0	3	R	-1	-4	R	-1	1	S
243	S	P	1	1	R	0	2	R	1	2	R	1	2	R	1	2	R	1	-1	R	-1	-1	R	1	2	P	0	-3	P	0	1	R
244	P	P	-1	-1	R	1	2	R	0	2	R	-1	2	S	-1	2	R	1	-1	S	1	-1	R	1	3	P	0	-3	R	0	0	R
245	P	S	-1	-2	P	-1	1	R	1	2	S	1	1	R	1	3	P	1	-1	S	1	1	P	1	1	S	0	-2	P	1	-1	R
246	S	P	1	0	P	1	0	P	1	0	P	-1	3	S	-1	3	P	-1	-1	P	-1	2	P	-1	0	R	-1	0	S	1	-1	P
247	R	P	0	-2	R	0	-2	P	1	-2	P	1	1	P	0	2	S	-1	-1	S	-1	1	S	0	-1	P	-1	1	P	-1	-2	P
248	R	P	-1	0	R	-1	-1	S	-1	-1	S	1	1	S	1	2	S	-1	-2	S	0	1	P	-1	-2	P	1	2	S	0	-1	S
249	R	P	-1	2	P	1	-2	R	1	-3	R	1	-1	R	1	0	S	1	-4	P	0	-1	P	-1	-2	R	0	4	R	1	-1	R
250	S	R	-1	3	P	1	0	S	-1	-2	P	1	0	P	1	-1	S	-1	-4	P	-1	-1	R	1	0	R	1	4	R	1	0	P
251	P	R	1	3	S	1	-1	R	1	-1	S	-1	-2	P	-1	-1	S	1	-4	R	0	-3	R	0	1	P	-1	4	P	0	1	P
252	R	P	1	3	R	0	1	P	1	-1	P	0	0	S	0	-1	P	0	-2	P	0	-3	P	-1	1	P	1	3	S	1	1	P
253	S	P	0	3	R	0	1	R	0	-1	R	1	0	R	1	-3	R	0	0	S	1	-1	P	0	3	P	0	3	R	-1	-1	P
254	P	S	0	1	S	1	2	S	1	1	S	-1	2	S	0	-1	P	1	2	P	1	0	P	0	1	S	0	1	S	0	1	S
255	R	S	0	1	P	1	2	R	1	2	P	0	3	R	-1	0	P	1	3	S	1	-1	S	-1	0	R	1	2	S	0	2	R
256	P	R	1	-1	P	-1	4	P	-1	2	R	-1	5	R	1	1	R	1	4	R	1	-1	S	1	-2	P	1	1	P	-1	0	P
257	R	S	0	-1	P	1	3	R	0	3	R	0	3	R	0	0	R	0	2	P	0	-1	R	0	0	S	0	1	R	1	0	P
258	R	R	-1	-3	P	-1	4	P	0	2	R	0	2	R	1	1	P	0	1	S	1	-1	R	0	-1	R	1	-1	S	-1	1	P
259	R	P	1	-2	P	-1	4	S	1	2	S	-1	1	P	-1	0	S	-1	1	P	-1	-2	R	1	0	S	1	0	R	1	-1	P
260	P	P	1	-2	P	1	4	P	1	0	P	0	-1	P	0	0	P	-1	0	R	1	-1	S	-1	0	S	-1	-2	R	-1	-2	P
261	R	S	1	-1	S	-1	3	R	1	0	R	1	-2	P	1	0	S	0	-1	S	0	-1	S	-1	2	P	0	-1	S	1	-2	S
262	P	R	0	-1	R	0	2	P	0	0	R	0	-1	R	1	2	P	-1	-1	R	0	-1	R	0	0	P	-1	0	P	1	-3	R
263	P	P	0	-1	P	-1	0	P	1	0	S	-1	-2	S	-1	1	R	-1	-1	P	-1	-3	P	0	-1	S	-1	1	S	0	-3	P
264	S	S	-1	-1	P	-1	-1	S	-1	-1	S	0	-1	S	0	2	P	-1	-3	P	-1	-2	R	-1	-1	R	-1	2	R	0	-1	P
265	R	S	1	-2	S	1	-3	R	-1	0	R	-1	0	R	1	1	P	1	-3	S	1	-4	S	-1	0	S	0	4	R	0	0	S
266	P	P	1	-3	P	1	-4	S	1	0	S	-1	0	S	-1	1	R	-1	-2	S	1	-4	R	1	-2	P	1	2	S	1	1	S
267	P	S	1	-2	S	1	-3	S	-1	1	R	-1	1	S	1	1	P	1	-2	S	-1	-2	S	0	-2	S	1	1	S	-1	3	S
268	S	S	0	0	P	1	-1	S	1	2	S	0	1	S	0	3	S	0	-2	R	1	0	S	1	0	R	1	2	P	1	4	S
269	P	S	-1	0	P	-1	-2	P	0	2	P	0	0	P	1	2	R	0	-1	S	1	1	R	1	0	S	-1	2	R	-1	2	P
270	P	R	0	1	P	0	-1	S	0	2	P	-1	0	R	-1	2	S	-1	-1	S	-1	3	S	-1	-2	R	-1	2	R	0	0	R
271	R	P	1	1	S	-1	0	P	1	3	P	-1	0	S	0	1	R	1	-1	P	0	5	P	-1	0	P	1	2	P	0	-1	P
272	R	P	0	2	S	-1	-1	R	1	3	P	1	0	R	1	-1	S	-1	0	P	1	5	P	0	2	P	-1	3	R	-1	-1	R
273	S	P	0	2	P	1	-3	P	1	2	P	1	2	R	1	-2	P	1	-1	R	1	5	S	1	2	P	0	3	S	-1	-2	R
274	P	S	-1	1	S	0	-3	S	-1	1	P	1	1	P	1	-1	P	1	-2	S	1	5	S	0	2	R	1	1	R	0	-1	S
275	P	R	1	1	S	0	-2	P	1	2	P	0	1	P	-1	-1	R	0	-1	S	-1	5	S	-1	4	P	-1	-1	P	-1	-1	S
276	P	R	1	1	S	-1	-1	P	1	1	R	1	1	R	-1	0	P	1	-3	S	0	5	P	-1	4	P	-1	0	R	-1	0	S
277	S	P	0	-1	R	1	1	S	-1	0	R	0	-1	R	1	0	S	-1	-3	R	-1	5	P	-1	3	R	0	-1	S	1	-2	R
278	R	P	-1	-3	S	1	3	P	0	0	R	1	-1	P	1	1	P	-1	-2	R	-1	5	R	-1	1	P	-1	-1	S	-1	-2	R
279	R	S	-1	-1	S	-1	3	S	0	2	S	-1	0	R	-1	1	P	-1	0	P	1	4	R	-1	1	P	0	1	R	-1	-3	P
280	R	P	-1	-3	S	1	1	P	1	0	P	0	-1	R	-1	1	R	0	1	R	-1	4	R	0	0	P	0	3	P	1	-2	R
281	S	P	-1	-1	P	1	-1	R	1	1	P	1	0	P	0	1	R	1	2	R	-1	3	R	1	-1	P	0	4	R	-1	-1	R
282	P	S	1	-1	S	1	-3	S	-1	2	S	1	0	S	-1	1	S	-1	3	S	0	3	S	-1	0	P	0	3	R	1	1	S
283	P	P	-1	1	S	0	-3	P	0	3	S	-1	0	P	1	1	P	1	4	P	-1	3	P	-1	2	P	-1	2	S	1	0	P
284	R	S	1	0	S	-1	-1	P	-1	2	S	-1	1	R	-1	0	R	-1	3	S	0	3	S	1	2	P	1	1	P	-1	2	S
285	R	S	-1	0	R	-1	-1	R	-1	4	R	-1	1	R	-1	0	P	0	2	R	0	1	P	-1	1	S	1	1	R	0	3	R
286	P	P	0	-2	S	1	0	P	1	3	R	0	0	R	0	0	P	0	3	S	0	1	P	-1	2	S	0	-1	S	-1	2	P
287	P	P	1	-1	P	0	2	S	0	2	R	-1	0	P	0	0	R	1	2	P	1	1	R	0	1	P	0	1	S	1	2	R
288	S	R	0	-2	S	1	1	S	-1	2	S	0	-2	P	1	-1	R	1	0	R	1	0	S	1	-1	R	-1	1	S	1	4	S
289	P	R	1	-1	R	0	0	R	-1	2	P	0	-3	P	1	-2	P	1	1	S	0	1	R	1	-1	P	0	2	S	0	3	S
290	R	P	1	-1	S	1	0	P	-1	0	S	-1	-2	S	-1	-2	S	0	1	S	1	3	P	-1	-1	P	1	1	R	0	3	R
291	P	P	0	1	P	-1	-1	R	-1	1	R	0	-3	P	-1	-3	S	-1	-1	R	0	2	S	0	-1	R	0	3	R	1	3	R
292	S	R	1	1	S	-1	-2	R	1	0	R	1	-3	P	1	-2	R	-1	0	S	1	0	R	0	0	S	0	1	P	1	1	P
293	S	S	1	2	P	0	-2	S	1	0	S	-1	-1	S	-1	-3	R	-1	2	R	0	0	P	0	2	S	-1	1	P	-1	-1	P
294	P	R	-1	1	P	-1	-3	R	0	0	P	0	-1	S	1	-2	P	1	2	P	1	0	S	-1	1	S	1	0	R	0	-2	P
295	R	P	1	1	P	0	-2	P	-1	0	R	-1	-1	S	1	-1	R	0	2	P	0	-1	P	0	3	P	0	1	S	0	-4	R
296	R	P	1	1	R	-1	0	R	0	0	R	0	0	R	-1	-1	S	1	3	S	1	1	S	0	3	S	0	1	R	1	-5	S
297	P	P	0	2	R	-1	0	P	1	1	P	0	1	P	0	-1	S	-1	1	S	1	1	S	0	1	R	0	1	P	1	-4	P
298	S	S	1	1	S	1	-1	R	1	0	S	-1	0	S	0	0	R	-1	1	P	1	2	P	1	1	P	0	0	S	0	-3	S
299	P	S	-1	1	R	1	0	P	1	1	S	-1	0	S	1	0	P	1	1	R	1	0	P	-1	1	R	-1	-1	S	-1	-2	P
300	R	R	0	3	S	-1	-1	S	0	2	P	0	1	P	-1	0	P	1	1	P	-1	-1	P	-1	0	R	0	-3	S	1	0	R

## Sheet: Player 45
Multi-AI competing and winning against humans in iterated Rock-Paper-Scissors game Lei Wang, Wenbin Huang, Yuanpeng Li, Julian Evans, Sailing He* Supplementary Information 2
Player 45 Data: Round number:	Player 45 played:	AI 1 played:	AI 1 Score:	AI 1 Last 5 Rounds Total Score:	AI 2 played:	AI 2 Score:	AI 2 Last 5 Rounds Total Score:	AI 3 played:	AI 3 Score:	AI 3 Last 5 Rounds Total Score:	AI 4 played:	AI 4 Score:	AI 4 Last 5 Rounds Total Score:	AI 5 played:	AI 5 Score:	AI 5 Last 5 Rounds Total Score:	AI 6 played:	AI 6 Score:	AI 6 Last 5 Rounds Total Score:	AI 7 played:	AI 7 Score:	AI 7 Last 5 Rounds Total Score:	AI 8 played:	AI 8 Score:	AI 8 Last 5 Rounds Total Score:	AI 9 played:	AI 9 Score:	AI 9 Last 5 Rounds Total Score:	AI 10 played:	AI 10 Score:	AI 10 Last 5 Rounds Total Score:	Multi AI played:
1	R	S	0	2	R	0	-3	R	-1	0	S	0	2	S	1	2	P	-1	2	R	0	-1	S	-1	0	P	0	-4	S	0	0	S
2	P	P	1	0	P	0	-3	S	-1	0	S	-1	1	R	0	1	S	1	4	P	-1	0	R	1	0	S	1	-2	S	1	-1	S
3	S	R	1	0	S	1	-2	S	-1	1	P	0	2	S	-1	0	R	1	4	R	-1	-1	S	0	-2	S	-1	0	R	1	0	R
4	P	P	-1	1	S	-1	-2	S	0	0	P	0	1	R	1	0	P	-1	4	R	0	1	P	0	-1	R	1	1	P	0	1	P
5	R	R	0	0	S	1	0	P	-1	1	R	-1	0	S	-1	-2	S	0	4	R	-1	1	P	0	-1	P	1	1	S	0	0	S
6	R	S	1	0	R	1	0	R	-1	3	S	1	-1	P	-1	-4	S	0	2	R	-1	0	P	-1	-1	R	1	2	S	1	0	R
7	R	S	0	0	P	0	0	R	1	3	R	0	-1	S	0	-2	R	-1	0	P	0	0	R	0	1	P	1	1	R	1	0	R
8	S	P	0	-1	P	0	1	S	-1	2	R	1	-2	R	0	-2	S	1	-1	R	0	1	R	-1	2	S	0	1	R	1	-1	S
9	S	S	-1	-3	S	1	0	P	0	2	R	1	0	R	0	-1	P	0	-2	P	1	1	S	-1	3	S	-1	1	R	-1	-1	P
10	S	R	-1	-3	S	0	-1	P	-1	0	R	-1	1	P	-1	1	P	-1	-3	R	0	1	P	-1	3	R	-1	2	S	1	0	R
11	P	R	-1	-2	R	0	0	R	0	-2	R	1	2	S	0	1	S	-1	-3	P	0	2	S	-1	1	R	0	2	S	1	1	R
12	P	R	-1	-2	P	1	-1	S	1	-3	R	1	2	P	1	1	R	0	-1	P	0	2	S	-1	1	R	-1	1	S	1	3	S
13	P	R	-1	-2	P	1	-2	P	1	-2	R	1	1	P	-1	2	R	1	-2	P	-1	1	S	-1	2	S	1	-1	S	0	4	S
14	S	S	-1	-2	S	1	-1	S	1	-2	R	1	-1	S	-1	1	P	-1	-3	P	-1	0	S	1	2	S	-1	0	R	1	4	S
15	S	S	0	-2	S	0	-1	S	0	-1	P	0	-1	S	0	0	P	-1	-3	P	1	0	P	0	2	R	1	0	S	1	4	P
16	R	R	-1	-3	R	0	-1	S	1	0	P	1	-3	P	-1	1	P	-1	-3	R	-1	-2	S	-1	2	S	0	0	R	1	4	R
17	R	R	1	-2	R	1	0	S	1	0	P	0	-1	P	1	1	P	0	-3	R	1	-2	S	0	0	R	1	0	S	0	3	S
18	R	S	-1	-1	R	1	0	S	0	-2	P	1	1	S	-1	2	P	0	-1	S	-1	-2	P	1	-2	R	-1	1	P	-1	1	P
19	R	P	-1	-1	P	0	0	R	1	-3	S	0	3	S	-1	1	P	1	1	R	0	-3	P	0	-2	R	1	0	R	-1	1	R
20	P	P	0	0	P	0	1	R	0	-3	P	0	1	S	1	0	R	0	3	P	-1	-2	S	0	-1	S	0	0	R	1	0	R
21	S	R	1	0	R	1	1	R	-1	-4	P	0	2	P	1	1	R	1	3	S	-1	-1	S	1	1	R	0	0	P	-1	-1	S
22	P	S	-1	1	R	-1	2	S	-1	-2	S	0	0	P	0	-1	P	0	3	S	1	-1	S	1	2	P	-1	2	P	1	-2	R
23	P	S	0	2	S	-1	1	P	-1	0	P	-1	0	S	-1	-2	R	1	2	R	0	0	P	0	4	P	-1	2	S	0	-1	P
24	P	S	0	4	R	0	2	S	1	1	R	-1	-1	S	0	0	P	0	0	R	-1	0	S	-1	3	S	-1	2	P	1	-1	S
25	S	S	1	4	R	-1	0	R	0	2	R	0	-1	S	-1	2	R	-1	-1	P	-1	-1	S	1	3	P	0	3	S	0	-1	S
26	R	S	1	4	R	0	1	R	0	4	R	1	0	R	1	1	P	1	1	R	-1	-2	P	-1	2	P	0	1	P	1	0	S
27	R	R	0	2	P	0	0	P	-1	3	R	0	1	R	1	2	P	-1	1	R	0	-2	P	-1	3	P	-1	1	R	0	2	P
28	R	P	1	1	P	-1	2	P	-1	3	R	1	0	S	1	2	S	0	2	P	1	-3	P	1	3	S	-1	2	P	1	2	P
29	P	S	1	1	P	0	2	S	1	4	P	1	0	P	1	0	R	-1	2	P	1	-1	R	-1	4	S	0	1	R	1	2	R
30	P	S	-1	1	R	0	3	R	1	4	R	0	1	R	-1	-1	S	-1	1	S	1	0	S	-1	2	S	0	1	R	0	1	R
31	S	S	-1	2	S	-1	1	P	1	2	S	-1	-1	S	0	-2	P	0	1	S	1	2	R	-1	3	P	0	3	P	0	0	S
32	S	R	-1	3	S	-1	1	R	-1	1	P	0	-1	R	1	-2	R	0	-1	S	1	2	R	1	3	S	-1	1	P	-1	-2	R
33	S	R	1	4	R	0	0	P	-1	1	P	1	-2	R	0	-1	S	-1	-1	P	1	2	P	-1	3	P	0	0	R	1	-3	P
34	P	R	1	4	R	-1	0	S	0	-1	S	-1	-3	S	0	1	P	0	0	S	1	0	R	-1	1	S	1	0	R	-1	-3	R
35	P	R	-1	2	S	1	-1	S	0	-1	S	0	-2	R	0	2	S	-1	1	R	-1	1	P	-1	1	P	-1	0	R	-1	-3	R
36	P	R	-1	0	R	1	1	S	1	1	S	-1	0	S	1	2	S	1	1	R	-1	-1	P	-1	0	R	1	-1	S	-1	-3	S
37	R	R	0	-1	S	0	0	R	0	3	R	0	1	R	1	3	R	1	3	S	-1	-2	S	1	-1	P	1	-1	P	0	-1	R
38	R	P	0	-2	P	-1	-1	P	1	2	P	-1	2	S	-1	2	R	-1	2	R	0	-3	R	0	-3	R	-1	0	P	0	1	P
39	R	P	1	-2	S	1	-1	P	1	4	R	1	4	P	1	0	P	-1	2	S	1	-2	P	-1	-2	P	0	1	P	-1	1	P
40	P	P	1	0	R	-1	-1	S	-1	4	R	-1	3	P	-1	0	R	1	3	R	1	-4	S	0	0	P	0	1	S	1	3	R
41	P	R	1	1	R	-1	-3	S	-1	4	S	1	1	P	0	1	S	1	1	S	-1	-4	P	0	1	S	-1	1	S	1	5	S
42	P	S	0	1	R	0	-3	R	-1	4	R	-1	1	R	0	0	R	-1	1	P	-1	-2	R	-1	1	P	-1	3	P	-1	5	R
43	S	S	0	2	S	0	-3	P	0	3	S	0	0	R	1	-1	R	0	0	R	-1	-1	R	0	1	P	1	2	P	1	4	P
44	S	R	1	1	R	0	-4	R	1	1	P	1	-1	P	1	1	S	1	1	P	-1	0	R	0	2	P	-1	1	S	1	2	R
45	R	R	1	1	R	-1	-2	R	1	1	P	1	-2	P	-1	-1	S	1	0	S	1	0	P	-1	2	R	-1	-1	S	1	1	R
46	P	S	1	1	P	-1	-1	P	-1	0	P	0	0	P	-1	0	P	0	0	S	-1	0	P	0	2	S	0	-1	S	-1	-1	P
47	S	P	1	3	R	1	0	S	-1	-1	P	1	-1	S	1	0	P	1	-1	R	0	0	S	0	2	S	-1	-1	P	0	-1	P
48	S	R	0	1	R	0	2	S	0	0	S	0	-1	R	0	1	S	0	-1	P	0	1	R	0	3	P	0	-1	S	-1	-2	R
49	S	R	-1	2	R	-1	3	R	1	1	P	-1	-1	S	-1	1	S	1	-2	S	1	-1	R	1	3	S	-1	-1	S	0	-1	R
50	S	P	1	2	R	-1	3	S	1	1	S	1	-1	S	1	2	R	1	-2	P	-1	0	P	1	3	P	0	0	R	-1	-1	P
51	S	R	0	1	S	1	4	S	1	1	R	1	-2	R	1	1	S	1	0	R	1	0	P	1	1	R	1	-1	P	-1	1	S
52	S	P	1	1	P	1	4	S	1	1	R	1	-1	S	1	2	R	1	0	R	-1	0	S	1	0	P	1	-1	S	0	-1	P
53	P	S	1	1	R	-1	2	S	1	1	R	-1	1	R	1	2	P	1	2	S	1	0	P	1	0	R	1	-2	P	1	0	R
54	R	R	0	1	S	0	0	S	0	2	S	0	0	R	1	0	R	1	2	P	1	2	P	1	-1	R	0	-2	P	1	0	R
55	R	P	1	0	P	0	-2	P	1	0	P	0	0	R	0	0	R	0	2	S	0	3	P	0	-1	R	0	-2	P	-1	1	S
56	R	S	1	2	P	1	-2	P	0	1	P	0	1	R	1	0	R	0	1	P	1	3	P	1	1	S	1	-1	S	1	1	S
57	P	P	-1	0	S	-1	-1	R	0	2	S	0	1	R	-1	-1	P	-1	1	S	0	3	R	1	3	R	1	-3	S	0	1	S
58	P	S	-1	1	R	-1	1	S	1	1	S	0	1	S	0	-2	S	1	0	S	0	3	R	1	2	R	1	-3	S	1	2	R
59	P	P	1	1	S	0	1	S	-1	1	S	1	3	R	0	0	S	1	1	P	0	3	R	-1	1	S	1	-3	P	1	3	P
60	P	S	1	1	S	-1	3	P	1	3	R	0	5	R	0	-1	R	-1	2	R	1	2	P	-1	-1	S	0	-2	S	1	2	R
61	S	S	1	1	S	0	3	S	1	2	S	0	3	P	0	-2	S	1	1	S	0	2	S	1	-2	P	-1	-1	R	1	2	S
62	S	R	0	2	R	-1	2	R	1	1	R	1	2	P	-1	-3	R	-1	1	S	-1	1	S	1	-3	S	1	-1	R	1	4	R
63	S	R	-1	3	P	-1	2	R	1	3	R	1	2	P	1	-3	P	0	2	P	1	0	P	0	-2	P	0	0	S	0	4	S
64	P	P	1	3	R	-1	2	S	-1	3	R	-1	2	S	-1	-5	R	-1	0	R	0	-2	R	1	-2	R	1	0	S	-1	3	S
65	P	S	0	3	P	1	0	P	1	3	S	0	0	S	-1	-3	S	-1	-2	R	1	-3	P	-1	-2	S	-1	-2	S	1	4	P
66	P	S	0	3	R	1	-1	S	1	3	S	1	2	S	-1	-1	S	-1	0	S	0	-3	R	1	-2	R	1	-2	R	0	4	R
67	P	R	-1	4	P	-1	-2	P	1	4	R	1	3	R	1	1	R	0	1	P	0	-2	P	-1	-3	S	-1	-2	S	0	2	R
68	P	S	-1	2	R	1	-3	P	1	3	R	-1	1	R	1	1	S	1	-1	R	1	-2	S	1	-3	P	0	-1	S	-1	2	P
69	P	R	0	2	R	0	-3	R	0	2	S	0	-1	P	0	1	P	0	1	S	0	-2	P	-1	-1	R	0	0	R	-1	3	R
70	S	R	1	1	R	1	-3	R	-1	0	S	0	1	S	0	0	P	0	2	R	1	0	P	0	0	S	0	0	S	-1	1	S
71	S	P	-1	1	R	1	-2	R	1	1	R	-1	0	R	1	-1	R	1	0	S	0	2	S	1	-1	P	1	-1	P	0	0	P
72	S	R	0	-1	R	-1	0	R	1	1	P	-1	0	P	0	-1	R	0	0	S	1	1	P	-1	0	P	-1	-1	S	1	0	R
73	S	S	-1	1	R	1	1	S	-1	2	S	1	0	S	1	-1	S	1	2	S	1	1	R	0	-1	R	0	-3	S	-1	-1	S
74	R	R	-1	0	R	-1	3	S	-1	2	R	0	1	R	-1	0	P	1	1	R	1	2	P	0	-1	S	0	-2	P	-1	-2	S
75	R	R	0	1	P	-1	4	P	-1	2	P	-1	0	S	-1	0	P	1	2	P	1	1	S	1	0	R	1	-2	S	0	0	P
76	R	P	0	0	P	0	4	P	0	2	P	1	1	P	1	-1	P	-1	4	P	1	1	R	0	0	S	1	-2	R	1	-1	P
77	R	P	-1	2	R	0	4	S	0	2	P	0	1	P	0	-1	P	0	4	P	1	2	P	0	0	R	1	-2	R	1	0	R
78	P	P	1	2	R	1	3	S	0	0	S	1	3	S	1	1	S	-1	4	S	-1	3	R	0	2	S	0	-1	S	-1	0	S
79	P	S	-1	2	S	1	1	R	1	1	S	1	4	R	1	2	R	-1	5	R	1	4	P	0	0	S	0	-1	R	0	1	R
80	S	R	0	3	R	0	2	S	-1	1	S	0	5	R	-1	1	P	-1	3	P	1	3	S	1	-1	P	-1	1	R	0	-1	R
81	S	S	0	4	R	1	2	P	1	0	R	1	4	R	0	3	R	-1	1	S	-1	1	P	-1	0	R	1	0	R	1	1	R
82	S	P	-1	3	R	-1	2	P	-1	-2	P	-1	4	R	-1	3	R	-1	1	R	0	0	S	-1	-1	R	0	2	P	1	2	R
83	S	P	1	1	S	-1	3	S	1	-2	S	1	2	S	1	3	S	0	1	S	0	0	S	1	-2	P	1	3	R	0	1	S
84	R	P	1	0	R	-1	4	S	0	-3	P	1	1	P	0	2	P	0	0	S	-1	-1	P	0	-1	R	0	1	S	1	1	R
85	R	P	0	0	P	0	3	S	1	-3	P	-1	1	P	-1	4	P	1	2	P	-1	-1	R	0	0	S	1	0	P	-1	1	P
86	P	S	1	0	S	-1	3	P	0	-4	P	-1	2	P	0	4	P	1	4	P	0	1	P	0	0	R	1	0	S	0	1	P
87	P	P	-1	1	S	0	3	S	-1	-3	P	0	1	R	-1	3	S	1	3	S	1	1	R	1	1	P	-1	-2	S	0	1	R
88	P	S	1	2	R	1	3	R	1	-1	S	1	2	P	-1	1	S	-1	3	R	1	1	R	1	0	P	0	-3	S	1	3	R
89	P	R	1	4	S	1	2	S	-1	-2	S	-1	3	R	0	1	S	0	4	R	-1	0	R	1	-1	S	0	-2	R	-1	3	S
90	P	S	0	2	R	1	3	S	-1	0	S	0	3	R	0	-1	R	1	4	S	1	0	P	1	-3	P	0	-1	R	-1	3	R
91	P	S	1	2	S	1	1	S	1	2	R	1	3	R	-1	-3	P	1	2	P	0	0	P	-1	-3	P	-1	0	P	-1	1	P
92	P	S	0	2	S	1	1	R	1	3	S	0	2	S	1	-4	R	1	2	S	-1	0	R	-1	-3	P	0	1	S	0	0	R
93	S	P	0	3	S	1	1	S	0	1	S	0	3	R	0	-2	R	0	0	R	-1	0	S	0	-3	R	1	1	R	1	0	P
94	S	P	1	1	R	1	2	R	1	2	P	1	2	R	1	-1	R	0	0	R	1	2	P	1	-2	P	1	2	S	-1	0	P
95	S	P	1	1	R	-1	2	R	-1	2	P	1	0	R	-1	1	R	-1	0	R	0	4	R	1	-2	S	1	0	R	1	1	R
96	R	R	-1	-1	P	1	4	R	-1	2	R	-1	-2	R	-1	3	S	1	2	S	-1	4	R	-1	-1	R	-1	0	P	-1	3	P
97	R	P	-1	-2	P	1	4	P	-1	1	P	1	-1	P	1	4	R	1	1	P	1	3	P	-1	-1	P	1	0	R	-1	4	P
98	R	P	1	-2	S	0	4	S	1	3	P	0	-1	P	1	4	R	1	2	S	1	3	S	-1	1	P	0	1	R	-1	3	S
99	P	S	1	0	R	1	3	S	1	2	P	-1	0	P	1	4	P	1	1	R	1	1	P	1	0	S	0	1	S	-1	2	R
100	P	S	1	2	S	0	1	S	1	2	S	1	1	S	1	3	S	-1	0	R	-1	-1	P	-1	1	R	-1	3	P	0	3	S
101	P	R	1	4	S	1	1	S	-1	2	S	-1	3	S	1	3	R	1	0	S	1	-3	P	0	0	S	1	2	R	0	2	S
102	P	S	0	3	R	0	1	R	0	3	S	0	4	R	0	4	R	0	0	R	0	-1	S	1	0	S	0	3	R	0	0	R
103	S	S	0	3	R	1	-1	R	-1	1	S	1	4	S	1	2	S	0	-1	R	-1	-3	S	0	0	R	0	3	S	0	-1	S
104	R	S	1	2	R	-1	1	R	-1	3	R	1	3	R	1	1	R	1	-1	R	1	-1	R	1	1	R	0	3	R	1	-1	R
105	R	P	1	0	P	1	2	P	-1	2	P	1	3	P	-1	1	R	1	-1	R	1	0	R	-1	1	P	0	2	S	-1	-2	P
106	R	P	0	0	P	1	2	P	0	2	P	1	3	P	0	1	P	1	-2	S	1	1	S	1	1	R	-1	4	P	-1	-3	P
107	R	P	-1	2	S	1	2	S	1	2	S	1	3	S	1	1	S	1	0	S	1	-1	R	1	0	S	1	3	P	1	-1	S
108	P	P	1	2	P	1	2	P	1	2	S	-1	1	S	1	1	S	1	0	R	1	-1	P	1	-1	S	1	1	R	1	1	P
109	P	S	0	2	R	-1	1	S	1	1	R	0	2	S	-1	2	R	-1	1	P	-1	-3	R	-1	-1	S	-1	1	S	-1	0	R
110	P	S	-1	4	R	1	0	S	1	2	S	1	1	R	1	3	R	-1	0	R	-1	-3	R	-1	-2	S	0	2	R	0	1	S
111	S	R	0	4	S	0	-2	S	0	2	S	0	1	R	0	1	S	0	-1	P	0	-4	S	-1	-3	R	1	2	R	-1	1	R
112	S	R	1	4	P	0	-3	P	1	1	R	-1	0	R	0	1	R	-1	-2	R	0	-4	R	-1	-2	S	0	3	S	-1	1	R
113	R	R	1	4	S	1	-3	R	1	1	R	1	2	R	1	3	P	0	0	P	1	-2	P	0	-1	R	-1	4	R	1	0	R
114	R	P	-1	4	P	-1	-4	S	-1	1	P	1	1	S	1	2	P	0	0	S	-1	0	S	1	0	S	0	3	P	0	1	P
115	R	P	1	4	S	0	-2	P	1	-1	P	0	3	P	0	0	P	0	2	P	0	-1	S	1	0	S	0	1	S	1	1	P
116	S	S	-1	4	S	-1	-2	P	1	-1	P	1	3	P	1	2	P	1	4	P	1	1	P	1	0	P	0	-1	P	0	1	S
117	S	S	1	3	R	1	-2	R	1	-2	R	-1	2	S	1	0	P	-1	3	R	1	1	P	1	-1	S	-1	-3	R	1	-1	S
118	S	P	1	2	R	0	0	R	1	0	R	-1	2	R	0	-1	P	0	1	P	0	1	S	-1	-3	R	-1	-3	R	0	0	P
119	S	S	0	1	R	0	2	S	1	1	S	0	3	S	0	0	S	1	-1	R	-1	-1	S	-1	-4	P	1	-2	P	-1	1	S
120	S	R	1	0	P	0	2	R	1	2	P	1	2	P	-1	1	R	-1	-2	P	-1	1	S	-1	-3	S	0	-2	R	1	-1	P
121	S	P	0	0	S	0	2	P	-1	2	R	-1	0	R	-1	-1	P	-1	-2	S	1	-1	P	-1	-2	R	1	-1	S	0	1	P
122	P	P	1	-1	R	1	2	S	-1	2	R	1	2	R	-1	1	S	0	-2	P	1	0	P	1	-2	S	-1	1	P	-1	2	R
123	R	S	1	-1	S	1	0	S	1	2	S	1	0	P	1	0	P	0	0	P	0	-1	R	0	-1	S	1	2	S	1	1	S
124	P	S	0	-1	P	1	-2	P	1	0	P	1	-2	P	-1	0	P	1	2	P	0	1	P	-1	-1	S	0	0	S	1	-1	P
125	P	S	0	0	R	-1	-3	S	-1	0	R	-1	-2	S	-1	0	R	-1	2	R	-1	0	P	0	-1	P	0	2	P	1	1	S
126	R	R	1	0	S	-1	-3	S	-1	0	P	1	-2	R	1	2	S	-1	0	P	-1	0	S	1	-1	R	0	2	R	1	0	S
127	S	P	1	1	P	1	-4	P	0	0	R	0	-2	S	0	1	R	1	0	R	0	1	P	0	-1	P	1	1	S	0	0	P
128	S	R	-1	0	R	1	-4	R	-1	-2	R	-1	0	R	0	2	R	1	0	S	0	2	S	1	-2	P	-1	-1	S	1	0	R
129	S	R	-1	2	R	0	-2	R	1	0	R	1	2	P	-1	2	P	0	0	R	1	1	R	-1	-2	P	1	-1	R	-1	1	P
130	S	P	0	2	R	1	-1	S	1	1	R	1	3	S	1	1	R	-1	-1	R	1	2	S	-1	-1	S	1	-3	P	0	1	P
131	P	R	-1	0	P	1	1	R	1	0	R	1	5	R	1	0	P	1	1	S	0	4	R	1	-1	P	1	-3	R	0	0	S
132	P	S	1	-1	S	-1	2	S	0	0	P	0	3	P	0	-1	S	0	2	S	1	4	S	1	-1	R	-1	-3	S	0	-1	S
133	P	R	1	1	S	0	4	S	0	2	S	0	2	S	0	-1	R	0	2	P	0	4	P	0	1	P	1	-3	S	1	0	P
134	P	S	1	-1	S	1	4	R	0	2	P	-1	2	R	-1	-1	R	0	0	P	-1	4	R	0	1	P	0	-2	R	1	1	P
135	P	R	1	-1	R	1	4	S	-1	0	R	1	1	S	-1	-1	S	-1	0	S	0	3	R	-1	-1	P	-1	-1	P	0	-1	S
136	P	S	-1	-1	S	1	2	R	1	1	R	1	-1	S	0	0	S	1	0	S	0	3	S	-1	-2	P	0	-1	S	1	0	S
137	P	S	1	1	R	-1	3	S	1	1	S	1	-1	R	-1	2	R	1	1	R	0	3	R	0	0	R	0	-1	P	1	2	R
138	R	S	0	1	S	1	1	R	-1	1	S	0	0	R	1	1	S	-1	-1	R	0	1	R	1	-2	P	-1	-1	P	-1	1	S
139	R	S	0	1	R	-1	-1	P	-1	0	P	1	-2	P	1	0	S	1	-1	R	1	1	S	0	-2	S	1	0	P	0	1	R
140	S	P	1	-1	P	0	-2	P	0	2	P	1	-1	P	1	2	P	1	-1	R	1	1	S	1	-2	P	0	-1	P	0	3	R
141	S	R	0	-1	R	-1	-2	R	0	0	R	0	-1	S	-1	0	S	-1	-3	P	-1	1	R	-1	-1	S	-1	-2	P	1	2	P
142	S	R	-1	-1	R	-1	-2	R	-1	2	R	-1	1	P	1	-1	P	1	-4	S	0	-1	P	1	-1	S	1	-2	P	1	0	R
143	P	R	1	-1	R	-1	0	S	0	2	R	1	1	R	0	-1	S	1	-4	P	-1	0	P	0	-1	R	1	-1	S	0	-1	S
144	P	S	1	-1	S	1	0	P	0	3	S	-1	1	S	0	-2	S	0	-2	R	1	0	S	0	-1	S	1	-3	P	1	-1	P
145	P	R	0	1	S	0	1	S	0	2	S	1	1	S	-1	-2	S	-1	0	S	-1	-1	R	1	1	S	0	-1	R	1	-2	S
146	R	S	0	1	P	1	3	S	-1	4	S	0	3	P	0	0	S	-1	2	R	0	-1	R	-1	0	R	-1	1	R	-1	-2	S
147	R	P	-1	-1	P	0	3	P	1	2	P	-1	1	P	-1	1	P	0	1	P	-1	0	R	1	-1	S	1	1	S	0	-1	P
148	S	P	1	-1	P	0	3	P	1	2	P	1	1	P	1	3	P	0	3	P	-1	1	P	0	0	P	1	0	S	1	-1	P
149	S	R	1	-1	R	0	3	R	1	0	R	-1	1	R	-1	3	R	1	1	P	0	0	S	-1	-1	R	-1	0	R	0	-2	R
150	P	R	-1	-1	S	-1	3	R	-1	1	R	-1	1	R	1	3	R	1	1	R	1	0	P	-1	-2	P	1	0	P	0	-1	S
151	P	R	1	-1	S	-1	3	S	-1	-1	R	1	-1	P	0	1	P	1	-1	R	1	-2	P	1	-1	S	0	-1	S	0	0	S
152	P	S	-1	-1	R	-1	3	S	-1	1	S	-1	-1	R	-1	0	R	-1	0	R	-1	-3	S	-1	-1	S	-1	0	S	0	1	R
153	P	R	-1	-1	S	-1	1	S	-1	1	P	-1	-1	P	-1	-2	P	-1	-2	P	0	-5	P	1	0	S	0	2	P	-1	3	S
154	P	S	-1	-1	R	0	3	S	-1	3	P	1	0	S	1	-1	S	1	-1	P	1	-4	R	1	1	P	1	4	P	0	3	R
155	P	R	1	-1	S	1	1	S	1	3	S	0	-1	R	-1	-1	S	1	-1	S	-1	-3	S	1	0	R	-1	3	R	1	2	S
156	R	S	-1	-1	R	1	1	S	-1	5	S	-1	1	S	1	-1	R	1	1	R	1	-1	R	0	1	S	0	2	P	-1	1	R
157	S	P	0	-1	P	0	0	P	-1	3	P	1	1	P	0	-2	P	0	1	P	0	0	P	1	1	P	1	0	R	1	1	P
158	R	R	-1	-3	R	1	0	R	-1	1	R	0	-1	P	-1	-2	P	-1	1	P	0	0	P	1	-1	R	-1	-2	R	1	1	R
159	S	P	-1	-2	P	1	-1	P	1	0	S	1	-1	P	-1	-1	S	-1	2	S	1	1	R	-1	0	P	0	-3	R	0	1	R
160	R	R	1	-4	R	0	-1	S	0	-2	R	0	-1	S	0	-3	P	0	1	S	1	1	R	-1	2	S	-1	-4	R	1	2	R
161	R	P	-1	-3	P	-1	-2	R	1	-4	R	-1	-2	R	1	-3	S	0	1	S	1	-1	S	1	1	S	1	-4	S	-1	3	S
162	R	P	-1	-1	P	0	-1	P	-1	-3	P	-1	-1	S	0	-2	P	0	0	S	1	-2	P	1	0	R	1	-4	R	0	1	R
163	P	P	0	1	S	-1	1	S	0	-1	R	0	1	R	-1	-2	R	1	2	S	1	-2	S	-1	2	S	-1	-3	P	1	0	R
164	S	R	1	1	S	-1	2	S	1	0	S	-1	0	S	-1	-4	S	0	0	R	1	-2	P	1	2	S	0	-2	R	1	0	S
165	R	R	1	3	R	-1	3	R	0	1	S	0	0	S	1	-3	R	1	0	S	0	-1	S	0	0	R	1	-1	R	-1	0	R
166	R	R	1	3	P	0	3	P	1	2	S	1	-1	R	0	-3	S	0	-1	S	0	-1	P	-1	-1	S	1	0	S	0	0	S
167	S	P	1	2	S	-1	3	P	-1	3	P	1	-2	P	1	-3	R	0	-1	R	0	-1	P	-1	1	R	0	0	P	1	0	S
168	R	R	0	0	R	0	2	R	1	1	R	1	-4	R	1	-3	S	0	-1	R	0	1	S	0	-1	R	-1	1	R	-1	-1	R
169	S	R	0	0	R	0	1	P	-1	0	R	1	-3	S	1	-2	R	1	-1	P	1	0	R	0	-3	P	0	0	S	1	-1	R
170	R	R	1	0	P	-1	2	P	-1	-1	P	-1	-2	P	-1	-2	R	0	0	S	0	-2	S	1	-1	S	0	-1	R	1	-2	P
171	P	S	-1	0	P	-1	3	P	-1	0	P	-1	0	P	-1	0	R	-1	0	P	1	-2	S	0	-1	P	1	-2	R	1	-2	P
172	P	S	0	1	S	1	2	R	0	-1	S	0	1	P	0	0	R	1	0	P	0	-1	P	0	-1	S	1	-1	R	0	-2	S
173	P	S	-1	3	S	-1	3	S	1	-1	S	-1	3	S	1	1	P	1	-2	S	1	-2	R	1	0	R	-1	-1	P	1	-2	S
174	P	S	0	4	P	1	4	S	-1	0	R	-1	4	S	1	2	R	1	-1	S	0	-1	P	0	0	S	1	-2	P	0	-2	P
175	P	S	1	4	S	1	3	S	-1	2	R	1	2	S	1	3	S	-1	-3	P	0	1	R	0	-1	P	-1	0	P	0	-2	S
176	P	S	1	5	S	-1	3	S	0	2	S	1	0	S	0	3	S	-1	-2	P	0	2	R	1	-1	P	0	1	R	0	-2	S
177	P	R	0	5	S	-1	4	S	-1	3	S	1	1	S	-1	4	S	0	0	S	1	2	P	0	-3	S	0	1	S	1	-2	R
178	P	S	1	3	S	0	4	S	1	5	S	0	1	R	0	5	S	0	2	P	1	3	R	1	-3	S	-1	1	P	0	0	S
179	R	S	1	3	R	-1	4	S	-1	5	R	-1	1	R	-1	3	P	1	3	R	0	2	P	1	-3	R	-1	3	R	-1	0	R
180	R	S	-1	1	P	-1	4	P	1	3	P	1	2	R	1	2	R	1	5	P	0	1	P	-1	-2	R	-1	2	P	1	0	P
181	R	P	-1	-1	P	0	4	P	-1	3	R	-1	4	P	-1	1	R	0	4	R	-1	2	R	-1	0	R	1	2	R	-1	1	P
182	S	P	0	-1	R	1	4	S	1	3	R	1	3	S	1	1	S	0	3	S	0	2	R	1	1	R	1	2	S	1	2	R
183	S	R	-1	-1	R	1	4	R	1	2	R	-1	3	R	-1	0	S	-1	2	P	1	1	R	-1	2	P	0	2	R	0	1	R
184	S	R	0	-1	S	0	4	R	-1	2	S	-1	3	R	0	2	R	0	1	R	-1	0	S	1	4	R	0	0	R	-1	2	S
185	S	R	-1	1	S	-1	4	R	0	4	S	-1	3	S	1	3	S	-1	1	S	-1	1	R	-1	3	P	-1	1	R	1	3	S
186	S	R	0	3	S	0	3	S	1	4	S	-1	2	S	0	3	R	-1	1	R	-1	0	R	-1	3	P	0	0	P	0	3	S
187	P	R	-1	3	R	1	2	R	1	3	S	-1	2	R	-1	2	R	0	2	R	-1	1	R	1	4	P	0	-1	R	1	2	R
188	P	P	-1	3	S	0	0	S	1	2	S	1	2	P	1	1	P	0	1	R	0	0	R	1	2	R	0	-2	S	1	1	S
189	P	S	1	2	S	0	0	S	-1	2	S	-1	2	S	-1	0	S	0	1	S	1	0	P	0	0	P	-1	-2	S	1	1	S
190	P	S	1	2	S	-1	1	S	0	2	P	0	3	P	-1	0	R	0	1	S	1	0	R	1	0	S	-1	-3	P	-1	1	S
191	P	S	1	2	S	0	2	S	1	2	S	-1	3	S	-1	0	S	1	0	S	1	1	S	-1	-2	P	-1	-1	P	1	0	S
192	R	S	1	2	S	1	3	S	1	3	S	-1	4	P	1	1	S	1	0	S	0	1	S	0	-2	S	1	0	P	0	1	S
193	R	P	1	2	R	1	3	R	1	3	P	0	2	P	-1	3	P	1	0	P	1	1	S	-1	-2	S	0	-1	R	1	3	P
194	R	P	1	3	P	0	2	P	1	2	R	1	2	P	0	4	P	0	1	P	0	3	S	-1	-2	R	1	-1	R	-1	2	P
195	R	S	1	3	S	0	2	R	1	2	R	1	1	S	1	4	R	0	1	R	0	3	R	0	-3	R	0	-1	R	1	1	S
196	R	S	1	1	P	0	0	S	1	1	S	1	1	P	0	3	P	0	2	P	0	2	R	1	-2	R	1	-2	R	-1	1	S
197	S	P	-1	-1	S	0	0	P	0	-1	P	1	-1	P	1	3	P	1	2	S	1	2	S	-1	-3	S	1	-2	P	1	1	P
198	P	R	0	-1	P	0	1	R	0	-1	R	0	-1	P	0	1	S	0	2	S	0	3	P	0	-2	R	0	-1	S	1	-1	P
199	P	P	1	-3	S	1	1	P	-1	-2	P	1	-3	R	-1	0	S	1	2	P	-1	3	P	-1	-1	S	-1	-1	S	0	0	P
200	S	S	1	-4	P	1	1	S	1	-3	S	-1	-3	S	1	-2	P	1	2	S	-1	2	P	1	0	P	0	0	S	1	1	S
201	R	S	0	-3	R	0	1	R	-1	-3	P	-1	-3	S	-1	-1	R	-1	1	S	1	2	R	-1	-1	P	-1	-1	S	-1	1	S
202	S	P	1	-3	P	-1	0	P	-1	-2	P	1	-1	P	-1	-3	R	0	0	R	-1	0	P	1	-1	R	1	0	P	0	0	R
203	P	P	-1	-3	S	1	-1	P	-1	-2	S	-1	-1	P	-1	-3	R	0	2	S	-1	1	S	-1	-2	R	-1	1	S	-1	0	R
204	R	S	-1	-2	P	1	0	S	-1	-1	S	0	1	P	-1	-3	S	1	0	S	1	1	P	0	-1	S	-1	1	S	0	0	S
205	P	P	1	-3	P	0	0	S	0	-2	P	1	0	P	0	-1	R	-1	-2	R	-1	0	P	1	0	R	1	-1	P	1	-2	R
206	S	S	0	-3	R	0	1	S	1	-1	S	0	0	P	1	-1	P	1	-2	R	0	-1	P	-1	1	P	1	-1	P	-1	-2	R
207	P	R	1	-2	R	1	2	S	1	-1	S	0	-1	R	0	-1	R	0	-3	S	0	1	P	1	0	S	-1	-3	R	0	-2	R
208	P	S	1	-2	S	-1	2	S	0	1	S	0	1	S	-1	-1	P	1	-5	R	-1	1	R	1	1	R	-1	-3	P	-1	-2	R
209	P	S	-1	-1	S	-1	2	R	1	2	S	1	1	S	-1	0	S	-1	-4	P	-1	-1	R	0	-1	P	-1	-3	S	-1	-3	S
210	P	S	0	1	R	1	2	P	0	2	S	1	3	R	1	0	R	0	-2	R	1	0	R	-1	-3	R	-1	-2	P	1	-1	S
211	P	S	1	2	S	1	1	S	-1	1	P	1	4	S	-1	-1	P	1	-2	P	1	0	S	-1	-4	R	1	-2	S	1	-1	P
212	S	S	1	3	S	1	1	S	-1	2	S	1	4	S	1	1	S	1	-1	S	1	-1	P	1	-2	P	0	-2	S	-1	1	S
213	S	P	0	4	R	1	2	R	0	1	R	0	3	R	0	2	R	0	0	R	0	-2	S	0	-3	S	1	-4	P	1	2	R
214	R	R	0	2	P	1	2	R	1	1	P	1	3	P	1	2	R	0	1	R	0	0	R	-1	-2	R	0	-3	P	1	1	P
215	S	S	-1	1	S	-1	2	P	1	2	P	-1	3	P	-1	2	P	0	0	S	0	0	S	-1	-1	P	-1	-3	S	-1	1	P
216	S	R	0	0	R	-1	3	S	0	1	P	-1	1	S	0	2	S	0	0	P	1	1	P	-1	0	S	-1	-3	P	-1	1	P
217	R	R	1	0	S	-1	3	R	-1	0	P	0	0	R	0	1	S	0	0	S	-1	0	R	-1	-2	S	-1	-2	P	1	-1	S
218	R	P	0	0	P	0	2	S	0	0	P	-1	1	S	-1	1	S	-1	-1	P	-1	-1	S	0	-1	R	0	-2	R	0	0	P
219	P	P	0	2	R	0	2	P	0	-2	P	0	1	P	1	-1	P	1	-3	R	0	-1	P	1	-2	P	-1	-2	P	1	1	P
220	P	S	-1	2	S	-1	0	R	1	-2	S	1	0	S	-1	-2	P	-1	-3	S	0	-2	P	0	-2	R	1	-2	R	0	0	S
221	S	S	0	3	S	-1	1	S	1	-2	R	-1	2	S	1	0	S	0	-2	S	1	-1	P	-1	-2	S	1	-2	R	-1	-1	S
222	R	P	-1	2	R	0	0	P	1	-2	R	1	4	R	0	0	P	0	-2	S	0	0	S	-1	-2	P	-1	-2	R	0	1	R
223	P	P	1	3	R	0	1	P	0	-1	P	0	3	S	1	0	R	1	0	S	-1	0	S	-1	-3	R	1	0	R	0	0	P
224	R	S	1	2	S	1	-1	S	-1	0	R	1	2	S	-1	2	P	1	0	R	-1	0	R	-1	-1	S	0	-1	S	1	-1	S
225	R	S	1	1	P	-1	-1	P	1	-1	S	-1	2	R	1	1	P	-1	1	P	-1	1	P	1	-1	S	1	-2	R	0	-2	S
226	R	P	1	-1	P	-1	-1	P	-1	1	P	-1	0	P	-1	0	R	-1	2	R	-1	1	P	-1	0	P	0	-2	R	0	-1	P
227	R	S	1	0	R	1	0	S	1	2	R	1	0	R	1	1	P	1	2	R	1	1	R	0	2	P	-1	-1	S	0	-2	R
228	R	P	1	-2	S	-1	0	S	0	0	S	-1	0	P	-1	1	S	-1	2	R	-1	2	S	1	3	S	0	-1	P	0	-3	S
229	R	P	-1	-1	P	1	0	S	1	-1	S	1	-1	R	-1	1	R	-1	2	R	-1	1	P	-1	1	P	1	-1	S	-1	-1	R
230	R	R	1	1	P	-1	2	P	1	-1	P	-1	-2	P	-1	2	P	1	1	P	-1	1	P	-1	2	P	0	1	P	1	-1	P
231	P	R	0	2	S	0	2	S	1	-1	S	1	0	P	0	3	P	0	1	S	0	1	R	1	2	S	-1	3	S	0	0	P
232	S	S	0	0	P	0	2	S	0	-1	S	0	0	S	0	2	R	0	1	P	0	2	R	1	0	S	-1	3	P	0	1	S
233	S	P	-1	1	R	-1	1	S	-1	0	P	0	0	P	-1	2	S	1	1	P	-1	1	P	-1	1	P	1	2	R	1	1	P
234	S	R	0	-1	R	0	3	R	1	1	R	-1	0	R	1	0	R	-1	2	R	0	0	P	1	1	R	1	2	R	0	1	R
235	P	R	0	-1	R	1	3	P	1	3	R	-1	2	R	0	1	P	-1	3	S	0	1	S	0	-1	S	0	2	R	1	3	R
236	R	P	1	-2	S	1	1	S	-1	2	S	-1	0	S	-1	-1	S	1	2	P	0	1	P	1	-1	S	-1	2	S	-1	1	S
237	P	S	-1	0	S	0	-1	S	-1	0	S	1	-2	S	0	-2	P	0	1	S	0	1	S	1	1	S	1	0	S	-1	-1	S
238	R	S	-1	1	R	1	1	R	0	1	S	-1	-1	S	1	-1	S	1	0	S	0	3	S	1	1	P	-1	1	S	1	1	S
239	S	P	1	1	P	0	0	P	1	1	S	-1	-1	S	-1	-1	S	-1	-1	R	0	3	R	0	1	R	1	3	P	0	-1	R
240	R	S	1	-1	R	0	-2	P	0	-1	R	0	-2	R	0	-2	S	1	-2	S	0	3	P	-1	3	S	-1	3	S	0	-3	S
241	S	S	0	-1	R	1	-1	P	0	0	R	0	-1	P	0	-1	P	1	-3	S	1	1	R	0	3	P	1	1	P	0	-3	P
242	S	S	-1	-2	P	-1	1	R	-1	0	P	-1	1	P	1	-1	S	-1	-3	R	1	0	R	0	3	P	-1	1	R	-1	-3	R
243	S	P	1	-3	R	0	-1	S	1	0	P	1	-1	S	1	-3	P	1	-3	S	-1	0	S	1	3	S	0	-1	S	0	-3	S
244	S	S	-1	-3	S	1	0	R	0	0	S	-1	-1	P	-1	-2	S	1	-3	P	1	1	R	1	4	S	0	-2	P	0	-2	R
245	P	R	-1	-2	R	-1	1	R	1	2	S	1	-1	R	1	-3	S	1	-3	P	1	-1	R	1	4	S	0	-3	P	1	-2	R
246	P	S	1	-2	S	1	0	P	1	0	P	-1	0	P	-1	-4	S	-1	-1	P	-1	0	P	-1	2	S	-1	-1	R	1	-1	P
247	P	S	0	-1	S	0	0	S	1	1	S	1	-1	S	0	-3	S	-1	1	S	-1	0	P	0	1	S	-1	1	R	-1	-1	P
248	S	S	-1	0	S	-1	2	S	-1	1	S	1	1	P	1	-1	P	-1	2	S	0	0	S	-1	0	P	1	3	P	0	-3	S
249	S	R	-1	1	S	1	1	R	1	1	R	1	2	P	1	-2	R	1	2	R	0	0	R	-1	0	P	0	2	P	1	-4	R
250	S	R	-1	2	R	1	1	P	-1	1	P	1	3	R	1	-2	P	-1	3	P	-1	2	P	1	0	R	1	1	R	1	-4	P
251	S	R	1	4	S	1	3	R	1	1	R	-1	1	P	-1	0	P	1	1	S	0	1	S	0	0	P	-1	1	S	0	-3	S
252	S	R	1	4	R	0	2	R	1	2	R	0	2	R	0	-1	P	0	-1	P	0	1	S	-1	0	R	1	-1	R	1	-2	R
253	S	S	0	4	R	0	2	R	0	2	R	1	2	R	1	-1	R	0	-3	R	1	-1	P	0	0	S	0	-1	R	-1	0	S
254	P	R	0	4	R	1	3	P	1	3	S	-1	3	S	0	1	S	1	-1	S	1	0	S	0	-1	R	0	0	P	0	2	R
255	P	S	0	2	P	1	2	S	1	2	P	0	3	P	-1	3	S	1	-1	P	1	0	P	-1	-1	R	1	0	R	0	3	P
256	P	S	1	2	R	-1	1	S	-1	4	S	-1	4	S	1	2	S	1	1	S	1	1	R	1	0	R	1	-2	S	-1	1	S
257	R	S	0	2	R	1	0	R	0	4	R	0	4	S	0	4	S	0	3	R	0	2	S	0	-1	S	0	-2	S	1	2	S
258	R	P	-1	0	P	-1	-1	P	0	3	P	0	3	P	1	2	P	0	3	P	1	3	S	0	-2	P	1	-4	P	-1	0	P
259	R	P	1	1	S	-1	-1	P	1	3	P	-1	3	R	-1	2	P	-1	3	P	-1	3	R	1	-2	R	1	-3	R	1	0	P
260	R	P	1	3	P	1	-1	R	1	4	P	0	3	S	0	1	P	-1	3	S	1	3	S	-1	-3	S	-1	-2	R	-1	0	R
261	R	P	1	3	S	-1	0	P	1	3	R	1	4	P	1	0	P	0	3	P	0	2	R	-1	-4	P	0	-2	R	1	1	R
262	P	S	0	3	P	0	0	P	0	3	P	0	3	P	1	0	P	-1	3	R	0	2	R	0	-3	S	-1	0	R	1	0	P
263	P	S	0	5	S	-1	0	R	1	3	S	-1	3	R	-1	1	R	-1	4	P	-1	1	R	0	-3	R	-1	2	R	0	0	R
264	P	S	-1	5	S	-1	0	S	-1	1	S	0	3	S	0	-1	S	-1	2	R	-1	0	S	-1	-3	S	-1	0	S	0	-2	S
265	P	S	1	5	S	1	2	P	-1	1	S	-1	3	R	1	0	R	1	2	R	1	-2	P	-1	-2	P	0	1	S	0	-1	S
266	P	R	1	5	P	1	2	S	1	1	S	-1	3	S	-1	0	R	-1	0	R	1	-2	P	1	-1	P	1	2	S	1	0	R
267	P	S	1	3	S	1	3	S	-1	1	S	-1	4	R	1	0	S	1	-2	S	-1	-4	R	0	-1	R	1	1	R	-1	1	S
268	S	S	0	3	S	1	4	S	1	2	S	0	5	S	0	-1	P	0	-1	S	1	-2	S	1	-1	P	1	-1	R	1	1	S
269	S	R	-1	2	R	-1	3	P	0	3	R	0	4	R	1	0	R	0	-1	R	1	-2	P	1	0	P	-1	-1	R	-1	3	R
270	S	R	0	2	S	0	3	R	0	1	R	-1	4	R	-1	0	R	-1	-1	P	-1	0	R	-1	-2	R	-1	-3	P	0	3	R
271	S	R	1	2	S	-1	2	R	1	2	R	-1	4	P	0	2	R	1	1	S	0	0	P	-1	-1	R	1	-2	S	0	1	R
272	R	S	0	4	P	-1	2	R	1	2	R	1	4	P	1	0	R	-1	3	R	1	1	P	0	-2	P	-1	-1	P	-1	0	R
273	S	S	0	2	P	1	2	P	1	1	P	1	3	P	1	2	P	1	2	P	1	0	P	1	0	P	0	1	P	-1	2	P
274	R	R	-1	2	P	0	1	P	-1	0	R	1	2	P	1	1	R	1	2	P	1	-1	R	0	-1	S	1	1	R	0	0	R
275	R	P	1	1	R	0	1	R	1	2	P	0	1	R	-1	1	R	0	1	P	-1	-1	P	-1	0	P	-1	1	P	-1	-1	P
276	S	R	1	1	P	-1	1	S	1	1	P	1	1	P	-1	0	R	1	0	P	0	1	R	-1	0	S	-1	1	R	-1	1	P
277	R	P	0	1	P	1	0	P	-1	0	P	0	-1	P	1	0	R	-1	0	R	-1	0	R	-1	2	R	0	0	S	1	2	P
278	S	R	-1	3	P	1	0	P	0	1	R	1	0	R	1	0	R	-1	0	P	-1	0	P	-1	1	P	-1	-1	S	-1	0	R
279	P	P	-1	4	R	-1	0	R	0	1	R	-1	2	P	-1	2	P	-1	2	S	1	0	P	-1	1	R	0	-1	S	-1	1	P
280	P	R	-1	4	S	1	-2	S	1	-1	P	0	1	S	-1	1	R	0	2	S	-1	0	S	0	1	R	0	-1	P	1	2	R
281	R	R	-1	2	P	1	-1	S	1	0	R	1	0	R	0	2	P	1	1	R	-1	0	S	1	1	P	0	-3	R	-1	1	R
282	P	S	1	1	R	1	1	P	-1	-1	P	1	1	S	-1	3	P	-1	1	S	0	1	R	-1	-1	S	0	-2	S	1	0	S
283	P	P	-1	1	S	0	-1	S	0	-2	R	-1	0	R	1	3	S	1	1	S	-1	2	P	-1	-2	S	-1	-1	R	1	2	P
284	R	S	1	0	S	-1	1	S	-1	0	P	-1	-2	P	-1	1	R	-1	1	S	0	4	S	1	-1	S	1	1	R	-1	1	S
285	S	P	-1	-1	R	-1	1	P	-1	0	R	-1	0	R	-1	2	P	0	1	S	0	2	S	-1	-2	R	1	1	P	0	0	P
286	R	P	0	-1	P	1	1	R	1	-2	P	0	1	R	0	2	R	0	1	R	0	1	P	-1	-3	R	0	3	S	-1	-1	R
287	S	R	1	0	P	0	1	R	0	-1	R	-1	2	R	0	2	R	1	0	P	1	1	S	0	-1	P	0	2	R	1	-2	R
288	R	S	0	0	P	1	1	R	-1	0	S	0	3	P	1	2	P	1	1	S	1	-1	S	1	0	P	-1	0	S	1	-2	P
289	S	P	1	-1	R	0	1	R	-1	-1	P	0	3	P	1	4	P	1	1	P	0	-3	P	1	-1	R	0	0	P	0	-2	P
290	P	R	1	-1	P	1	3	R	-1	1	P	-1	1	S	-1	2	R	0	0	P	1	-3	S	-1	-1	S	1	2	R	0	-3	P
291	R	S	0	-1	S	-1	2	S	-1	1	S	0	0	S	-1	2	S	-1	0	R	0	-3	S	0	0	S	0	2	R	1	-3	S
292	P	R	1	-3	S	-1	0	S	1	0	S	1	-2	S	1	1	P	-1	-1	P	1	-3	R	0	-2	P	0	1	R	1	-2	S
293	S	S	1	-5	S	0	2	R	1	0	S	-1	-2	R	-1	1	R	-1	-2	R	0	-2	R	0	-3	S	-1	2	P	-1	-4	S
294	R	R	-1	-4	P	-1	1	S	0	1	S	0	-1	S	1	1	S	1	-2	S	1	0	R	-1	-1	S	1	1	S	0	-4	S
295	S	P	1	-3	R	0	1	P	-1	-1	P	-1	-1	S	1	1	R	0	-2	P	0	0	S	0	0	P	0	-1	S	0	-4	R
296	S	R	1	-3	R	-1	2	R	0	-1	S	0	-2	P	-1	0	R	1	0	S	1	-1	R	0	-1	S	0	-3	P	1	-3	R
297	S	R	0	-1	P	-1	4	S	1	1	P	0	-1	R	0	0	R	-1	2	S	1	-1	S	0	1	P	0	-2	P	1	-4	P
298	R	R	1	1	R	1	2	S	1	0	R	-1	-3	R	0	0	P	-1	3	R	1	-1	P	1	2	S	0	-3	R	0	-4	R
299	R	R	-1	1	R	1	2	P	1	-2	P	-1	-3	P	1	-1	P	1	3	P	1	-2	S	-1	2	P	-1	-4	S	-1	-3	R
300	R	R	0	1	R	-1	1	S	0	0	P	0	-1	P	-1	1	S	1	5	S	-1	0	P	-1	1	S	0	-2	P	1	-3	S

## Sheet: Player 46
Multi-AI competing and winning against humans in iterated Rock-Paper-Scissors game Lei Wang, Wenbin Huang, Yuanpeng Li, Julian Evans, Sailing He* Supplementary Information 2
Player 46 Data: Round number:	Player 46 played:	AI 1 played:	AI 1 Score:	AI 1 Last 5 Rounds Total Score:	AI 2 played:	AI 2 Score:	AI 2 Last 5 Rounds Total Score:	AI 3 played:	AI 3 Score:	AI 3 Last 5 Rounds Total Score:	AI 4 played:	AI 4 Score:	AI 4 Last 5 Rounds Total Score:	AI 5 played:	AI 5 Score:	AI 5 Last 5 Rounds Total Score:	AI 6 played:	AI 6 Score:	AI 6 Last 5 Rounds Total Score:	AI 7 played:	AI 7 Score:	AI 7 Last 5 Rounds Total Score:	AI 8 played:	AI 8 Score:	AI 8 Last 5 Rounds Total Score:	AI 9 played:	AI 9 Score:	AI 9 Last 5 Rounds Total Score:	AI 10 played:	AI 10 Score:	AI 10 Last 5 Rounds Total Score:	Multi AI played:
1	R	P	0	2	P	0	0	R	-1	0	S	0	1	P	1	2	S	-1	3	P	0	0	S	-1	2	R	0	-2	R	0	-2	P
2	S	P	1	2	P	0	0	S	-1	-1	S	-1	0	R	0	4	R	1	1	P	-1	1	S	1	0	P	1	-2	S	1	-1	P
3	P	R	1	0	P	1	0	S	-1	-1	S	0	1	R	-1	4	S	1	1	P	-1	0	R	0	0	P	-1	-2	R	1	0	R
4	S	R	-1	-1	S	-1	0	P	0	1	R	0	2	P	1	3	R	-1	1	R	0	0	R	0	-2	S	1	-1	P	0	-1	P
5	P	S	0	0	S	1	0	P	-1	-1	P	-1	2	S	-1	1	S	0	1	S	-1	0	S	0	0	R	1	-2	S	0	-1	S
6	R	R	1	1	R	1	1	R	-1	0	S	1	1	P	-1	1	P	0	3	P	-1	2	R	-1	0	R	1	-2	R	1	-1	P
7	R	R	0	0	P	0	0	R	1	0	P	0	1	P	0	1	R	-1	5	R	0	2	R	0	1	P	1	-2	P	1	-1	R
8	P	R	0	1	P	0	2	P	-1	0	R	1	2	R	0	1	R	1	4	S	0	3	S	-1	1	R	0	0	P	1	0	R
9	S	R	-1	1	R	1	2	S	0	-1	S	1	0	S	0	1	P	0	2	P	1	4	P	-1	3	S	-1	-1	R	-1	1	P
10	P	S	-1	1	S	0	3	P	-1	0	S	-1	-1	S	-1	2	P	-1	0	P	0	2	R	-1	1	P	-1	-1	P	1	3	S
11	R	R	-1	1	P	0	3	P	0	0	R	1	0	R	0	2	S	-1	-1	S	0	1	S	-1	-1	S	0	0	P	1	2	P
12	S	P	-1	1	P	1	4	P	1	1	P	1	1	R	1	1	R	0	-3	P	0	-1	R	-1	-2	S	-1	-1	P	1	3	P
13	P	S	-1	0	S	1	2	R	1	0	S	1	-1	R	-1	1	R	1	-2	P	-1	-2	P	-1	-1	R	1	-2	P	0	1	S
14	R	R	-1	2	P	1	3	R	1	-1	S	1	1	R	-1	1	R	-1	-2	S	-1	-3	P	1	-2	P	-1	-2	P	1	1	P
15	P	S	0	1	P	0	3	P	0	-1	S	0	0	S	0	1	S	-1	-1	R	1	-3	S	0	0	R	1	-1	P	1	1	P
16	R	R	-1	1	R	0	2	S	1	-1	P	1	0	R	-1	1	S	-1	0	P	-1	-4	S	-1	2	P	0	-2	R	1	1	R
17	S	R	1	1	S	1	1	R	1	-3	S	0	1	R	1	1	R	0	0	R	1	-2	S	0	2	P	1	0	S	0	0	S
18	P	S	-1	3	S	1	2	S	0	-1	R	1	2	S	-1	1	R	0	0	P	-1	0	S	1	1	P	-1	-1	S	-1	1	S
19	R	R	-1	3	R	0	2	P	1	1	P	0	0	R	-1	3	R	1	0	S	0	0	P	0	2	S	1	0	S	-1	2	R
20	S	R	0	3	R	0	1	R	0	2	S	0	2	S	1	3	S	0	0	S	-1	0	S	0	2	P	0	-2	S	1	0	R
21	P	S	1	3	S	1	2	S	-1	3	S	0	1	P	1	2	P	1	-1	P	-1	1	P	1	1	R	0	-2	S	-1	0	S
22	R	P	-1	4	P	-1	3	P	-1	5	P	0	1	P	0	2	P	0	0	R	1	0	P	1	2	P	-1	-4	P	1	1	P
23	S	S	0	4	P	-1	4	P	-1	5	S	-1	2	S	-1	2	S	1	0	P	0	-1	P	0	3	S	-1	-2	S	0	2	S
24	P	S	0	3	S	0	2	S	1	3	S	-1	3	S	0	1	S	0	1	R	-1	-2	P	-1	1	R	-1	-2	P	1	1	S
25	R	P	1	4	P	-1	3	P	0	3	P	0	3	P	-1	2	P	-1	2	P	-1	-2	S	1	0	R	0	-2	S	0	2	P
26	S	R	1	4	R	0	3	S	0	3	R	1	4	R	1	3	R	1	3	R	-1	-1	R	-1	-1	P	0	-1	R	1	1	R
27	P	S	0	4	S	0	3	S	-1	2	S	0	4	S	1	4	S	-1	4	S	0	0	S	-1	0	S	-1	-1	S	0	1	S
28	S	P	1	4	P	-1	3	R	-1	2	P	1	4	P	1	4	P	0	4	P	1	1	P	1	0	P	-1	-1	P	1	1	P
29	R	S	1	3	S	0	3	S	1	4	S	1	3	P	1	3	P	-1	3	P	1	1	P	-1	0	R	0	-2	P	1	0	S
30	S	S	-1	1	P	0	1	R	1	2	S	0	1	S	-1	3	P	-1	3	S	1	3	R	-1	1	R	0	-1	R	0	1	S
31	P	S	-1	0	S	-1	-1	R	1	2	S	-1	0	P	0	2	P	0	1	R	1	2	S	-1	3	R	0	0	P	0	3	R
32	P	P	-1	0	P	-1	-1	P	-1	1	S	0	0	R	1	1	S	0	0	R	1	0	R	1	3	P	-1	0	R	-1	2	R
33	R	P	1	-1	S	0	-2	P	-1	0	P	1	0	S	0	-1	S	-1	0	R	1	-2	S	-1	1	S	0	-1	S	1	0	P
34	R	R	1	1	R	-1	-2	P	0	0	R	-1	2	R	0	-1	R	0	0	S	1	-1	P	-1	1	P	1	-1	R	-1	0	R
35	P	P	-1	2	S	1	-1	S	0	2	P	0	3	R	0	-2	P	-1	-1	S	-1	-3	P	-1	1	R	-1	0	S	-1	-1	S
36	S	R	-1	2	P	1	1	R	1	2	R	-1	3	R	1	-3	R	1	0	R	-1	-2	P	-1	0	P	1	-2	R	-1	-1	R
37	P	S	0	2	S	0	-1	S	0	4	S	0	3	S	1	-2	R	1	1	R	-1	0	S	1	-2	P	1	-2	R	0	0	S
38	P	P	0	3	P	-1	0	P	1	5	P	-1	3	P	-1	0	P	-1	-1	P	0	0	P	0	0	P	-1	-2	R	0	0	P
39	R	P	1	2	P	1	1	P	1	4	S	1	2	P	1	1	R	-1	0	S	1	0	S	-1	1	R	0	-1	R	-1	0	P
40	S	R	1	3	R	-1	2	P	-1	4	P	-1	1	S	-1	2	S	1	0	P	1	0	P	0	-1	S	0	-2	S	1	0	P
41	S	S	1	4	S	-1	2	S	-1	2	R	1	0	R	0	3	S	1	0	R	-1	-2	R	0	-2	S	-1	-1	S	1	-1	S
42	S	S	0	3	R	0	3	R	-1	1	P	-1	0	S	0	3	S	-1	-1	P	-1	-2	R	-1	0	S	-1	0	S	-1	-2	S
43	P	S	0	2	R	0	3	P	0	1	R	0	-2	R	1	2	R	0	0	S	-1	-2	R	0	0	S	1	0	P	1	-1	P
44	R	P	1	3	P	0	2	S	1	1	R	1	-3	P	1	1	R	1	-1	S	-1	-1	S	0	-1	P	-1	1	R	1	0	P
45	S	R	1	3	R	-1	2	R	1	-1	S	1	-2	S	-1	1	R	1	-1	P	1	-1	S	-1	-1	P	-1	2	S	1	0	R
46	R	S	1	3	S	-1	2	S	-1	1	S	0	-1	S	-1	1	R	0	0	P	-1	-1	R	0	0	R	0	1	P	-1	0	S
47	R	P	1	2	R	1	1	R	-1	0	S	1	-3	P	1	-1	R	1	0	P	0	-1	S	0	-1	R	-1	1	R	0	1	P
48	P	S	0	3	S	0	0	S	0	-1	R	0	-3	R	0	0	P	0	0	P	0	1	S	0	-3	P	0	1	R	-1	1	S
49	S	R	-1	3	R	-1	2	R	1	0	P	-1	-3	P	-1	0	S	1	1	P	1	0	S	1	-1	P	-1	0	P	0	0	R
50	P	R	1	3	S	-1	2	S	1	2	S	1	-4	R	1	-2	S	1	1	P	-1	0	P	1	0	R	0	-2	P	-1	-1	R
51	R	R	0	1	P	1	2	P	1	2	P	1	-3	S	1	-3	R	1	1	R	1	1	S	1	0	P	1	-2	R	-1	-1	R
52	S	P	1	2	R	1	4	R	1	4	R	1	-1	R	1	-3	R	1	1	P	-1	0	P	1	-1	R	1	-1	S	0	-2	R
53	R	P	1	0	S	-1	5	S	1	5	S	-1	1	S	1	-3	S	1	2	S	1	-2	S	1	-1	S	1	0	P	1	-2	S
54	R	R	0	0	P	0	3	P	0	3	P	0	1	P	1	-3	P	1	1	R	1	-3	P	1	-3	P	0	-1	S	1	0	P
55	P	P	1	-1	S	0	3	S	1	3	S	0	3	S	0	-1	S	0	2	R	0	-2	P	0	-2	R	0	1	S	-1	0	S
56	P	S	1	0	R	1	3	R	0	3	R	0	3	R	1	1	R	0	2	R	1	-3	R	1	-2	S	1	1	S	1	1	R
57	S	P	-1	1	P	-1	1	R	0	1	R	0	1	S	-1	1	R	-1	1	P	0	-4	P	1	-2	R	1	1	S	0	2	P
58	S	S	-1	1	S	-1	-1	S	1	1	R	0	1	S	0	0	P	1	1	P	0	-4	S	1	-2	P	1	1	S	1	2	S
59	R	S	1	0	R	0	0	R	-1	2	R	1	3	R	0	1	S	1	1	S	0	-4	R	-1	-1	R	1	1	R	1	1	R
60	R	R	1	-1	P	-1	-1	P	1	1	R	0	2	S	0	0	P	-1	-1	S	1	-5	P	-1	-2	P	0	0	S	1	2	R
61	P	R	1	-1	S	0	-1	S	1	1	S	0	1	S	0	-2	R	1	-1	R	0	-5	P	1	-1	P	-1	2	P	1	0	S
62	S	R	0	-3	R	-1	1	R	1	3	R	1	3	P	-1	0	R	-1	-1	P	-1	-5	P	1	0	S	1	1	P	1	-1	R
63	R	S	-1	-1	R	-1	3	S	1	3	S	1	3	S	1	-1	R	0	-1	P	1	-5	S	0	0	P	0	0	P	0	-2	S
64	P	R	1	-2	P	-1	3	R	-1	2	P	-1	1	R	-1	-2	S	-1	0	R	0	-3	P	1	-1	P	1	2	S	-1	-1	R
65	P	P	0	-2	P	1	3	S	1	1	S	0	1	R	-1	-3	R	-1	2	P	1	-3	R	-1	-1	R	-1	2	P	1	0	S
66	S	R	0	-2	P	1	2	R	1	1	R	1	2	S	-1	-3	R	-1	0	S	0	-2	R	1	-3	S	1	0	R	0	1	R
67	S	S	-1	0	S	-1	0	R	1	1	R	1	2	S	1	-4	S	0	2	R	0	-1	P	-1	-2	S	-1	0	R	0	2	R
68	S	R	-1	-1	R	1	-1	P	1	1	P	-1	2	P	1	-3	R	1	1	P	1	1	R	1	-2	P	0	0	P	-1	4	P
69	P	S	0	1	P	0	0	S	0	1	P	0	2	P	0	-3	R	0	2	P	0	-1	P	-1	0	R	0	-2	S	-1	2	P
70	P	R	1	3	P	1	0	P	-1	3	P	0	2	R	0	-2	P	0	0	P	1	0	R	0	0	S	0	-3	P	-1	2	P
71	R	R	-1	2	P	1	0	P	1	2	P	-1	1	R	1	-2	R	1	1	S	0	0	P	1	0	P	1	-1	P	0	2	P
72	R	R	0	1	R	-1	2	R	1	2	P	-1	1	P	0	-2	S	0	0	S	1	-1	P	-1	0	P	-1	0	S	1	2	S
73	R	P	-1	1	S	1	2	S	-1	1	S	1	1	S	1	-1	R	1	-1	R	1	-3	P	0	2	R	0	1	R	-1	0	R
74	P	R	-1	1	P	-1	0	R	-1	1	P	0	1	R	-1	-1	P	1	-2	P	1	-2	P	0	2	P	0	2	S	-1	1	P
75	P	S	0	-1	R	-1	0	R	-1	-1	P	-1	1	P	-1	-2	S	1	-1	S	1	-2	S	1	2	P	1	3	R	0	1	P
76	P	P	0	1	R	0	-1	R	0	-2	R	1	1	S	1	-1	S	-1	0	S	1	-1	S	0	4	P	1	2	R	1	0	S
77	R	P	-1	1	S	0	-3	R	0	-4	S	0	-1	P	0	0	P	0	1	P	1	1	S	0	4	S	1	1	S	1	-2	S
78	R	S	1	2	S	1	-4	P	0	-4	S	1	-3	P	1	0	R	-1	3	S	-1	3	S	0	2	R	0	-1	P	-1	-2	S
79	P	R	-1	0	S	1	-4	S	1	-2	P	1	-3	R	1	2	P	-1	3	S	1	2	S	0	0	P	0	-1	P	0	-1	S
80	S	P	0	0	P	0	-3	S	-1	0	R	0	-3	R	-1	2	R	-1	3	R	1	3	R	1	1	S	-1	-1	P	0	-2	R
81	S	S	0	-2	S	1	-3	S	1	1	S	1	-2	S	0	3	S	-1	3	S	-1	3	P	-1	1	P	1	-1	R	1	-2	P
82	S	S	-1	-2	R	-1	-2	P	-1	2	P	-1	-1	R	-1	2	P	-1	2	P	0	2	S	-1	-1	S	0	-2	R	1	0	P
83	S	S	1	-3	S	-1	0	S	1	1	S	1	-1	R	1	2	R	0	0	R	0	0	P	1	0	R	1	-1	S	0	2	R
84	P	R	1	-2	R	-1	1	R	0	0	P	1	0	S	0	2	S	0	1	S	-1	2	P	0	0	P	0	0	R	1	1	S
85	P	R	0	-2	P	0	-1	S	1	-2	P	-1	0	P	-1	4	R	1	2	S	-1	2	S	0	-1	S	1	0	P	-1	0	P
86	P	S	1	-2	P	-1	0	P	0	-1	P	-1	-1	P	0	3	P	1	0	S	0	2	S	0	-1	P	1	1	S	0	1	P
87	S	S	-1	-1	S	0	0	P	-1	-1	S	0	-1	P	-1	3	R	1	0	R	1	3	S	1	1	P	-1	2	P	0	1	P
88	S	S	1	-1	S	1	-1	R	1	-1	S	1	0	S	-1	1	R	-1	2	R	1	5	P	1	1	R	0	1	S	1	-1	R
89	S	R	1	-1	R	1	-1	P	-1	0	P	-1	0	S	0	0	R	0	2	P	-1	5	S	1	1	S	0	1	R	-1	-1	P
90	P	S	0	1	R	1	1	S	-1	0	S	0	-1	S	0	-1	R	1	2	P	1	3	S	1	1	S	0	1	S	-1	1	P
91	P	R	1	3	S	1	0	S	1	0	P	1	0	S	-1	0	S	1	2	R	0	2	P	-1	1	S	-1	1	P	-1	2	R
92	S	S	0	1	R	1	1	P	1	1	S	0	0	S	1	1	P	1	3	P	-1	0	S	-1	0	P	0	2	R	0	1	S
93	S	P	0	1	S	1	2	R	0	1	P	0	0	P	0	2	P	0	1	P	-1	-2	S	0	0	P	1	2	R	1	3	P
94	S	S	1	0	S	1	2	P	1	1	R	1	-1	P	1	1	P	0	-1	R	1	-4	P	1	1	S	1	0	S	-1	4	S
95	R	S	1	-1	S	-1	1	S	-1	1	S	1	1	S	-1	0	R	-1	-3	R	0	-2	R	1	0	R	1	0	P	1	3	P
96	R	P	-1	-3	P	1	1	P	-1	-1	S	-1	-1	R	-1	-2	S	1	-2	S	-1	-2	P	-1	-1	P	-1	-1	P	-1	3	P
97	P	R	-1	-1	S	1	1	S	-1	-1	S	1	-2	P	1	-3	R	1	-4	P	1	-2	P	-1	0	P	1	-1	R	-1	4	R
98	P	S	1	-2	R	0	1	R	1	1	S	0	-1	R	1	-3	R	1	-4	R	1	-1	R	-1	0	S	0	0	P	-1	2	P
99	P	S	1	0	S	1	0	S	1	-1	S	-1	1	R	1	-3	P	1	-4	S	1	-1	R	1	-1	R	0	2	P	-1	1	P
100	P	S	1	1	P	0	1	P	1	1	P	1	1	P	1	-3	R	-1	-3	S	-1	-1	P	-1	-1	S	-1	1	P	0	1	P
101	P	P	1	3	R	1	2	S	-1	2	S	-1	2	S	1	-2	S	1	-4	R	1	0	R	0	-1	R	1	2	R	0	0	R
102	P	S	0	2	P	0	0	R	0	2	S	0	4	S	0	-1	P	0	-2	S	0	0	S	1	-3	P	0	0	S	0	-2	S
103	S	P	0	4	S	1	-1	S	-1	0	S	1	4	S	1	0	R	0	-1	R	-1	1	P	0	-2	P	0	0	P	0	0	S
104	S	S	1	2	S	-1	0	R	-1	1	R	1	3	R	1	1	P	1	1	P	1	3	P	1	-2	R	0	-2	P	1	-1	R
105	S	P	1	1	R	1	-1	R	-1	1	R	1	3	R	-1	3	R	1	0	S	1	1	S	-1	-2	S	0	0	S	-1	-2	R
106	S	S	0	-1	R	1	0	S	0	2	S	1	4	S	0	4	S	1	2	R	1	0	P	1	-2	P	-1	-1	P	-1	-2	S
107	S	S	-1	-1	S	1	2	S	1	1	S	1	3	S	1	3	R	1	1	S	1	2	S	1	-2	P	1	-1	S	1	-2	S
108	S	R	1	-2	R	1	2	S	1	2	R	-1	2	R	1	2	S	1	2	R	1	1	S	1	-3	S	1	-2	S	1	-3	R
109	S	R	0	0	R	-1	3	S	1	2	R	0	3	R	-1	3	P	-1	1	P	-1	1	S	-1	-2	R	-1	-1	S	-1	-2	R
110	R	R	-1	1	R	1	4	R	1	1	R	1	3	R	1	3	R	-1	1	P	-1	1	P	-1	-1	P	0	-1	R	0	-1	R
111	R	P	0	2	P	0	3	P	0	0	P	0	2	P	0	2	P	0	0	R	0	2	P	-1	0	S	1	0	P	-1	-1	P
112	R	R	1	3	P	0	3	S	1	1	S	-1	3	S	0	3	P	-1	1	S	0	1	P	-1	2	P	0	0	R	-1	1	S
113	R	R	1	3	P	1	4	S	1	0	S	1	2	R	1	2	S	0	1	S	1	0	S	0	3	R	-1	2	P	1	1	P
114	R	S	-1	2	P	-1	4	S	-1	-1	R	1	0	S	1	1	P	0	0	S	-1	-2	S	1	2	P	0	2	P	0	2	P
115	R	P	1	0	S	0	4	P	1	-2	P	0	-1	R	0	-1	R	0	2	P	0	-2	S	1	1	P	0	2	S	1	3	S
116	R	R	-1	1	S	-1	3	P	1	-1	P	1	0	P	1	-1	S	1	2	R	1	-2	P	1	-1	P	0	2	S	0	2	S
117	R	P	1	0	S	1	1	P	1	-1	P	-1	0	P	1	-1	P	-1	0	P	1	-2	P	1	-1	P	-1	4	S	1	0	S
118	R	S	1	1	P	0	-1	S	1	1	P	-1	2	P	0	1	P	0	0	P	0	0	S	-1	-1	S	-1	4	P	0	-1	S
119	R	P	0	0	S	0	-1	S	1	1	P	0	4	P	0	2	P	1	2	P	-1	2	P	-1	-1	R	1	3	R	-1	-1	R
120	P	P	1	2	S	0	-3	P	1	1	P	1	5	P	-1	4	P	-1	2	P	-1	4	P	-1	1	P	0	2	R	1	-2	P
121	P	P	0	1	R	0	-1	S	-1	0	S	-1	4	P	-1	4	P	-1	2	S	1	3	R	-1	2	P	1	1	P	0	-2	S
122	P	R	1	1	R	1	-1	R	-1	0	S	1	4	S	-1	3	R	0	3	S	1	4	P	1	0	R	-1	0	R	-1	-1	S
123	S	R	1	-1	P	1	-1	S	1	-2	P	1	4	S	1	3	P	0	1	P	0	4	P	0	-1	S	1	-2	R	1	-1	P
124	S	R	0	1	R	1	-3	R	1	-1	R	1	2	P	-1	2	R	1	-1	R	0	2	P	-1	-1	S	0	-1	R	1	-1	R
125	P	P	0	1	S	-1	-1	R	-1	1	P	-1	2	R	-1	0	P	-1	-1	P	-1	2	P	0	-3	R	0	-1	S	1	0	P
126	P	S	1	1	P	-1	-1	S	-1	0	S	1	2	S	1	-1	P	-1	-1	P	-1	2	P	1	-3	S	0	-2	R	1	2	S
127	P	P	1	2	S	1	0	P	0	0	P	0	2	R	0	0	R	1	-1	P	0	1	S	0	-2	S	1	-1	R	0	1	P
128	S	S	-1	3	P	1	2	S	-1	1	R	-1	1	R	0	-2	S	1	-1	P	0	0	S	1	-1	S	-1	1	R	1	1	R
129	S	R	-1	2	R	0	2	R	1	1	R	1	3	R	-1	-1	R	0	0	P	1	0	P	-1	0	S	1	1	P	-1	1	R
130	S	S	0	2	S	1	2	R	1	1	P	1	3	R	1	1	R	-1	0	R	1	-2	S	-1	0	S	1	1	P	0	-1	P
131	S	S	-1	2	P	1	1	S	1	3	S	1	2	S	1	3	S	1	1	S	0	-1	S	1	0	P	1	2	R	0	-3	S
132	S	P	1	1	R	-1	0	P	0	2	R	0	1	R	0	2	R	0	1	R	1	-1	S	1	0	S	-1	0	P	0	-1	P
133	S	S	1	0	P	0	0	S	0	1	P	0	2	P	0	4	R	0	3	R	0	0	R	0	-1	S	1	-1	P	1	-1	S
134	S	S	1	0	R	1	0	R	0	1	R	-1	0	P	-1	2	P	0	4	R	-1	2	R	0	0	R	0	-1	S	1	-3	P
135	S	R	1	-1	S	1	0	R	-1	1	R	1	0	P	-1	0	R	-1	2	P	0	4	P	-1	2	P	-1	0	P	0	-2	R
136	S	R	-1	0	S	1	0	S	1	1	R	1	2	R	0	-2	R	1	2	R	0	2	P	-1	1	R	0	-1	R	1	-2	S
137	S	R	1	1	S	-1	1	P	1	1	R	1	3	R	-1	-1	R	1	3	R	0	3	R	0	0	R	0	1	S	1	-2	R
138	R	R	0	3	R	1	0	R	-1	1	R	0	3	P	1	-1	R	-1	3	R	0	3	R	1	1	R	-1	2	P	-1	-1	R
139	R	P	0	3	P	-1	1	P	-1	1	P	1	4	P	1	1	P	1	2	P	1	2	P	0	0	S	1	2	P	0	1	P
140	P	S	1	4	S	0	1	P	0	1	P	1	4	P	1	3	P	1	4	P	1	2	P	1	0	P	0	0	P	0	2	P
141	P	R	0	4	R	-1	2	R	0	0	S	0	3	R	-1	4	S	-1	3	P	-1	3	S	-1	1	P	-1	1	P	1	3	S
142	P	P	-1	2	R	-1	1	S	-1	-1	S	-1	3	S	1	2	S	1	3	S	0	2	P	1	3	R	1	0	P	1	2	S
143	P	S	1	1	S	-1	0	P	0	1	R	1	3	S	0	2	S	1	3	S	-1	2	S	0	2	R	1	-2	P	0	2	R
144	P	S	1	2	S	1	1	R	0	1	S	-1	2	S	0	2	S	0	4	S	1	3	S	0	3	S	1	-3	P	1	1	S
145	P	S	0	2	S	0	1	S	0	-1	R	1	2	R	-1	2	S	-1	4	S	-1	3	S	1	3	S	0	-1	S	1	0	S
146	S	R	0	2	S	1	1	S	-1	0	S	0	1	S	0	1	R	-1	5	R	0	4	R	-1	4	R	-1	0	R	-1	1	R
147	S	R	-1	4	R	0	2	R	1	1	R	-1	0	R	-1	2	R	0	5	R	-1	5	R	1	4	R	1	1	R	0	2	R
148	R	R	1	5	R	0	4	P	1	1	R	1	0	S	1	2	R	0	5	R	-1	5	R	0	5	R	1	3	R	1	3	R
149	R	S	1	4	P	0	3	P	1	2	P	-1	1	P	-1	0	P	1	4	R	0	4	R	-1	4	S	-1	4	P	0	3	P
150	R	R	-1	2	S	-1	3	S	-1	4	S	-1	1	S	1	0	S	1	4	P	1	3	P	-1	3	R	1	2	P	0	4	S
151	R	P	1	1	S	-1	1	P	-1	2	P	1	1	P	0	0	R	1	2	S	1	3	S	1	3	P	0	1	R	0	4	R
152	S	R	-1	1	S	-1	0	P	-1	3	S	-1	2	P	-1	1	P	-1	1	S	-1	1	R	-1	1	S	-1	1	R	0	3	P
153	S	P	-1	1	S	-1	-1	S	-1	1	R	-1	1	R	-1	-1	S	-1	-1	S	0	0	S	1	1	S	0	0	P	-1	3	P
154	S	R	-1	0	R	0	-1	R	-1	0	R	1	2	P	1	1	R	1	-1	S	1	0	P	1	1	R	1	0	P	0	2	P
155	S	P	1	2	R	1	-1	P	1	0	S	0	2	R	-1	-1	P	1	-1	R	-1	0	P	1	0	R	-1	2	S	1	0	P
156	S	P	-1	1	R	1	1	R	-1	0	R	-1	3	P	1	1	S	1	-1	S	1	0	R	0	-2	S	0	3	R	-1	-1	R
157	S	S	0	-1	P	0	3	R	-1	0	R	1	3	R	0	-1	P	0	-1	P	0	1	R	1	0	R	1	2	S	1	0	R
158	R	R	-1	-2	R	1	2	S	-1	2	R	0	4	R	-1	1	R	-1	-1	P	0	0	P	1	0	P	-1	3	P	1	-1	R
159	R	S	-1	-1	R	1	2	P	1	1	P	1	3	P	-1	0	P	-1	-1	P	1	1	R	-1	1	R	0	4	P	0	1	P
160	P	P	1	-3	P	0	1	S	0	1	P	0	3	P	0	2	P	0	-1	S	1	2	P	-1	2	S	-1	3	S	1	3	P
161	R	S	-1	-2	R	-1	0	R	1	3	R	-1	3	S	1	1	S	0	0	S	1	2	S	1	3	S	1	3	P	-1	4	R
162	R	S	-1	-2	R	0	-1	R	-1	2	R	-1	2	R	0	1	S	0	-1	R	1	1	P	1	1	R	1	2	S	0	4	R
163	S	P	0	-3	P	-1	0	S	0	1	R	0	1	P	-1	0	R	1	-1	S	1	2	P	-1	1	P	-1	1	R	1	3	R
164	R	R	1	-4	S	-1	-1	R	1	2	P	-1	2	R	-1	-1	S	0	0	R	1	1	R	1	-1	P	0	-1	S	1	3	P
165	R	R	1	-3	P	-1	-2	P	0	1	R	0	2	P	1	-2	S	1	-2	S	0	0	R	0	-1	S	1	0	R	-1	1	R
166	R	R	1	-3	P	0	-1	S	1	1	S	1	2	S	0	-1	R	0	-3	R	0	-2	S	-1	-1	S	1	-2	P	0	0	S
167	R	P	1	-2	P	-1	0	S	-1	0	P	1	1	P	1	-1	S	0	-2	R	0	-1	S	-1	-1	R	0	-2	S	1	0	S
168	R	P	0	0	P	0	1	R	1	-1	P	1	2	R	1	0	P	0	-2	R	0	-1	S	0	-3	S	-1	-2	P	-1	0	P
169	R	S	0	2	P	0	3	P	-1	-1	P	1	2	P	1	1	P	1	-2	S	1	-1	P	0	-3	P	0	-2	S	1	0	P
170	S	P	1	1	S	-1	5	P	-1	0	P	-1	2	P	-1	2	S	0	0	P	0	-2	P	1	-2	P	0	-2	R	1	0	P
171	S	P	-1	0	P	-1	4	R	-1	-2	R	-1	1	R	-1	0	P	-1	1	P	1	-2	S	0	-3	R	1	-2	R	1	1	P
172	P	S	0	-1	S	1	2	R	0	0	R	0	3	R	0	2	R	1	0	P	0	-3	R	0	-2	R	1	0	P	0	1	R
173	P	R	-1	-1	S	-1	2	P	1	0	S	-1	1	S	1	0	S	1	0	P	1	-3	R	1	-2	P	-1	-1	R	1	2	S
174	R	S	0	-3	R	1	2	S	-1	0	P	-1	1	R	1	1	R	1	0	R	0	-3	R	0	-2	S	1	0	R	0	0	R
175	R	P	1	-3	R	1	1	P	-1	-2	R	1	1	P	1	0	R	-1	-1	P	0	-2	R	0	-3	P	-1	-2	R	0	1	R
176	S	S	1	-1	P	-1	1	S	0	0	P	1	2	S	0	2	P	-1	-1	R	0	0	P	1	-2	R	0	0	P	0	0	P
177	S	R	0	0	P	-1	1	P	-1	-1	P	1	0	R	-1	1	P	0	-1	R	1	2	R	0	-3	R	0	0	S	1	-2	P
178	S	R	1	0	R	0	-1	R	1	-1	S	0	0	S	0	3	S	0	-1	R	1	3	R	1	-1	S	-1	2	S	0	-2	S
179	R	S	1	2	R	-1	-1	R	-1	0	R	-1	-1	R	-1	2	S	1	-2	S	0	4	S	1	1	R	-1	2	S	-1	-1	R
180	S	P	-1	2	P	-1	-1	P	1	1	P	1	-2	R	1	2	P	1	-3	P	0	3	P	-1	0	P	-1	3	P	1	-2	R
181	R	R	-1	0	S	0	-2	S	-1	-1	P	-1	-3	R	-1	2	R	0	-4	P	-1	1	R	-1	-1	S	1	1	R	-1	-3	R
182	P	R	0	0	P	1	-2	P	1	-2	S	1	-1	S	1	2	P	0	-3	S	0	1	P	1	0	S	1	-1	R	1	-2	S
183	P	P	-1	-2	P	1	-1	S	1	-1	S	-1	1	S	-1	2	S	-1	-2	S	1	1	R	-1	-1	R	0	-1	R	0	-3	S
184	R	R	0	-3	P	0	-2	R	-1	-1	R	-1	2	S	0	3	S	0	-1	R	-1	1	S	1	-3	S	0	-2	P	-1	-4	S
185	R	S	-1	-2	P	-1	-1	P	0	-1	S	-1	2	P	1	2	R	-1	-1	P	-1	2	S	-1	-3	S	-1	-3	P	1	-2	P
186	R	P	0	-2	P	0	1	P	1	1	P	-1	2	R	0	2	S	-1	0	R	-1	4	S	-1	-3	R	0	-3	P	0	0	R
187	S	P	-1	-1	P	1	3	P	1	3	S	-1	2	S	-1	2	P	0	-1	R	-1	3	S	1	-4	R	0	-2	S	1	1	S
188	S	S	-1	-1	S	0	2	P	1	2	R	1	1	S	1	1	R	0	-2	P	0	3	S	1	-4	R	0	-2	P	1	2	P
189	S	R	1	-1	R	0	2	R	-1	0	R	-1	1	R	-1	0	R	0	-2	R	1	1	R	0	-3	S	-1	0	P	1	2	R
190	R	P	1	0	R	-1	2	S	0	1	R	0	2	R	-1	2	R	0	0	P	1	2	R	1	-1	P	-1	1	R	-1	0	R
191	S	P	1	2	R	0	1	R	1	-1	P	-1	3	R	-1	1	R	1	0	R	1	2	S	-1	0	R	-1	3	P	1	-1	R
192	R	R	1	0	R	1	1	S	1	-1	P	-1	1	P	1	2	P	1	2	P	0	3	S	0	1	R	1	4	P	0	-3	P
193	S	R	1	1	R	1	2	P	1	-1	S	0	2	S	-1	3	S	1	4	S	1	3	S	-1	0	S	0	3	S	1	-2	S
194	S	R	1	2	S	0	3	P	1	-1	S	1	1	R	0	3	R	0	3	R	0	4	S	-1	0	R	1	2	R	-1	-1	S
195	S	P	1	2	R	0	2	S	1	-3	S	1	0	S	1	3	R	0	3	P	0	4	P	0	-1	S	0	3	S	1	1	P
196	S	S	1	0	S	0	3	R	1	-2	R	1	0	P	0	3	R	0	4	S	0	2	P	1	-2	P	1	2	R	-1	1	P
197	S	P	-1	1	R	0	2	R	0	-2	R	1	2	R	1	1	R	1	4	P	1	1	R	-1	-3	P	1	0	P	1	3	R
198	R	R	0	0	P	0	3	R	0	0	R	0	2	R	0	1	R	0	4	R	0	-1	R	0	-1	R	0	-1	R	1	1	R
199	S	P	1	-1	P	1	3	P	-1	1	P	1	2	P	-1	1	P	1	4	S	-1	-1	R	-1	-1	P	-1	-1	R	0	1	P
200	S	R	1	-3	R	1	2	P	1	1	P	-1	1	P	1	-1	P	1	2	P	-1	-2	P	1	0	S	0	-3	R	1	1	P
201	S	S	0	-1	R	0	2	R	-1	0	R	-1	0	S	-1	-2	P	-1	0	P	1	-2	R	-1	0	P	-1	-3	S	-1	2	R
202	R	R	1	-1	S	-1	3	R	-1	0	R	1	0	R	-1	-1	R	0	-2	S	-1	-3	S	1	2	P	1	-3	S	0	1	S
203	R	R	-1	0	P	1	1	P	-1	-1	R	-1	-1	R	-1	-2	R	0	-3	R	-1	-3	R	-1	0	S	-1	-1	S	-1	1	P
204	S	P	-1	0	S	1	1	S	-1	0	S	0	-1	S	-1	-2	P	1	-3	R	1	-3	P	0	0	P	-1	-2	S	0	0	S
205	S	R	1	0	S	0	2	R	0	1	P	1	0	R	0	-1	P	-1	-3	R	-1	-2	P	1	-2	R	1	-2	S	1	-1	S
206	R	R	0	0	R	0	1	R	1	3	R	0	0	P	1	1	S	1	-3	R	0	0	R	-1	-2	S	1	-1	R	-1	-2	R
207	R	P	1	0	P	1	0	P	1	2	S	0	-1	R	0	2	S	0	-3	R	0	1	R	1	-3	R	-1	-1	P	0	-2	P
208	R	R	1	1	S	-1	2	S	0	3	P	0	-2	P	-1	2	P	1	-4	S	-1	2	R	1	-2	P	-1	-2	S	-1	0	S
209	R	S	-1	1	P	-1	0	R	1	1	P	1	-1	P	-1	3	S	-1	-3	R	-1	1	R	0	-2	S	-1	0	S	-1	0	S
210	R	R	0	1	S	1	1	P	0	1	P	1	0	R	1	4	P	0	-3	R	1	0	P	-1	-1	R	-1	0	S	1	-1	S
211	R	R	1	0	S	1	0	S	-1	1	P	1	2	P	-1	3	P	1	-1	P	1	-1	P	-1	1	P	1	-1	S	1	-2	S
212	R	P	1	0	S	1	-1	P	-1	0	P	1	3	S	1	3	S	1	1	P	1	0	P	1	2	P	0	1	P	-1	-3	S
213	R	S	0	0	P	1	-3	P	0	0	P	0	5	P	0	2	P	0	1	P	0	1	P	0	3	P	1	2	R	1	-3	P
214	S	S	0	-1	P	1	-1	P	1	2	P	1	5	P	1	2	P	0	1	P	0	3	P	-1	4	P	0	2	P	1	-2	P
215	S	R	-1	0	P	-1	-3	R	1	1	R	-1	3	R	-1	0	R	0	1	R	0	2	R	-1	3	S	-1	2	P	-1	-2	R
216	P	P	0	1	R	-1	-3	R	0	1	R	-1	3	S	0	1	R	0	1	S	1	3	S	-1	3	P	-1	2	P	-1	-2	R
217	P	S	1	1	P	-1	-3	P	-1	1	S	0	1	S	0	1	S	0	-1	S	-1	3	S	-1	3	S	-1	1	S	1	-1	S
218	R	P	0	1	S	0	-2	S	0	0	P	-1	1	P	-1	3	P	-1	1	P	-1	3	P	0	3	P	0	1	P	0	-1	P
219	R	P	0	3	R	0	-4	P	0	-2	P	0	1	P	1	3	P	1	1	P	0	3	P	1	3	P	-1	1	P	1	0	P
220	S	P	-1	4	P	-1	-3	R	1	0	S	1	3	R	-1	5	P	-1	3	R	0	5	R	0	5	R	1	3	R	0	2	R
221	P	R	0	2	S	-1	-3	R	1	0	R	-1	2	R	1	5	R	0	1	R	1	5	R	-1	5	R	1	4	R	-1	4	R
222	P	P	-1	1	P	0	-1	P	1	0	P	1	2	R	0	3	S	0	1	S	0	3	P	-1	3	R	-1	3	P	0	3	S
223	S	R	1	0	P	0	-1	S	0	0	P	0	1	P	1	1	S	1	1	P	-1	3	S	-1	2	P	1	1	R	0	2	P
224	S	P	1	0	R	1	-1	R	-1	1	R	1	-1	P	-1	-1	R	1	0	S	-1	1	S	-1	1	P	0	-1	R	1	2	S
225	R	R	1	-2	R	-1	0	P	1	1	R	-1	-1	R	1	-3	S	-1	0	R	-1	0	P	1	0	R	1	-3	R	0	2	R
226	P	S	1	-1	P	-1	1	P	-1	1	P	-1	-1	P	-1	-4	S	-1	0	P	-1	-1	S	-1	0	P	0	-4	S	0	1	S
227	R	S	1	1	S	1	0	S	1	2	P	1	0	P	1	-3	S	1	2	R	1	0	S	0	2	P	-1	-3	P	0	3	P
228	S	P	1	0	R	-1	-1	P	0	1	P	-1	1	P	-1	-1	P	-1	0	S	-1	-1	P	1	1	S	0	-1	S	0	4	S
229	R	P	-1	-2	P	1	1	R	1	0	S	1	1	S	-1	-1	R	-1	-1	S	-1	0	P	-1	0	R	1	0	P	-1	3	P
230	S	S	1	0	P	-1	1	P	1	-1	P	-1	-1	S	-1	-1	S	1	-2	R	-1	-1	R	-1	1	S	0	1	R	1	3	R
231	P	R	0	0	P	0	0	P	1	-3	R	1	-2	S	0	-1	P	0	-1	R	0	0	S	1	1	P	-1	1	P	0	4	P
232	P	S	0	-2	S	0	0	P	0	-3	S	0	-3	R	0	0	P	0	-2	R	0	-1	P	1	1	R	-1	1	S	0	3	S
233	P	R	-1	0	S	-1	2	P	-1	-2	R	0	-3	P	-1	-2	S	1	-1	R	-1	-2	S	-1	2	S	1	-1	R	1	3	R
234	P	R	0	0	P	0	2	S	1	-1	R	-1	-3	S	1	-1	P	-1	1	S	0	-3	P	1	4	S	1	0	S	0	2	S
235	R	S	0	-2	P	1	1	S	1	0	R	-1	-3	P	0	1	S	-1	1	P	0	-1	R	0	3	S	0	1	P	1	2	P
236	S	S	1	-3	R	1	3	P	-1	0	P	-1	-2	S	-1	2	S	1	0	R	0	-1	S	1	2	P	-1	0	P	-1	2	P
237	S	S	-1	-2	R	0	4	S	-1	-1	R	1	-2	R	0	1	P	0	0	R	0	1	S	1	1	S	1	-1	R	-1	1	R
238	S	R	-1	-3	S	1	4	P	0	-1	R	-1	-2	R	1	3	R	1	-1	P	0	3	S	1	1	R	-1	0	S	1	1	S
239	S	R	1	-1	R	0	3	R	1	-2	P	-1	0	S	-1	4	S	-1	-1	P	0	3	R	0	0	P	1	0	P	0	2	R
240	P	R	1	1	R	0	4	P	0	-2	P	0	0	R	0	3	S	1	-1	P	0	1	S	-1	1	P	-1	-2	S	0	0	R
241	P	S	0	1	P	1	2	S	0	-1	S	0	0	S	0	1	R	1	1	P	1	0	R	0	2	S	1	-1	P	0	0	P
242	P	S	-1	2	S	-1	1	P	-1	1	S	-1	2	P	1	2	S	-1	0	R	1	-1	R	0	1	S	-1	1	R	-1	1	S
243	R	S	1	3	R	0	1	S	1	1	R	1	2	R	1	1	R	1	2	R	-1	-3	S	1	0	S	0	2	S	0	-1	R
244	R	S	-1	1	R	1	1	P	0	1	R	-1	1	R	-1	0	R	1	1	R	1	-2	R	1	-1	R	0	0	S	0	-2	R
245	R	P	-1	-1	R	-1	0	S	1	1	P	1	2	S	1	0	P	1	1	S	1	-1	P	1	-2	R	0	1	S	1	-2	R
246	P	P	1	1	R	1	1	P	1	0	S	-1	3	S	-1	0	P	-1	1	P	-1	-2	P	-1	-2	R	-1	1	R	1	-4	R
247	P	S	0	0	S	0	0	R	1	-1	S	1	3	S	0	0	S	-1	2	R	-1	-2	R	0	-1	S	-1	-1	S	-1	-5	S
248	S	R	-1	0	P	-1	0	P	-1	-2	S	1	3	S	1	1	S	-1	2	S	0	-2	S	-1	-1	R	1	-1	R	0	-3	S
249	S	R	-1	2	R	1	-1	R	1	-2	R	1	3	R	1	1	S	1	2	P	0	-2	R	-1	0	R	0	1	R	1	-1	R
250	R	S	-1	4	R	1	0	R	-1	-2	R	1	4	R	1	2	P	-1	2	R	-1	-3	R	1	1	P	1	2	S	1	1	R
251	R	P	1	2	P	1	0	R	1	-1	S	-1	3	P	-1	3	P	1	2	P	0	-2	P	0	0	P	-1	3	S	0	1	S
252	R	S	1	3	P	0	2	S	1	-1	P	0	1	S	0	3	P	0	3	S	0	-1	S	-1	1	P	1	5	P	1	1	P
253	S	P	0	1	P	0	2	S	0	-1	P	1	1	P	1	1	P	0	3	P	1	-1	R	0	1	P	0	5	R	-1	1	P
254	S	P	0	-1	R	1	2	R	1	0	R	-1	0	P	0	0	S	1	2	S	1	-2	R	0	2	P	0	3	S	0	1	S
255	P	R	0	-3	P	1	2	R	1	0	S	0	0	S	-1	-2	R	1	2	P	1	-1	R	-1	2	P	1	1	R	0	0	S
256	P	S	1	-3	P	-1	2	S	-1	-1	S	-1	1	S	1	-1	S	1	0	R	1	-1	R	1	1	R	1	0	S	-1	0	S
257	R	R	0	-3	P	1	1	R	0	0	S	0	3	P	0	-1	P	0	0	P	0	-3	S	0	-1	R	0	-2	P	1	2	S
258	R	R	-1	-2	R	-1	1	P	0	1	R	0	1	P	1	1	P	0	0	P	1	-1	P	0	-1	R	1	-3	S	-1	2	R
259	S	R	1	-1	P	-1	2	S	1	2	P	-1	2	P	-1	3	R	-1	2	R	-1	1	R	1	-1	R	1	-2	R	1	0	P
260	P	P	1	1	R	1	0	R	1	1	P	0	0	S	0	3	S	-1	3	S	1	2	S	-1	-1	S	-1	0	S	-1	1	S
261	P	P	1	2	S	-1	-1	S	1	1	S	1	-1	S	1	3	S	0	5	S	0	3	S	-1	1	S	0	1	S	1	3	S
262	R	P	0	1	R	0	0	S	0	1	S	0	-1	R	1	3	R	-1	5	R	0	5	R	0	3	R	-1	3	R	1	3	R
263	S	P	0	2	R	-1	-1	P	1	0	P	-1	-1	P	-1	2	P	-1	4	R	-1	4	R	0	4	S	-1	3	R	0	2	P
264	S	P	-1	1	S	-1	0	P	-1	-2	R	0	-2	R	0	0	R	-1	2	P	-1	4	P	-1	4	S	-1	3	S	0	4	P
265	R	R	1	-1	R	1	1	S	-1	-3	R	-1	0	R	1	2	R	1	2	S	1	2	P	-1	2	S	0	2	S	0	3	R
266	S	R	1	-1	P	1	2	P	1	-3	P	-1	0	P	-1	1	S	-1	1	R	1	0	P	1	2	R	1	0	S	1	1	S
267	S	R	1	0	S	1	0	R	-1	-5	P	-1	-2	S	1	-1	R	1	0	P	-1	0	R	0	0	S	1	0	S	-1	0	R
268	S	S	0	0	S	1	0	S	1	-3	R	0	-2	R	0	-1	S	0	1	R	1	-1	S	1	1	S	1	0	R	1	0	S
269	P	R	-1	1	R	-1	-1	P	0	-2	R	0	0	P	1	1	P	0	2	S	1	-1	S	1	0	R	-1	0	P	-1	0	P
270	R	S	0	1	P	0	-2	S	0	-1	S	-1	-2	P	-1	0	R	-1	1	R	-1	1	S	-1	2	S	-1	-1	P	0	0	S
271	P	P	1	0	R	-1	-1	R	1	-1	R	-1	-3	R	0	1	R	1	1	R	0	2	R	-1	0	S	1	-1	S	0	2	S
272	R	S	0	-1	S	-1	-1	P	1	-1	P	1	-3	P	1	1	P	-1	0	P	1	0	P	0	0	R	-1	-1	S	-1	3	S
273	S	P	0	-3	P	1	-2	R	1	-1	R	1	-1	R	1	2	S	1	0	S	1	2	R	1	0	R	0	-1	R	-1	2	R
274	R	R	-1	-4	R	0	-3	S	-1	0	P	1	-1	S	1	2	S	1	0	P	1	1	R	0	1	P	1	0	P	0	2	S
275	R	P	1	-3	S	0	-2	P	1	-1	R	0	1	R	-1	1	S	0	-1	P	-1	1	S	-1	0	S	-1	2	R	-1	3	R
276	R	P	1	-1	P	-1	-4	S	1	1	S	1	2	S	-1	0	P	1	-2	R	0	2	P	-1	0	P	-1	2	R	-1	2	R
277	S	R	0	0	S	1	-2	R	-1	1	P	0	2	P	1	0	P	-1	0	R	-1	3	R	-1	2	S	0	2	R	1	1	R
278	R	S	-1	2	S	1	-1	R	0	1	R	1	0	R	1	-2	S	-1	-2	S	-1	3	P	-1	2	P	-1	2	S	-1	3	S
279	R	P	-1	2	S	-1	-1	R	0	0	P	-1	-1	R	-1	-3	P	-1	-3	S	1	2	S	-1	2	S	0	2	P	-1	1	S
280	R	S	-1	3	P	1	-2	P	1	1	P	0	-1	P	-1	-2	R	0	-1	P	-1	0	S	0	1	P	0	0	P	1	1	P
281	R	P	-1	1	P	1	0	P	1	1	P	1	0	R	0	-1	P	1	0	R	-1	0	P	1	1	P	0	2	R	-1	2	P
282	S	P	1	1	P	1	0	R	-1	3	P	1	2	P	-1	0	P	-1	0	P	0	0	R	-1	1	R	0	2	S	1	2	R
283	S	S	-1	-1	S	0	-1	R	0	3	R	-1	2	R	1	0	R	1	0	P	-1	-2	R	-1	1	S	-1	3	R	1	1	S
284	P	R	1	0	R	-1	0	R	-1	4	S	-1	3	S	-1	1	S	-1	2	R	0	-2	R	1	1	S	1	2	P	-1	3	R
285	P	S	-1	-2	S	-1	0	S	-1	3	S	-1	3	S	-1	2	S	0	2	S	0	-2	R	-1	1	P	1	4	P	0	2	S
286	R	S	0	0	P	1	0	S	1	3	S	0	3	P	0	2	P	0	3	P	0	-2	P	-1	1	P	0	3	S	-1	1	P
287	R	P	1	-2	S	0	0	R	0	1	P	-1	1	P	0	3	P	1	3	P	1	-1	P	0	1	P	0	3	S	1	0	P
288	R	P	0	0	S	1	0	P	-1	0	R	0	3	R	1	5	R	1	5	R	1	1	R	1	1	R	-1	3	R	1	-1	R
289	R	P	1	1	P	0	-1	R	-1	0	S	0	2	S	1	4	S	1	4	S	0	2	R	1	0	R	0	3	P	0	-2	S
290	R	P	1	3	P	1	1	P	-1	1	P	-1	0	S	-1	2	P	0	2	R	1	2	P	-1	1	S	1	2	R	0	-1	S
291	S	S	0	3	P	-1	1	P	-1	1	P	0	0	P	-1	0	S	-1	2	R	0	1	P	0	3	R	0	1	S	1	-1	S
292	R	S	1	4	R	-1	-1	R	1	1	R	1	0	R	1	-2	R	-1	1	P	1	1	P	0	1	P	0	1	P	1	0	R
293	R	R	1	2	P	0	0	P	1	1	P	-1	-1	P	-1	-3	S	-1	0	R	0	1	P	0	1	R	-1	1	P	-1	2	S
294	R	S	-1	1	R	-1	2	S	0	1	S	0	0	P	1	-2	P	1	-1	R	1	1	R	-1	2	R	1	1	P	0	3	R
295	S	P	1	-1	R	0	1	P	-1	0	P	-1	0	P	1	0	P	0	1	P	0	2	S	0	2	P	0	1	R	0	3	P
296	P	R	1	-3	R	-1	1	R	0	-2	R	0	-2	P	-1	0	P	1	-1	R	1	1	P	0	1	R	0	1	S	1	4	P
297	P	R	0	-4	S	-1	1	S	1	-2	S	0	-2	P	0	1	R	-1	-1	S	1	-1	P	0	2	R	0	-1	S	1	5	S
298	R	P	1	-4	S	1	2	S	1	-1	P	-1	-1	P	0	1	S	-1	-2	P	1	-1	S	1	1	S	0	-3	P	0	5	P
299	R	R	-1	-3	P	1	0	P	1	-3	R	-1	-1	P	1	1	R	1	-2	S	1	0	R	-1	-1	R	-1	-4	R	-1	5	R
300	R	R	0	-2	R	-1	1	S	0	-1	P	0	0	P	-1	1	S	1	-3	P	-1	-1	P	-1	-1	R	0	-4	P	1	4	P

## Sheet: Player 47
Multi-AI competing and winning against humans in iterated Rock-Paper-Scissors game Lei Wang, Wenbin Huang, Yuanpeng Li, Julian Evans, Sailing He* Supplementary Information 2
Player 47 Data: Round number:	Player 47 played:	AI 1 played:	AI 1 Score:	AI 1 Last 5 Rounds Total Score:	AI 2 played:	AI 2 Score:	AI 2 Last 5 Rounds Total Score:	AI 3 played:	AI 3 Score:	AI 3 Last 5 Rounds Total Score:	AI 4 played:	AI 4 Score:	AI 4 Last 5 Rounds Total Score:	AI 5 played:	AI 5 Score:	AI 5 Last 5 Rounds Total Score:	AI 6 played:	AI 6 Score:	AI 6 Last 5 Rounds Total Score:	AI 7 played:	AI 7 Score:	AI 7 Last 5 Rounds Total Score:	AI 8 played:	AI 8 Score:	AI 8 Last 5 Rounds Total Score:	AI 9 played:	AI 9 Score:	AI 9 Last 5 Rounds Total Score:	AI 10 played:	AI 10 Score:	AI 10 Last 5 Rounds Total Score:	Multi AI played:
1	R	R	0	-1	S	0	0	P	-1	-1	P	0	2	S	1	3	P	-1	-3	P	0	1	S	-1	0	S	0	-3	P	0	4	R
2	R	R	1	0	R	0	0	S	-1	1	P	-1	4	S	0	2	S	1	-2	S	-1	3	S	1	-1	R	1	-3	R	1	4	S
3	R	P	1	1	R	1	-1	P	-1	-1	R	0	4	P	-1	1	S	1	-2	S	-1	1	P	0	-2	P	-1	-2	P	1	3	R
4	S	P	-1	1	P	-1	0	S	0	1	P	0	3	P	1	1	S	-1	-2	R	0	-1	R	0	0	R	1	0	P	0	3	P
5	P	S	0	0	P	1	-2	S	-1	0	P	-1	2	S	-1	-1	S	0	-2	P	-1	1	R	0	1	R	1	1	R	0	2	S
6	S	R	1	1	R	1	-2	P	-1	2	R	1	1	S	-1	-1	P	0	0	R	-1	0	P	-1	-1	S	1	0	R	1	0	P
7	P	S	0	2	R	0	0	R	1	0	P	0	1	R	0	0	P	-1	-2	S	0	0	R	0	-1	P	1	1	S	1	0	S
8	R	R	0	3	R	0	-1	P	-1	0	S	1	0	P	0	0	S	1	-1	R	0	2	S	-1	-1	R	0	1	S	1	1	R
9	P	R	-1	2	S	1	-1	P	0	0	P	1	-1	S	0	0	P	0	-1	R	1	3	R	-1	-3	S	-1	0	S	-1	-1	R
10	S	P	-1	2	R	0	1	P	-1	0	R	-1	0	P	-1	2	R	-1	-1	R	0	1	S	-1	-5	S	-1	0	R	1	1	P
11	P	S	-1	0	S	0	2	R	0	-2	P	1	1	R	0	0	S	-1	-1	R	0	2	R	-1	-4	S	0	1	P	1	3	P
12	S	P	-1	0	P	1	2	P	1	-2	P	1	0	R	1	-1	P	0	1	S	0	0	P	-1	-4	R	-1	2	S	1	2	R
13	P	S	-1	-2	S	1	2	S	1	-2	P	1	-1	S	-1	1	S	1	0	S	-1	-1	P	-1	-4	P	1	3	R	0	1	P
14	R	R	-1	-1	P	1	3	P	1	-2	P	1	0	S	-1	1	R	-1	2	S	-1	0	S	1	-3	R	-1	3	R	1	1	S
15	S	P	0	0	S	0	3	S	0	-1	S	0	1	S	0	-1	P	-1	2	S	1	0	R	0	-3	P	1	2	P	1	0	S
16	R	S	-1	0	S	0	2	S	1	0	P	1	0	R	-1	0	P	-1	0	S	-1	-1	P	-1	-2	P	0	1	S	1	-2	S
17	P	R	1	-2	P	1	0	P	1	0	R	0	1	R	1	1	S	0	0	R	1	-1	P	0	0	R	1	1	R	0	-3	R
18	S	R	-1	-2	R	1	1	P	0	1	S	1	1	S	-1	-1	R	0	2	P	-1	-2	R	1	1	S	-1	-1	S	-1	-4	R
19	P	S	-1	-2	S	0	1	S	1	-1	S	0	1	P	-1	-2	S	1	2	R	0	-4	P	0	2	R	1	-1	S	-1	-3	S
20	R	R	0	-1	R	0	1	P	0	-1	R	0	1	P	1	-1	S	0	3	R	-1	-4	S	0	3	P	0	-2	R	1	-2	S
21	R	R	1	0	S	1	1	R	-1	0	R	0	1	S	1	0	R	1	3	R	-1	-4	R	1	1	S	0	0	S	-1	-1	S
22	P	S	-1	1	R	-1	1	R	-1	1	S	0	0	P	0	-1	R	0	2	S	1	-3	P	1	0	P	-1	-2	R	1	-1	R
23	P	R	0	3	R	-1	0	S	-1	0	R	-1	2	R	-1	0	P	1	0	S	0	-1	R	0	0	S	-1	-1	P	0	-1	R
24	P	P	0	1	R	0	-2	S	1	2	P	-1	1	S	0	-1	P	0	-1	P	-1	1	S	-1	-2	S	-1	0	R	1	-1	P
25	S	R	1	0	S	-1	-4	P	0	2	P	0	0	R	-1	0	P	-1	-2	R	-1	2	P	1	-1	R	0	2	P	0	-3	P
26	P	S	1	1	S	0	-4	S	0	0	P	1	-1	R	1	0	S	1	-2	R	-1	3	P	-1	-1	R	0	2	R	1	-4	R
27	S	R	0	2	P	0	-2	R	-1	1	R	0	-1	S	1	0	P	-1	-1	P	0	2	R	-1	-1	S	-1	2	S	0	-4	R
28	P	S	1	2	S	-1	-2	S	-1	3	S	1	-1	S	1	0	S	0	-1	R	1	0	S	1	0	S	-1	2	S	1	-3	S
29	S	R	1	4	P	0	0	R	1	3	P	1	1	P	1	2	S	-1	0	P	1	-2	R	-1	2	S	0	2	S	1	-2	R
30	R	S	-1	5	S	0	0	S	1	3	S	0	0	P	-1	0	S	-1	0	P	1	-3	S	-1	2	P	0	1	R	0	-1	S
31	P	S	-1	3	S	-1	-1	R	1	3	P	-1	0	S	0	0	R	0	0	S	1	-3	S	-1	2	S	0	1	S	0	0	S
32	S	R	-1	3	S	-1	-1	R	-1	1	P	0	0	P	1	2	P	0	-2	R	1	-1	P	1	3	P	-1	3	R	-1	2	R
33	R	P	1	3	S	0	0	S	-1	1	S	1	-2	R	0	1	R	-1	-2	R	1	1	S	-1	1	S	0	2	S	1	3	P
34	R	P	1	3	S	-1	-2	S	0	-1	R	-1	-4	P	0	0	R	0	-3	S	1	2	R	-1	-1	R	1	0	P	-1	1	P
35	P	S	-1	3	R	1	-2	S	0	-3	R	0	-3	R	0	2	P	-1	-3	P	-1	2	R	-1	-2	S	-1	0	P	-1	2	S
36	P	S	-1	5	S	1	-2	S	1	-1	P	-1	-3	R	1	0	S	1	-2	S	-1	1	R	-1	-2	S	1	0	P	-1	2	S
37	P	R	0	5	R	0	-2	S	0	1	S	0	-3	P	1	-2	S	1	0	R	-1	1	R	1	-4	S	1	0	R	0	1	R
38	P	R	0	3	R	-1	-3	R	1	1	R	-1	-1	R	-1	-1	S	-1	2	P	0	-1	S	0	-4	S	-1	2	S	0	-1	R
39	P	R	1	1	S	1	-3	R	1	1	S	1	-1	S	1	-2	S	-1	3	S	1	-1	P	-1	-2	R	0	4	S	-1	1	R
40	P	S	1	-1	S	-1	-1	R	-1	1	S	-1	0	P	-1	-2	R	1	4	S	1	1	P	0	-2	R	0	3	P	1	1	S
41	P	R	1	-1	S	-1	1	S	-1	-1	S	1	2	S	0	-1	R	1	3	R	-1	2	P	0	-1	P	-1	1	R	1	1	R
42	P	S	0	-3	R	0	1	R	-1	-1	S	-1	3	S	0	1	S	-1	1	R	-1	0	R	-1	0	R	-1	0	S	-1	0	S
43	S	S	0	-1	S	0	1	S	0	-3	S	0	3	S	1	2	S	0	1	S	-1	0	P	0	0	R	1	-2	R	1	2	S
44	S	P	1	0	S	0	2	S	1	-2	S	1	4	R	1	3	R	1	0	S	-1	0	S	0	-2	P	-1	-2	S	1	2	S
45	R	S	1	0	R	-1	1	S	1	-1	P	1	3	S	-1	3	P	1	0	S	1	-1	P	-1	-2	P	-1	-2	P	1	1	P
46	S	R	1	-2	S	-1	0	P	-1	-1	R	0	3	S	-1	2	S	0	2	R	-1	-3	S	0	-1	P	0	0	P	-1	2	R
47	R	S	1	0	P	1	-1	R	-1	-3	R	1	3	S	1	1	P	1	3	P	0	-1	R	0	-1	P	-1	-1	P	0	2	R
48	S	S	0	-2	S	0	1	S	0	-2	P	0	2	P	0	-1	S	0	3	R	0	1	P	0	0	P	0	1	R	-1	2	P
49	R	P	-1	-2	S	-1	1	P	1	-2	P	-1	1	R	-1	-2	P	1	3	P	1	2	P	1	0	S	-1	-1	S	0	2	P
50	R	P	1	0	R	-1	0	R	1	-1	R	1	2	S	1	-3	S	1	3	P	-1	3	R	1	1	R	0	-1	R	-1	1	R
51	P	P	0	2	S	1	0	S	1	0	P	1	1	S	1	-3	R	1	1	P	1	5	S	1	0	S	1	-2	R	-1	0	P
52	P	R	1	1	S	1	1	S	1	2	S	1	0	S	1	-2	P	1	0	S	-1	4	R	1	1	P	1	0	R	0	0	S
53	P	S	1	1	S	-1	1	S	1	3	S	-1	1	S	1	0	P	1	-1	S	1	4	R	1	0	R	1	-1	R	1	-2	S
54	P	P	0	2	S	0	2	S	0	4	R	0	3	S	1	2	S	1	-1	S	1	4	S	1	0	P	0	-1	R	1	-4	S
55	P	S	1	1	S	0	4	S	1	4	R	0	1	S	0	3	S	0	-1	S	0	4	R	0	0	P	0	0	R	-1	-4	S
56	R	S	1	1	S	1	5	S	0	5	S	0	0	S	1	5	S	0	1	S	1	4	S	1	-1	P	1	0	P	1	-5	S
57	R	P	-1	0	R	-1	3	R	0	3	S	0	-1	P	-1	3	P	-1	1	R	0	3	R	1	-3	R	1	0	R	0	-3	R
58	R	P	-1	2	S	-1	2	S	1	2	P	0	-3	R	0	3	S	1	2	P	0	2	P	1	-2	P	1	0	S	1	-2	P
59	R	S	1	2	R	0	0	R	-1	0	S	1	-3	P	0	2	S	1	1	S	0	2	P	-1	0	P	1	2	S	1	-2	S
60	R	P	1	1	P	-1	-1	P	1	-1	R	0	-3	R	0	2	P	-1	-1	S	1	0	P	-1	0	S	0	3	R	1	-2	R
61	P	P	1	1	P	0	-1	P	1	-1	P	0	-2	S	0	1	S	1	-1	R	0	-2	S	1	2	S	-1	2	R	1	-1	S
62	P	S	0	2	S	-1	0	S	1	0	R	1	-1	R	-1	3	R	-1	1	S	-1	-2	P	1	4	P	1	2	S	1	-3	R
63	R	R	-1	2	S	-1	1	S	1	1	S	1	-1	R	1	1	P	0	-1	R	1	-1	S	0	4	P	0	2	S	0	-2	R
64	S	P	1	1	P	-1	1	P	-1	1	S	-1	-3	P	-1	1	S	-1	1	R	0	-2	R	1	2	P	1	2	R	-1	-2	P
65	S	P	0	1	P	1	0	P	1	0	R	0	-2	R	-1	-1	P	-1	2	S	1	0	S	-1	2	R	-1	0	P	1	0	R
66	R	P	0	-1	P	1	-2	S	1	-2	S	1	-1	R	-1	0	S	-1	0	P	0	1	P	1	1	R	1	2	S	0	-1	R
67	P	R	-1	0	P	-1	-1	R	1	-3	P	1	-2	R	1	-1	P	0	-2	S	0	3	P	-1	1	S	-1	1	S	0	-1	P
68	R	S	-1	-2	R	1	-2	R	1	-5	R	-1	-1	R	1	-1	P	1	-1	S	1	3	R	1	1	R	0	2	S	-1	-1	R
69	S	S	0	-3	P	0	-1	S	0	-4	S	0	0	R	0	-1	S	0	-1	P	0	2	S	-1	2	P	0	1	S	-1	-1	S
70	S	S	1	-2	P	1	-1	P	-1	-3	R	0	0	S	0	1	P	0	-1	S	1	0	R	0	1	P	0	1	S	-1	-2	R
71	R	S	-1	-1	P	1	-1	P	1	-3	P	-1	0	R	1	0	R	1	-1	S	0	0	R	1	2	S	1	-1	P	0	-1	R
72	P	P	0	-3	S	-1	-1	R	1	-1	S	-1	2	S	0	0	R	0	0	P	1	-2	R	-1	1	S	-1	-2	S	1	1	R
73	P	S	-1	-2	S	1	0	P	-1	-1	P	1	3	P	1	2	P	1	-1	R	1	-3	P	0	0	P	0	-2	S	-1	1	P
74	S	S	-1	0	S	-1	1	S	-1	-1	R	0	3	S	-1	2	R	1	-2	S	1	-3	P	0	0	P	0	-2	R	-1	3	R
75	R	S	0	0	S	-1	2	S	-1	-1	S	-1	4	R	-1	1	S	1	-1	P	1	-2	R	1	-1	P	1	-2	P	0	4	S
76	S	P	0	-1	S	0	2	P	0	-1	S	1	2	P	1	1	P	-1	-1	R	1	-1	R	0	-2	S	1	0	P	1	5	P
77	P	S	-1	-1	P	0	1	P	0	-3	P	0	1	R	0	0	S	0	-2	S	1	1	R	0	-1	R	1	1	P	1	3	P
78	R	S	1	0	P	1	0	R	0	-2	S	1	0	P	1	-2	S	-1	0	P	-1	2	P	0	-1	P	0	-1	R	-1	2	S
79	S	S	-1	-2	P	1	0	R	1	-2	S	1	-1	P	1	-1	P	-1	-1	S	1	4	R	0	0	S	0	0	R	0	1	R
80	P	S	0	-2	P	0	-1	P	-1	-1	P	0	-2	R	-1	-2	P	-1	-3	S	1	4	R	1	2	P	-1	1	S	0	1	S
81	R	S	0	0	P	1	0	P	1	0	P	1	-1	S	0	-3	R	-1	-2	S	-1	4	S	-1	1	P	1	0	P	1	1	P
82	P	S	-1	0	P	-1	1	S	-1	2	R	-1	0	R	-1	-3	P	-1	-1	R	0	2	S	-1	-1	S	0	1	S	1	3	S
83	R	R	1	0	S	-1	1	R	1	3	R	1	-1	S	1	-3	P	0	-2	P	0	0	P	1	1	P	1	3	S	0	4	S
84	R	S	1	1	R	-1	-1	R	0	3	R	1	0	P	0	-5	R	0	0	S	-1	0	P	0	1	R	0	3	R	1	3	S
85	P	S	0	0	P	0	0	S	1	2	S	-1	0	R	-1	-3	P	1	1	P	-1	-1	P	0	1	S	1	3	S	-1	2	S
86	R	R	1	0	P	-1	0	S	0	3	S	-1	1	R	0	-3	P	1	1	P	0	-2	R	0	2	P	1	4	R	0	2	P
87	S	P	-1	1	R	0	0	P	-1	1	R	0	-1	R	-1	-2	P	1	2	P	1	0	P	1	3	P	-1	4	S	0	1	P
88	S	P	1	-1	R	1	1	S	1	-1	R	1	1	S	-1	0	R	-1	1	S	1	0	S	1	1	P	0	2	S	1	0	P
89	R	S	1	-2	P	1	3	P	-1	-1	P	-1	2	P	0	1	S	0	1	P	-1	-1	S	1	0	S	0	0	S	-1	1	S
90	S	P	0	-2	S	1	4	R	-1	0	S	0	3	S	0	1	S	1	0	S	1	1	S	1	-2	R	0	-1	R	-1	0	S
91	P	S	1	-4	R	1	4	P	1	0	P	1	2	R	-1	2	P	1	0	R	0	1	P	-1	-2	P	-1	-1	P	-1	0	R
92	R	S	0	-3	R	1	2	P	1	1	P	0	3	R	1	1	S	1	-1	S	-1	-1	S	-1	-2	R	0	-2	S	0	0	R
93	S	S	0	-3	P	1	1	S	0	3	R	0	3	R	0	0	S	0	-1	R	-1	-1	S	0	-2	P	1	-1	P	1	-1	R
94	P	S	1	-2	S	1	-1	S	1	3	S	1	3	S	1	1	S	0	-2	S	1	0	S	1	-2	S	1	-1	S	-1	-2	S
95	R	R	1	0	P	-1	-1	P	-1	3	P	1	3	P	-1	1	P	-1	0	P	0	0	S	1	0	P	1	1	R	1	0	P
96	S	P	-1	1	P	1	0	S	-1	3	R	-1	4	S	-1	2	S	1	1	S	-1	1	S	-1	-1	P	-1	1	R	-1	-1	R
97	S	P	-1	-1	S	1	0	S	-1	3	P	1	5	S	1	3	R	1	1	S	1	2	S	-1	-1	P	1	0	R	-1	0	P
98	R	S	1	-1	P	0	0	P	1	2	P	0	3	R	1	3	S	1	3	S	1	3	S	-1	0	P	0	-1	P	-1	2	P
99	P	S	1	-2	S	1	2	R	1	3	R	-1	3	R	1	2	P	1	2	S	1	1	S	1	-1	R	0	1	R	-1	4	R
100	P	R	1	-2	P	0	2	S	1	1	P	1	1	P	1	0	S	-1	1	S	-1	1	S	-1	-1	P	-1	-1	S	0	2	S
101	S	S	1	-3	S	1	1	R	-1	1	R	-1	0	R	1	-1	R	1	1	R	1	1	P	0	1	P	1	-2	S	0	3	R
102	R	P	0	-2	P	0	2	R	0	2	P	0	0	P	0	0	P	0	2	P	0	2	P	1	0	R	0	-2	R	0	2	R
103	S	P	0	0	S	1	3	S	-1	2	R	1	2	R	1	1	R	0	2	R	-1	3	R	0	1	R	0	-1	S	0	1	R
104	R	P	1	0	S	-1	2	S	-1	1	S	1	2	S	1	2	S	1	4	S	1	5	S	1	3	S	0	-1	S	1	0	S
105	P	R	1	0	S	1	0	R	-1	1	P	1	2	S	-1	2	R	1	3	S	1	3	S	-1	1	R	0	-1	S	-1	0	R
106	P	R	0	0	P	1	1	S	0	-1	R	1	2	R	0	3	R	1	1	S	1	3	S	1	1	S	-1	-2	P	-1	0	S
107	R	R	-1	-1	R	1	1	P	1	-1	R	1	0	S	1	1	R	1	-1	R	1	3	S	1	3	P	1	0	R	1	0	R
108	S	P	1	-2	R	1	0	R	1	0	R	-1	-1	R	1	-1	S	1	-2	R	1	2	S	1	1	R	1	1	R	1	0	R
109	R	R	0	-2	R	-1	1	P	1	1	R	0	-1	R	-1	-1	R	-1	-3	S	-1	2	S	-1	0	S	-1	1	R	-1	1	S
110	S	P	-1	-3	R	1	2	R	1	3	S	1	0	S	1	0	R	-1	-2	S	-1	2	R	-1	0	S	0	1	P	0	2	S
111	P	P	0	-3	S	0	2	S	0	5	P	0	0	R	0	-1	S	0	0	S	0	1	R	-1	0	S	1	2	S	-1	0	S
112	R	P	1	-2	R	0	3	P	1	5	P	-1	1	P	0	-1	P	-1	2	P	0	1	P	-1	-2	R	0	2	R	-1	1	R
113	S	S	1	-1	R	1	3	R	1	5	R	1	2	R	1	1	P	0	3	S	1	2	S	0	0	S	-1	1	P	1	1	R
114	R	P	-1	0	R	-1	3	R	-1	5	P	1	2	S	1	1	S	0	2	P	-1	1	R	1	0	R	0	0	R	0	-1	R
115	P	P	1	1	R	0	3	S	1	4	R	0	3	S	0	0	S	0	1	S	0	3	S	1	1	S	0	1	S	1	-1	S
116	P	R	-1	2	P	-1	1	S	1	4	R	1	2	R	1	1	R	1	1	R	1	4	R	1	1	S	0	2	R	0	1	S
117	S	S	1	1	S	1	0	S	1	4	R	-1	1	P	1	1	R	-1	-1	R	1	2	P	1	1	P	-1	2	S	1	-1	S
118	R	P	1	0	S	0	0	P	1	3	P	-1	1	P	0	-1	P	0	-1	S	0	2	S	-1	-1	S	-1	1	P	0	-1	P
119	R	P	0	1	R	0	-2	R	1	3	R	0	1	R	0	-1	R	1	1	S	-1	1	S	-1	-2	R	1	0	S	-1	1	R
120	S	R	1	1	P	0	-2	S	1	3	S	1	0	S	-1	0	S	-1	2	R	-1	-1	R	-1	-3	R	0	0	R	1	0	S
121	R	P	0	2	S	0	-2	S	-1	2	P	-1	1	R	-1	-1	S	-1	1	R	1	-1	R	-1	-3	P	1	0	R	0	0	S
122	S	R	1	4	S	1	-3	R	-1	0	S	1	3	S	-1	0	P	0	1	R	1	0	P	1	-2	R	-1	0	P	-1	1	R
123	P	R	1	5	S	1	-3	P	1	1	S	1	2	R	1	1	P	0	-1	P	0	0	R	0	-2	R	1	2	P	1	0	R
124	P	P	0	3	R	1	-1	P	1	0	P	1	2	P	-1	-1	R	1	-2	S	0	1	P	-1	-2	P	0	2	P	1	-1	P
125	R	P	0	2	S	-1	-2	P	-1	0	P	-1	2	P	-1	-1	R	-1	-3	P	-1	3	R	0	-1	P	0	2	S	1	0	P
126	R	S	1	2	R	-1	-2	P	-1	1	P	1	3	P	1	0	P	-1	-3	P	-1	3	R	1	-2	P	0	2	R	1	-2	S
127	P	R	1	0	S	1	-1	S	0	3	P	0	3	P	0	1	S	1	-1	S	0	4	R	0	-2	R	1	2	P	0	-2	P
128	P	P	-1	-2	S	1	0	S	-1	3	S	-1	3	S	0	1	R	1	1	P	0	4	R	1	-2	R	-1	0	S	1	-1	S
129	S	R	-1	-1	S	0	0	R	1	4	P	1	3	S	-1	3	S	0	0	R	1	4	R	-1	-2	P	1	0	R	-1	0	P
130	R	S	0	0	R	1	1	P	1	5	P	1	2	P	1	3	P	-1	1	R	1	4	R	-1	-1	P	1	-1	P	0	1	R
131	S	P	-1	-2	S	1	2	R	1	5	R	1	2	P	1	3	P	1	2	S	0	3	P	1	-1	P	1	-1	R	0	3	R
132	R	R	1	-2	R	-1	2	S	0	5	S	0	2	P	0	1	S	0	0	P	1	2	S	1	-2	P	-1	-3	P	0	4	S
133	P	P	1	-1	R	0	1	R	0	3	P	0	1	S	0	2	S	0	-2	S	0	2	R	0	-2	S	1	-1	P	1	5	R
134	R	P	1	-1	S	1	-1	S	0	1	S	-1	0	S	-1	2	S	0	0	S	-1	3	S	0	-2	P	0	1	S	1	4	S
135	P	P	1	-1	R	1	-2	R	-1	-1	R	1	0	R	-1	1	S	-1	-1	P	0	1	P	-1	-4	R	-1	3	S	0	2	P
136	R	S	-1	0	R	1	-3	P	1	-3	P	1	-2	P	0	-1	S	1	-1	S	0	1	R	-1	-4	S	0	1	S	1	2	S
137	P	S	1	0	S	-1	-3	R	1	-3	P	1	-2	S	-1	1	R	1	-1	S	0	0	S	0	-3	S	0	1	P	1	0	P
138	R	P	0	1	P	1	-2	R	-1	-3	P	0	-1	P	1	1	P	-1	-1	R	0	0	R	1	-1	S	-1	1	P	-1	-1	P
139	S	R	0	2	R	-1	0	R	-1	-2	S	1	0	S	1	1	S	1	-1	S	1	-1	S	0	0	R	1	-1	S	0	0	S
140	S	S	1	2	P	0	2	R	0	0	R	1	1	R	1	2	R	1	0	R	1	0	R	1	1	R	0	-1	P	0	1	R
141	P	R	0	2	P	-1	2	P	0	2	P	0	3	P	-1	4	S	-1	0	R	-1	1	P	-1	2	R	-1	1	S	1	-1	P
142	R	P	-1	2	P	-1	2	P	-1	1	R	-1	2	P	1	3	P	1	2	P	0	1	S	1	2	S	1	1	R	1	1	P
143	S	R	1	2	S	-1	2	R	0	3	R	1	2	S	0	3	P	1	4	P	-1	1	S	0	0	S	1	-1	P	0	1	S
144	R	P	1	2	P	1	1	S	0	4	R	-1	2	R	0	2	S	0	2	S	1	0	P	0	0	S	1	0	R	1	-1	P
145	P	R	0	2	R	0	1	P	0	2	S	1	2	S	-1	2	P	-1	1	P	-1	-1	P	1	1	R	0	-2	P	1	-1	R
146	P	P	0	1	P	1	1	P	-1	1	R	0	2	S	0	2	R	-1	0	S	0	-2	P	-1	0	R	-1	-4	P	-1	0	S
147	R	P	-1	2	S	0	1	S	1	1	R	-1	1	P	-1	3	R	0	-2	R	-1	0	S	1	0	S	1	-4	S	0	-1	P
148	S	R	1	2	S	0	-1	P	1	-1	R	1	1	R	1	3	R	0	-3	R	-1	-1	R	0	0	P	1	-4	P	1	-2	R
149	R	R	1	2	P	0	-1	P	1	-3	R	-1	1	P	-1	4	P	1	-1	P	0	1	S	-1	1	P	-1	-5	P	0	-2	P
150	R	R	-1	1	S	-1	-1	S	-1	-1	S	-1	1	R	1	5	R	1	1	R	1	3	R	-1	-1	R	1	-3	S	0	-1	R
151	S	R	1	2	S	-1	-1	S	-1	-2	S	1	-1	R	0	4	S	1	1	R	1	3	R	1	-1	R	0	-2	S	0	-2	R
152	P	P	-1	3	R	-1	-1	P	-1	-2	P	-1	0	R	-1	4	S	-1	2	R	-1	3	S	-1	0	S	-1	0	S	0	-2	R
153	P	S	-1	2	S	-1	-1	S	-1	-1	R	-1	0	P	-1	2	S	-1	3	P	0	2	R	1	2	S	0	2	S	-1	0	P
154	R	P	-1	2	R	0	0	P	-1	1	P	1	-2	R	1	1	R	1	3	P	1	1	S	1	0	S	1	4	S	0	2	R
155	S	R	1	3	R	1	-1	P	1	1	P	0	-1	P	-1	0	R	1	2	S	-1	1	R	1	0	S	-1	2	R	1	0	P
156	R	S	-1	4	P	1	1	S	-1	1	R	-1	-1	P	1	-1	R	1	3	S	1	1	S	0	1	P	0	2	R	-1	2	S
157	P	S	0	2	S	0	2	S	-1	0	P	1	-1	P	0	-1	S	0	3	P	0	-1	P	1	-1	P	1	2	R	1	2	S
158	S	R	-1	3	S	1	4	S	-1	1	P	0	-1	R	-1	0	P	-1	3	P	0	0	R	1	-2	S	-1	1	P	1	0	P
159	R	P	-1	3	S	1	3	P	1	0	P	1	-1	S	-1	1	S	-1	1	R	1	-1	R	-1	0	P	0	0	P	0	-2	P
160	R	R	1	3	S	0	2	R	0	0	P	0	-1	P	0	0	S	0	0	P	1	-2	P	-1	1	S	-1	2	S	1	0	R
161	R	S	-1	2	S	-1	0	S	1	1	R	-1	1	S	1	2	S	0	-2	R	1	-1	R	1	1	S	1	1	P	-1	-2	S
162	R	S	-1	2	R	0	-2	R	-1	1	R	-1	1	R	0	0	R	0	-3	P	1	0	S	1	2	P	1	-1	R	0	-1	S
163	R	S	0	0	S	-1	-3	P	0	0	P	0	1	S	-1	0	S	1	-4	R	1	1	S	-1	1	S	-1	0	R	1	0	S
164	R	S	1	-2	S	-1	-4	S	1	1	P	-1	3	S	-1	-2	P	0	-4	S	1	2	P	1	-1	S	0	-1	R	1	1	P
165	P	R	1	-4	S	-1	-4	P	0	-1	P	0	3	S	1	-2	S	1	-2	P	0	1	P	0	0	P	1	-3	S	-1	0	P
166	P	S	1	-5	R	0	-2	P	1	-1	S	1	2	S	0	-2	S	0	0	R	0	0	S	-1	-1	S	1	-2	P	0	2	S
167	P	R	1	-3	R	-1	-2	R	-1	0	P	1	3	P	1	0	P	0	2	P	0	-1	P	-1	0	R	0	0	S	1	1	P
168	P	P	0	-3	S	0	-3	S	1	-1	R	1	3	R	1	0	P	0	2	R	0	-2	R	0	1	R	-1	-2	P	-1	2	R
169	P	S	0	-2	S	0	-1	S	-1	-1	R	1	1	S	1	0	S	1	3	S	1	-3	P	0	1	P	0	-2	P	1	2	R
170	P	S	1	0	S	-1	1	S	-1	1	S	-1	-1	R	-1	2	S	0	3	S	0	-1	S	1	0	R	0	-1	P	1	2	S
171	S	P	-1	2	P	-1	1	S	-1	2	S	-1	0	S	-1	0	S	-1	3	S	1	0	S	0	1	R	1	-2	S	1	1	S
172	S	P	0	0	S	1	1	P	0	2	S	0	-1	R	0	-1	R	1	2	R	0	1	P	0	0	S	1	-2	S	0	1	R
173	S	P	-1	0	S	-1	2	P	1	2	P	-1	-1	P	1	0	P	1	3	P	1	2	P	1	-1	S	-1	-1	P	1	0	P
174	S	P	0	-1	S	1	1	R	-1	0	R	-1	-1	R	1	0	S	1	2	S	0	2	P	0	-1	P	1	0	R	0	-1	S
175	S	P	1	-3	P	1	0	R	-1	0	P	1	1	P	1	0	R	-1	1	R	0	1	S	0	-2	S	-1	-1	R	0	0	R
176	R	R	1	-5	R	-1	-2	R	0	0	R	1	-1	P	0	0	P	-1	1	P	0	1	R	1	-3	R	0	0	P	0	1	P
177	R	P	0	-4	S	-1	-1	S	-1	0	P	1	-1	P	-1	1	S	0	2	P	1	2	R	0	-3	P	0	-1	P	1	2	S
178	R	P	1	-2	P	0	-2	R	1	0	P	0	0	S	0	1	R	0	0	S	1	2	P	1	-2	P	-1	0	P	0	3	S
179	R	P	1	0	P	-1	-1	S	-1	1	P	-1	2	S	-1	1	P	1	1	S	0	2	P	1	0	P	-1	1	P	-1	5	S
180	R	P	-1	2	S	-1	0	P	1	-1	P	1	2	P	1	-1	S	1	2	R	0	1	P	-1	2	R	-1	3	P	1	5	P
181	R	P	-1	4	P	0	0	S	-1	-1	P	-1	4	S	-1	1	P	0	0	S	-1	0	P	-1	3	P	1	3	S	-1	5	S
182	R	R	0	5	P	1	1	R	1	-2	P	1	5	P	1	-1	S	0	0	S	0	-2	S	1	4	R	1	4	R	1	3	R
183	P	S	-1	4	P	1	3	P	1	-1	P	-1	5	P	-1	-1	S	-1	0	R	1	-4	R	-1	3	P	0	3	S	0	2	P
184	P	P	0	4	P	0	2	S	-1	-1	S	-1	4	S	0	0	S	0	1	S	-1	-4	P	1	1	S	0	2	R	-1	2	R
185	P	R	-1	3	P	-1	1	S	0	1	S	-1	4	P	1	2	P	-1	1	S	-1	-2	S	-1	0	R	-1	2	S	1	0	S
186	S	S	0	1	S	0	2	S	1	1	R	-1	4	R	0	1	S	-1	2	S	-1	-1	S	-1	0	S	0	1	P	0	0	R
187	S	S	-1	0	P	1	1	R	1	2	R	-1	4	S	-1	3	S	0	1	R	-1	0	S	1	-1	P	0	0	R	1	0	R
188	S	P	-1	0	P	0	-1	P	1	3	R	1	4	P	1	2	P	0	2	R	0	2	S	1	0	P	0	-1	P	1	1	R
189	S	P	1	-2	R	0	-2	R	-1	2	R	-1	5	R	-1	1	R	0	0	R	1	4	S	0	1	S	-1	-2	P	1	-1	R
190	S	R	1	-3	P	-1	-1	R	0	2	P	0	5	R	-1	1	R	0	0	R	1	4	R	1	1	S	-1	-3	P	-1	-1	P
191	S	S	1	-1	R	0	-2	R	1	2	P	-1	3	P	-1	2	P	1	1	P	1	4	P	-1	1	P	-1	-2	R	1	-3	P
192	S	S	1	-1	P	1	-1	R	1	3	R	-1	1	R	1	0	R	1	0	S	0	3	R	0	0	P	1	-3	R	0	-1	R
193	S	S	1	-1	R	1	-1	R	1	3	R	0	1	R	-1	1	R	1	1	P	1	2	P	-1	1	R	0	-3	S	1	-1	R
194	R	S	1	0	P	0	1	R	1	5	P	1	1	R	0	3	R	0	3	R	0	0	P	-1	0	R	1	-1	S	-1	0	R
195	R	S	1	0	S	0	1	S	1	4	P	1	1	P	1	2	P	0	2	S	0	-1	P	0	1	P	0	-1	R	1	0	S
196	R	S	1	-2	R	0	1	S	1	2	P	1	3	P	0	2	P	0	2	P	0	-3	R	1	1	P	1	0	P	-1	1	P
197	R	R	-1	-3	P	0	0	P	0	0	P	1	5	P	1	4	P	1	4	P	1	-1	P	-1	2	S	1	2	R	1	1	P
198	R	P	0	-3	P	0	2	P	0	0	P	0	5	P	0	4	P	0	4	P	0	0	P	0	2	P	0	2	R	1	0	P
199	R	R	1	-2	P	1	2	P	-1	0	S	1	5	P	-1	4	P	1	4	P	-1	2	P	-1	4	P	-1	2	P	0	0	P
200	R	R	1	-1	S	1	2	P	1	1	P	-1	3	P	1	5	S	1	5	S	-1	3	P	1	4	P	0	3	P	1	2	P
201	R	P	0	0	S	0	2	P	-1	3	P	-1	3	S	-1	5	P	-1	3	S	1	3	S	-1	4	S	-1	3	S	-1	3	S
202	R	R	1	2	S	-1	1	P	-1	5	P	1	3	S	-1	3	S	0	3	P	-1	1	S	1	3	P	1	1	S	0	1	P
203	R	P	-1	2	P	1	-1	P	-1	5	S	-1	3	P	-1	1	P	0	1	P	-1	1	P	-1	1	P	-1	3	S	-1	0	S
204	R	P	-1	2	S	1	-1	P	-1	5	P	0	1	P	-1	1	P	1	1	P	1	1	P	0	1	P	-1	3	R	0	-1	P
205	R	R	1	3	S	0	-3	S	0	5	P	1	3	P	0	1	S	-1	1	P	-1	1	P	1	1	P	1	3	P	1	-2	S
206	R	R	0	3	P	0	-3	P	1	3	P	0	3	S	1	1	S	1	1	P	0	3	P	-1	1	P	1	3	P	-1	-2	P
207	R	S	1	2	P	1	-1	P	1	3	P	0	3	P	0	1	P	0	-1	P	0	5	P	1	3	P	-1	5	P	0	0	P
208	R	R	1	1	P	-1	1	S	0	3	P	0	3	P	-1	3	S	1	1	P	-1	5	P	1	5	P	-1	5	P	-1	2	S
209	R	P	-1	0	P	-1	1	P	1	1	S	1	5	P	-1	3	S	-1	-1	P	-1	5	P	0	5	P	-1	5	P	-1	4	P
210	P	R	0	0	P	1	3	S	0	1	P	1	3	P	1	3	P	0	-3	S	1	5	P	-1	5	P	-1	5	P	1	5	P
211	P	R	1	-1	S	1	4	S	-1	3	S	1	2	S	-1	2	S	1	-2	S	1	5	S	-1	4	R	1	4	R	1	4	S
212	P	P	1	-2	P	1	4	S	-1	3	S	1	2	S	1	4	S	1	0	S	1	5	S	1	4	S	0	2	P	-1	2	S
213	P	P	0	-1	S	1	3	S	0	3	R	0	2	R	0	4	R	0	0	S	0	5	S	0	4	R	1	2	R	1	1	S
214	P	R	0	-1	S	1	3	R	1	5	R	1	0	S	1	2	S	0	0	S	0	5	S	-1	4	S	0	0	S	1	-1	S
215	P	S	-1	-3	R	-1	3	S	1	3	S	-1	0	S	-1	2	S	0	2	S	0	5	S	-1	4	S	-1	0	S	-1	-1	S
216	P	P	0	-1	S	-1	2	S	0	3	S	-1	1	P	0	3	R	0	3	R	1	5	S	-1	5	R	-1	1	R	-1	0	R
217	P	S	1	0	S	-1	2	S	-1	3	S	0	1	R	0	2	R	0	1	S	-1	3	S	-1	5	S	-1	1	R	1	0	S
218	P	S	0	1	R	0	3	R	0	3	S	-1	1	R	-1	0	S	-1	-1	S	-1	3	R	0	5	R	0	1	R	0	-1	R
219	P	S	0	2	P	0	1	P	0	1	S	0	3	S	1	0	S	1	1	R	0	3	S	1	3	P	-1	1	P	1	-1	R
220	P	S	-1	4	P	-1	0	R	1	2	S	1	5	S	-1	0	S	-1	1	R	0	1	R	0	3	S	1	0	S	0	-2	R
221	P	P	0	4	P	-1	1	R	1	0	S	-1	5	S	1	0	S	0	1	S	1	-1	S	-1	1	S	1	0	S	-1	-2	S
222	P	S	-1	4	R	0	0	S	1	-2	S	1	5	S	0	1	S	0	3	R	0	1	S	-1	1	S	-1	2	S	0	0	S
223	P	S	1	4	P	0	-2	S	0	-2	S	0	5	S	1	3	S	1	5	S	-1	-1	S	-1	1	S	1	2	S	0	2	S
224	P	P	1	4	S	1	-1	S	-1	0	S	1	5	S	-1	5	S	1	5	S	-1	-1	S	-1	3	S	0	4	S	1	4	S
225	S	S	1	3	S	-1	0	S	1	1	S	-1	5	S	1	5	S	-1	5	S	-1	1	S	1	3	S	1	5	S	0	5	S
226	S	R	1	2	R	-1	0	R	-1	2	S	-1	4	R	-1	4	R	-1	4	R	-1	2	R	-1	4	R	0	4	P	0	4	S
227	S	P	1	3	R	1	1	R	1	4	P	1	3	R	1	4	P	1	4	P	1	2	R	0	4	P	-1	4	P	0	2	P
228	S	P	1	1	P	-1	3	R	0	4	R	-1	1	R	-1	4	R	-1	2	R	-1	2	R	1	4	R	0	2	R	0	0	R
229	S	P	-1	-1	P	1	2	R	1	4	R	1	1	R	-1	4	R	-1	2	R	-1	2	R	-1	4	R	1	2	R	-1	0	R
230	S	R	1	-2	R	-1	0	R	1	4	R	-1	1	R	-1	4	R	1	2	R	-1	2	P	-1	4	P	0	2	P	1	0	R
231	S	R	0	-1	P	0	1	R	1	5	R	1	2	R	0	5	P	0	3	R	0	3	R	1	3	R	-1	1	P	0	-1	R
232	S	P	0	-1	R	0	-1	R	0	5	R	0	3	P	0	5	R	0	1	P	0	3	R	1	3	R	-1	1	R	0	-1	R
233	S	R	-1	-1	R	-1	-1	R	-1	5	R	0	5	P	-1	3	R	1	3	R	-1	3	P	-1	3	P	1	3	P	1	1	R
234	S	R	0	1	R	0	1	R	1	5	R	-1	5	R	1	1	R	-1	3	P	0	3	P	1	1	S	1	1	R	0	-1	R
235	S	R	0	3	P	1	3	R	1	5	R	-1	5	R	0	1	P	-1	3	R	0	1	R	0	-1	R	0	0	S	1	-1	R
236	S	S	1	3	P	1	1	R	-1	5	R	-1	5	R	-1	1	P	1	1	R	0	1	R	1	1	R	-1	2	R	-1	0	R
237	S	P	-1	2	P	0	1	R	-1	5	R	1	5	R	0	1	P	0	1	P	0	1	R	1	1	R	1	2	R	-1	2	R
238	S	R	-1	2	R	1	-1	R	0	5	R	-1	5	R	1	3	R	1	-1	P	0	1	R	1	1	R	-1	2	R	1	2	R
239	S	P	1	2	R	0	-1	R	1	5	R	-1	5	P	-1	5	R	-1	-1	R	0	-1	P	0	3	R	1	4	R	0	4	R
240	S	P	1	0	R	0	-1	R	0	5	P	0	5	R	0	3	R	1	-1	R	0	1	R	-1	3	R	-1	5	R	0	4	R
241	S	S	0	-2	R	1	1	R	0	5	R	0	3	R	0	3	R	1	1	R	1	1	P	0	3	R	1	5	R	0	5	R
242	S	S	-1	-2	P	-1	3	R	-1	5	P	-1	3	R	1	3	R	-1	3	R	1	1	R	0	1	R	-1	5	R	-1	5	R
243	S	P	1	-1	R	0	3	R	1	5	P	1	1	R	1	3	R	1	5	R	-1	3	R	1	1	R	0	5	R	0	5	R
244	S	R	-1	-3	R	1	3	R	0	5	R	-1	-1	P	-1	3	R	1	5	R	1	5	R	1	1	R	0	5	R	0	5	R
245	R	P	-1	-1	R	-1	3	R	1	5	R	1	-1	P	1	3	R	1	5	P	1	5	R	1	3	R	0	5	R	1	5	R
246	R	S	1	1	P	1	2	S	1	4	P	-1	0	P	-1	3	P	-1	4	P	-1	5	P	-1	2	P	-1	4	S	1	4	S
247	R	S	0	0	P	0	2	P	1	2	P	1	0	P	0	3	P	-1	4	P	-1	5	P	0	4	P	-1	4	P	-1	2	P
248	R	S	-1	-1	P	-1	4	P	-1	2	P	1	2	P	1	3	P	-1	4	P	0	5	P	-1	4	P	1	4	P	0	2	P
249	R	P	-1	-1	P	1	4	P	1	2	P	1	4	P	1	3	P	1	4	P	0	5	P	-1	4	P	0	4	P	1	2	P
250	R	P	-1	-1	P	1	4	R	-1	2	P	1	4	P	1	5	P	-1	4	P	-1	5	P	1	4	P	1	4	P	1	2	P
251	R	R	1	-1	P	1	5	P	1	2	P	-1	5	P	-1	5	P	1	5	P	0	5	P	0	5	P	-1	5	P	0	3	P
252	R	S	1	0	P	0	5	P	1	4	S	0	5	S	0	5	P	0	5	P	0	5	P	-1	5	P	1	5	P	1	5	P
253	R	P	0	0	P	0	5	P	0	4	P	1	3	S	1	3	S	0	5	S	1	5	P	0	5	P	0	5	P	-1	5	S
254	R	S	0	2	P	1	5	P	1	4	P	-1	3	S	0	1	S	1	3	P	1	3	P	0	5	P	0	5	P	0	5	P
255	R	P	0	0	P	1	5	P	1	4	P	0	3	P	-1	-1	S	1	1	P	1	3	P	-1	5	P	1	5	P	0	5	P
256	R	P	1	0	R	-1	5	P	-1	5	P	-1	3	P	1	-1	P	1	-1	P	1	3	P	1	5	P	1	5	P	-1	5	R
257	R	P	0	1	R	1	4	P	0	5	S	0	3	P	0	-1	P	0	-1	P	0	3	P	0	5	P	0	5	P	1	5	P
258	R	P	-1	3	P	-1	3	S	0	5	P	0	3	P	1	1	S	0	-1	P	1	3	P	0	5	P	1	5	P	-1	5	P
259	R	R	1	3	P	-1	3	P	1	3	P	-1	3	P	-1	3	P	-1	-1	S	-1	5	S	1	5	S	1	5	P	1	5	S
260	P	S	1	4	P	1	3	P	1	3	S	0	3	P	0	5	S	-1	1	P	1	3	P	-1	3	P	-1	3	P	-1	5	P
261	P	P	1	4	S	-1	2	S	1	2	S	1	3	S	1	4	S	0	3	S	0	2	S	-1	2	S	0	2	S	1	4	S
262	P	P	0	3	P	0	3	P	0	2	S	0	3	S	1	4	S	-1	3	P	0	2	S	0	2	S	-1	2	S	1	4	S
263	P	S	0	2	S	-1	3	S	1	1	S	-1	5	S	-1	4	S	-1	3	R	-1	1	S	0	2	S	-1	2	S	0	4	S
264	P	P	-1	2	S	-1	3	S	-1	3	S	0	5	S	0	4	S	-1	5	S	-1	-1	S	-1	2	S	-1	2	S	0	4	S
265	P	R	1	2	S	1	3	S	-1	3	S	-1	5	S	1	4	S	1	5	S	1	1	S	-1	4	S	0	4	S	0	4	S
266	P	S	1	0	S	1	4	S	1	4	S	-1	5	S	-1	5	S	-1	5	R	1	2	R	1	5	R	1	5	S	1	5	S
267	P	S	1	1	R	1	4	S	-1	4	R	-1	5	S	1	5	R	1	5	S	-1	0	S	0	3	S	1	3	S	-1	5	S
268	P	S	0	2	S	1	3	S	1	5	S	0	3	S	0	5	S	0	3	S	1	1	S	1	3	S	1	3	S	1	5	S
269	P	S	-1	2	R	-1	3	R	0	5	S	0	3	S	1	5	R	0	3	S	1	3	S	1	3	S	-1	3	S	-1	5	S
270	P	R	0	3	S	0	1	S	0	3	S	-1	3	S	-1	5	S	-1	1	S	-1	3	S	-1	3	S	-1	3	S	0	5	S
271	P	S	1	3	S	-1	1	S	1	3	S	-1	3	R	0	5	S	1	1	S	0	3	S	-1	3	S	1	3	S	0	5	R
272	P	S	0	3	P	-1	1	R	1	3	S	1	3	R	1	3	S	-1	1	R	1	5	S	0	5	S	-1	5	S	-1	5	S
273	P	S	0	3	S	1	2	S	1	1	S	1	5	S	1	1	S	1	3	S	1	3	S	1	5	S	0	5	S	-1	5	S
274	P	P	-1	3	S	0	2	S	-1	1	S	1	5	S	1	1	S	1	3	R	1	3	S	0	5	S	1	5	S	0	5	S
275	P	R	1	2	S	0	4	S	1	3	R	0	5	S	-1	1	S	0	5	S	-1	1	R	-1	5	S	-1	5	S	-1	5	S
276	S	S	1	2	S	-1	4	S	1	3	S	1	3	S	-1	1	S	1	5	S	0	1	S	-1	3	S	-1	5	S	-1	5	S
277	S	R	0	1	R	1	3	R	-1	2	S	0	2	R	1	2	R	-1	4	R	-1	0	R	-1	2	R	0	4	R	1	4	R
278	S	R	-1	1	P	1	4	R	0	4	R	1	1	R	1	4	P	-1	4	R	-1	2	R	-1	2	P	-1	4	P	-1	4	P
279	S	P	-1	1	P	-1	2	R	0	4	R	-1	1	R	-1	4	R	-1	2	R	1	2	R	-1	2	R	0	2	R	-1	2	R
280	S	S	-1	0	R	1	0	P	1	4	R	0	1	R	-1	4	R	0	2	R	-1	4	R	0	2	R	0	2	R	1	2	P
281	S	R	-1	1	P	1	0	R	1	2	R	1	3	P	0	4	P	1	2	P	-1	4	R	1	4	P	0	2	P	-1	2	P
282	S	R	1	2	R	1	-1	R	-1	3	R	1	4	R	-1	3	R	-1	1	R	0	3	R	-1	5	R	0	1	R	1	1	R
283	S	S	-1	2	R	0	-1	P	0	3	R	-1	5	R	1	3	R	1	1	R	-1	3	R	-1	5	R	-1	1	R	1	1	P
284	S	R	1	1	R	-1	1	R	-1	1	R	-1	5	R	-1	3	R	-1	3	R	0	3	R	1	5	R	1	3	R	-1	3	R
285	S	R	-1	3	P	-1	3	P	-1	1	R	-1	5	R	-1	3	R	0	3	R	0	3	R	-1	5	R	1	3	R	0	3	R
286	S	R	0	4	R	1	1	R	1	1	R	0	5	R	0	3	R	0	3	R	0	3	R	-1	5	R	0	3	R	-1	3	R
287	S	R	1	4	R	0	3	R	0	1	R	-1	5	R	0	5	R	1	5	R	1	5	R	0	5	R	0	5	P	1	5	R
288	S	S	0	4	P	1	3	R	-1	1	R	0	5	R	1	5	R	1	5	R	1	5	R	1	5	R	-1	5	R	1	3	R
289	S	P	1	4	P	0	1	R	-1	3	R	0	5	R	1	5	R	1	5	P	0	5	R	1	5	R	0	5	R	0	3	R
290	S	S	1	2	P	1	-1	R	-1	3	R	-1	5	R	-1	5	R	0	5	R	1	3	R	-1	5	R	1	5	R	0	3	R
291	S	P	0	1	R	-1	-1	R	-1	5	R	0	5	R	-1	5	R	-1	5	R	0	3	P	0	5	R	0	5	R	1	3	R
292	R	P	1	-1	R	-1	-1	R	1	5	R	1	5	R	1	5	R	-1	5	R	1	3	R	0	3	R	0	5	R	1	3	R
293	R	P	1	-1	R	0	-2	R	1	4	P	-1	4	P	-1	4	P	-1	4	P	0	2	P	0	2	P	-1	4	P	-1	4	P
294	R	P	-1	0	S	-1	-1	S	0	3	P	0	4	P	1	4	P	1	4	P	1	2	P	-1	2	P	1	4	P	0	4	P
295	R	R	1	2	P	0	-1	P	-1	1	P	-1	4	P	1	4	P	0	4	P	0	4	P	0	2	P	0	4	P	0	4	P
296	R	P	1	2	S	-1	1	P	0	1	P	0	4	P	-1	4	P	1	4	P	1	4	P	0	2	P	0	4	P	1	4	P
297	R	P	0	4	S	-1	-1	P	1	1	P	0	4	P	0	4	P	-1	4	P	1	4	P	0	4	P	0	4	P	1	4	P
298	R	P	1	4	P	1	-2	P	1	2	P	-1	5	P	0	5	S	-1	5	P	1	5	P	1	5	P	0	5	P	0	5	P
299	R	P	-1	4	P	1	-1	P	1	3	P	-1	5	P	1	5	P	1	3	P	1	5	S	-1	5	S	-1	5	P	-1	5	P
300	R	S	0	4	P	-1	1	P	0	5	S	0	5	S	-1	5	S	1	3	P	-1	5	P	-1	3	P	0	3	P	1	5	S

## Sheet: Player 48
Multi-AI competing and winning against humans in iterated Rock-Paper-Scissors game Lei Wang, Wenbin Huang, Yuanpeng Li, Julian Evans, Sailing He* Supplementary Information 2
Player 48 Data: Round number:	Player 48 played:	AI 1 played:	AI 1 Score:	AI 1 Last 5 Rounds Total Score:	AI 2 played:	AI 2 Score:	AI 2 Last 5 Rounds Total Score:	AI 3 played:	AI 3 Score:	AI 3 Last 5 Rounds Total Score:	AI 4 played:	AI 4 Score:	AI 4 Last 5 Rounds Total Score:	AI 5 played:	AI 5 Score:	AI 5 Last 5 Rounds Total Score:	AI 6 played:	AI 6 Score:	AI 6 Last 5 Rounds Total Score:	AI 7 played:	AI 7 Score:	AI 7 Last 5 Rounds Total Score:	AI 8 played:	AI 8 Score:	AI 8 Last 5 Rounds Total Score:	AI 9 played:	AI 9 Score:	AI 9 Last 5 Rounds Total Score:	AI 10 played:	AI 10 Score:	AI 10 Last 5 Rounds Total Score:	Multi AI played:
1	R	R	0	3	S	0	1	P	-1	5	R	0	3	S	1	3	R	-1	1	R	0	5	R	-1	3	S	0	3	S	0	5	R
2	P	P	1	2	S	0	1	S	-1	5	S	-1	2	P	0	1	P	1	0	P	-1	4	S	1	2	P	1	1	R	1	3	S
3	S	S	1	1	R	1	3	S	-1	5	P	0	2	P	-1	0	P	1	-1	R	-1	3	S	0	2	P	-1	0	R	1	1	S
4	R	R	-1	0	P	-1	3	S	0	4	S	0	0	P	1	-2	S	-1	-1	S	0	3	P	0	1	P	1	-2	R	0	1	S
5	R	S	0	-1	P	1	3	R	-1	2	R	-1	-2	R	-1	-2	P	0	-3	S	-1	1	P	0	3	R	1	0	P	0	0	P
6	P	S	1	-1	S	1	3	P	-1	1	P	1	-1	S	-1	-1	S	0	-1	R	-1	-1	R	-1	3	P	1	-1	S	1	0	S
7	S	R	0	0	R	0	5	S	1	0	P	0	-1	R	0	1	S	-1	0	R	0	-2	S	0	2	P	1	0	S	1	2	R
8	R	P	0	1	P	0	5	P	-1	-1	P	1	-3	S	0	2	P	1	0	S	0	-1	R	-1	1	S	0	-1	S	1	3	P
9	R	P	-1	2	P	1	5	P	0	0	P	1	-1	R	0	2	R	0	2	S	1	-3	S	-1	1	S	-1	-1	R	-1	1	P
10	S	P	-1	3	S	0	5	S	-1	2	S	-1	1	S	-1	1	P	-1	3	P	0	-3	P	-1	-1	R	-1	-3	S	1	1	S
11	P	P	-1	3	S	0	4	S	0	2	R	1	1	P	0	1	P	-1	1	S	0	-3	P	-1	-3	S	0	-2	S	1	0	S
12	P	R	-1	2	R	1	4	R	1	3	P	1	0	P	1	0	S	0	0	P	0	-1	R	-1	-2	R	-1	-1	P	1	0	R
13	S	R	-1	0	R	1	2	S	1	2	S	1	1	S	-1	-1	P	1	1	P	-1	-2	R	-1	-3	S	1	-1	S	0	0	R
14	R	P	-1	0	P	1	2	P	1	1	P	1	0	S	-1	0	P	-1	-1	P	-1	-2	S	1	-2	R	-1	0	R	1	1	P
15	P	S	0	0	P	0	2	P	0	1	S	0	0	R	0	-1	P	-1	0	S	1	0	S	0	-2	S	1	1	R	1	1	P
16	P	R	-1	2	R	0	2	S	1	1	P	1	1	S	-1	-2	S	-1	1	R	-1	2	R	-1	0	P	0	1	S	1	0	R
17	S	S	1	1	R	1	0	R	1	1	S	0	2	S	1	-1	R	0	2	P	1	0	R	0	-1	P	1	0	P	0	0	R
18	S	S	-1	2	P	1	2	P	0	3	P	1	2	P	-1	-1	R	0	2	R	-1	-1	S	1	1	S	-1	0	R	-1	-1	P
19	R	P	-1	1	R	0	0	S	1	2	R	0	1	S	-1	-2	R	1	4	S	0	1	R	0	0	S	1	0	R	-1	0	S
20	R	P	0	1	S	0	-1	P	0	0	S	0	0	R	1	-2	S	0	3	P	-1	-1	P	0	1	P	0	-1	P	1	0	S
21	P	S	1	1	S	1	-2	R	-1	1	P	0	-2	P	1	-1	P	1	2	R	-1	-1	S	1	1	R	0	-1	S	-1	2	S
22	P	R	-1	3	S	-1	0	R	-1	-1	R	0	-2	S	0	-2	R	0	1	R	1	-1	S	1	3	S	-1	-2	R	1	2	R
23	S	R	0	2	R	-1	0	R	-1	-3	S	-1	-3	P	-1	-1	P	1	-1	P	0	-1	S	0	3	R	-1	0	P	0	2	R
24	S	P	0	3	P	0	2	P	1	-1	R	-1	-2	P	0	-1	P	0	-3	R	-1	-3	S	-1	3	S	-1	1	R	1	0	P
25	R	R	1	1	P	-1	1	P	0	-1	P	0	-1	P	-1	-1	R	-1	-4	S	-1	-1	R	1	3	P	0	2	S	0	1	R
26	P	S	1	0	P	0	3	P	0	-1	P	1	1	P	1	0	P	1	-3	S	-1	-3	S	-1	2	R	0	2	P	1	-1	S
27	P	R	0	0	R	0	2	S	-1	0	P	0	1	S	1	0	R	-1	-3	S	0	-1	P	-1	2	P	-1	2	P	0	-2	P
28	S	S	1	0	R	-1	0	R	-1	2	R	1	2	R	1	0	R	0	-3	R	1	1	P	1	1	S	-1	1	S	1	-1	P
29	S	P	1	-1	R	0	0	P	1	2	R	1	3	R	1	2	P	-1	-1	P	1	3	S	-1	0	P	0	0	S	1	0	S
30	R	P	-1	-1	P	0	2	P	1	2	P	0	3	P	-1	4	P	-1	-1	S	1	1	P	-1	0	P	0	-1	R	0	-1	P
31	P	P	-1	0	S	-1	2	S	1	2	S	-1	3	S	0	4	P	0	0	P	1	1	R	-1	1	R	0	-1	P	0	0	S
32	S	R	-1	-1	S	-1	3	S	-1	3	S	0	4	S	1	5	S	0	0	S	1	0	P	1	-1	P	-1	-1	P	-1	0	S
33	S	P	1	1	P	0	4	P	-1	2	R	1	4	R	0	4	R	-1	1	P	1	-1	R	-1	-2	P	0	-2	R	1	-1	R
34	S	R	1	0	P	-1	2	P	0	0	P	-1	4	S	0	4	R	0	1	P	1	-3	R	-1	0	S	1	-3	R	-1	0	P
35	R	R	-1	2	P	1	0	P	0	0	R	0	2	S	0	3	P	-1	3	P	-1	-3	S	-1	1	S	-1	-2	P	-1	1	S
36	R	P	-1	1	P	1	0	P	1	0	P	-1	1	S	1	1	R	1	3	R	-1	-1	S	-1	-1	R	1	-4	P	-1	2	S
37	S	P	0	2	S	0	0	S	0	0	S	0	1	R	1	-1	S	1	3	P	-1	-1	P	1	-1	P	1	-3	R	0	3	S
38	S	S	0	0	S	-1	0	S	1	0	S	-1	1	S	-1	0	S	-1	3	S	0	-2	S	0	-1	S	-1	-3	R	0	5	S
39	P	R	1	1	R	1	1	P	1	1	R	1	0	S	1	-1	R	-1	2	R	1	-1	S	-1	-2	S	0	-2	P	-1	5	P
40	P	R	1	-1	S	-1	1	S	-1	2	R	-1	0	S	-1	0	S	1	0	R	1	-1	S	0	-2	P	0	-1	R	1	4	R
41	P	S	1	-2	R	-1	1	R	-1	2	P	1	-1	S	0	2	S	1	0	P	-1	-3	S	0	0	S	-1	0	S	1	2	S
42	S	S	0	-2	R	0	-1	R	-1	0	R	-1	-2	R	0	4	R	-1	1	P	-1	-3	P	-1	2	P	-1	1	S	-1	2	S
43	R	R	0	-1	R	0	0	P	0	1	R	0	-1	R	1	4	P	0	2	R	-1	-3	S	0	2	P	1	1	P	1	1	P
44	R	S	1	-1	P	0	0	S	1	2	S	1	-1	R	1	4	P	1	3	S	-1	-3	R	0	1	P	-1	2	P	1	1	P
45	R	R	1	-1	R	-1	2	S	1	1	R	1	-1	P	-1	3	P	1	5	R	1	-3	S	-1	0	S	-1	2	R	1	2	R
46	S	P	1	0	R	-1	1	R	-1	-1	R	0	0	P	-1	3	P	0	5	R	-1	-2	S	0	-2	S	0	1	P	-1	3	P
47	P	P	1	-2	R	1	3	S	-1	1	R	1	1	R	1	1	R	1	3	S	0	-1	P	0	-3	P	-1	0	R	0	1	R
48	P	R	0	-2	S	0	1	S	0	1	S	0	-1	S	0	-1	R	0	1	S	0	1	S	0	-2	S	0	1	R	-1	0	S
49	S	S	-1	-3	R	-1	2	R	1	1	R	-1	0	R	-1	0	P	1	-1	P	1	2	R	1	0	R	-1	1	R	0	-2	R
50	P	P	1	-2	R	-1	2	P	1	3	P	1	2	P	1	1	P	1	-3	S	-1	2	S	1	1	P	0	1	R	-1	-2	R
51	R	R	0	-2	S	1	1	R	1	4	P	1	2	S	1	0	S	1	-4	R	1	3	S	1	3	R	1	2	P	-1	-3	R
52	S	S	1	-1	P	1	-1	P	1	3	R	1	2	S	1	0	P	1	-4	R	-1	2	P	1	2	S	1	2	S	0	-1	P
53	P	S	1	-1	S	-1	-1	S	1	1	P	-1	4	S	1	1	R	1	-4	S	1	2	S	1	1	P	1	2	P	1	0	P
54	P	R	0	1	S	0	-1	S	0	1	S	0	3	P	1	1	S	1	-4	R	1	2	P	1	1	R	0	1	R	1	1	R
55	S	S	1	0	R	0	-1	R	1	1	R	0	3	R	0	0	S	0	-2	P	0	2	P	0	0	S	0	-1	P	-1	-1	R
56	R	R	1	0	S	1	1	R	0	2	S	0	4	P	1	1	R	0	-2	P	1	0	S	1	-2	S	1	-1	P	1	-1	R
57	R	P	-1	0	P	-1	1	S	0	2	P	0	2	S	-1	3	S	-1	-1	P	0	1	P	1	-2	S	1	-2	S	0	-1	S
58	S	P	-1	1	R	-1	3	P	1	2	S	0	2	P	0	2	S	1	-1	S	0	1	R	1	0	S	1	-3	S	1	-2	S
59	P	P	1	-1	S	0	3	S	-1	0	S	1	2	S	0	0	P	1	0	S	0	0	S	-1	0	P	1	-3	R	1	-2	S
60	P	R	1	0	S	-1	3	S	1	0	S	0	2	S	0	1	S	-1	-1	R	1	2	P	-1	1	S	0	-2	P	1	-2	S
61	P	S	1	-1	R	0	3	R	1	0	R	0	2	R	0	1	R	1	0	R	0	2	R	1	2	R	-1	-1	R	1	-1	R
62	S	R	0	0	S	-1	3	R	1	-1	R	1	2	S	-1	-1	S	-1	-1	P	-1	0	P	1	2	S	1	-1	R	1	-3	S
63	P	P	-1	0	P	-1	2	P	1	1	P	1	2	P	1	0	P	0	0	P	1	-2	R	0	0	R	0	0	P	0	-1	P
64	R	R	1	1	P	-1	1	P	-1	2	P	-1	2	P	-1	1	R	-1	0	S	0	-2	R	1	-2	S	1	-1	R	-1	-1	P
65	S	R	0	1	R	1	1	R	1	2	R	0	2	R	-1	1	P	-1	0	P	1	-4	P	-1	-3	S	-1	-2	P	1	0	R
66	S	R	0	3	S	1	1	S	1	2	S	1	2	S	-1	1	S	-1	-2	P	0	-4	R	1	-4	P	1	-3	R	0	-1	S
67	P	P	-1	3	S	-1	2	S	1	3	S	1	3	R	1	2	P	0	-1	P	0	-4	R	-1	-2	R	-1	-3	R	0	1	S
68	P	S	-1	2	S	1	3	S	1	3	S	-1	3	P	1	1	S	1	-1	S	1	-3	S	1	-2	S	0	-4	R	-1	-1	S
69	S	S	0	3	R	0	4	R	0	4	S	0	4	S	0	1	R	0	0	S	0	-2	P	-1	0	P	0	-2	P	-1	-2	R
70	S	S	1	3	R	1	4	S	-1	4	P	0	3	S	0	0	R	0	1	S	1	-1	R	0	-1	S	0	-2	S	-1	-3	S
71	R	P	-1	2	S	1	4	P	1	3	P	-1	1	R	1	-1	S	1	3	S	0	0	R	1	1	S	1	-2	P	0	-2	P
72	R	S	0	2	P	-1	3	P	1	4	S	-1	2	S	0	-1	R	0	2	P	1	0	R	-1	0	R	-1	-2	S	1	-2	P
73	R	R	-1	1	R	1	3	S	-1	4	R	1	0	S	1	-1	S	1	2	S	1	1	R	0	1	R	0	-1	S	-1	-2	S
74	S	P	-1	0	P	-1	2	R	-1	2	R	0	-1	P	-1	-2	R	1	0	S	1	-1	S	0	0	P	0	-2	P	-1	-2	P
75	S	P	0	-1	S	-1	0	S	-1	2	S	-1	0	S	-1	-3	R	1	0	S	1	-1	R	1	1	S	1	-2	R	0	-2	S
76	S	P	0	-2	S	0	-1	S	0	2	S	1	1	S	1	-3	R	-1	0	P	1	-1	P	0	1	S	1	-2	R	1	-1	S
77	S	R	-1	-4	S	0	0	P	0	1	S	0	0	R	0	-3	S	0	2	R	1	-1	P	0	0	S	1	-1	R	1	-1	P
78	P	P	1	-2	P	1	-1	R	0	-1	R	1	1	S	1	-1	P	-1	2	S	-1	-1	R	0	-1	S	0	-1	S	-1	1	P
79	P	P	-1	-2	P	1	-1	S	1	-1	S	1	0	P	1	1	S	-1	3	R	1	1	R	0	-2	R	0	0	S	0	3	S
80	S	R	0	-1	R	0	0	R	-1	-1	R	0	0	P	-1	2	R	-1	3	P	1	0	R	1	-3	S	-1	0	S	0	5	R
81	S	R	0	1	S	1	1	S	1	0	P	1	1	R	0	1	R	-1	3	S	-1	-1	S	-1	-3	P	1	0	R	1	4	R
82	R	P	-1	3	P	-1	1	R	-1	0	P	-1	0	P	-1	2	P	-1	3	R	0	0	S	-1	-2	P	0	-1	R	1	4	P
83	R	S	1	3	P	-1	2	S	1	1	P	1	1	S	1	2	P	0	4	P	0	-1	S	1	-2	R	1	0	R	0	3	P
84	S	P	1	2	R	-1	3	R	0	1	P	1	3	S	0	0	P	0	5	P	-1	-1	P	0	-2	R	0	-1	P	1	2	P
85	P	P	0	1	S	0	4	S	1	1	S	-1	1	R	-1	0	S	1	3	P	-1	-1	R	0	-2	R	1	1	P	-1	0	S
86	P	R	1	0	S	-1	4	S	0	1	S	-1	1	S	0	0	P	1	3	R	0	0	S	0	-4	S	1	0	S	0	0	P
87	S	S	-1	-2	R	0	5	R	-1	2	R	0	3	S	-1	0	S	1	2	S	1	-1	P	1	-3	R	-1	2	P	0	0	R
88	R	S	1	-3	R	1	5	R	1	3	P	1	3	P	-1	-1	S	-1	1	P	1	-1	P	1	-3	R	0	2	S	1	-1	R
89	S	P	1	-3	S	1	4	P	-1	4	P	-1	3	P	0	1	P	0	-1	S	-1	-1	S	1	-1	P	0	2	S	-1	-2	S
90	R	R	0	-3	R	1	3	P	-1	2	P	0	3	S	0	0	P	1	-1	P	1	0	R	1	0	S	0	0	R	-1	-1	R
91	S	S	1	-3	P	1	2	P	1	2	S	1	3	S	-1	0	S	1	-1	P	0	1	S	-1	1	R	-1	0	R	-1	-1	P
92	R	P	0	-2	P	1	0	P	1	0	R	0	2	S	1	-1	S	1	-1	S	-1	1	S	-1	0	R	0	0	S	0	-1	P
93	P	R	0	-1	R	1	0	R	0	0	R	0	1	R	0	-2	S	0	-2	P	-1	0	P	0	0	P	1	-1	R	1	-1	R
94	P	R	1	-1	R	1	-1	R	1	-1	R	1	-1	S	1	-4	S	0	0	R	1	-1	R	1	-1	R	1	-1	P	-1	-1	R
95	S	R	1	-1	R	-1	-2	R	-1	-1	R	1	-1	P	-1	-2	S	-1	2	P	0	-2	P	1	-2	S	1	-1	S	1	-1	R
96	R	P	-1	0	R	1	-1	R	-1	-1	R	-1	-1	R	-1	-2	P	1	1	S	-1	-4	R	-1	-3	P	-1	0	R	-1	-1	R
97	P	R	-1	1	P	1	0	S	-1	0	P	1	-1	S	1	-2	S	1	2	S	1	-4	R	-1	-3	S	1	0	R	-1	-2	P
98	P	R	1	-1	S	0	-1	S	1	0	S	0	-1	S	1	0	S	1	4	R	1	-2	S	-1	-3	P	0	1	P	-1	-2	S
99	S	P	1	-1	R	1	1	R	1	2	R	-1	1	R	1	2	R	1	4	S	1	-3	R	1	-2	P	0	1	P	-1	-1	R
100	P	R	1	-1	R	0	3	P	1	4	P	1	3	P	1	2	R	-1	4	R	-1	-2	R	-1	0	P	-1	1	S	0	-2	R
101	S	S	1	-3	P	1	1	P	-1	3	P	-1	2	R	1	3	S	1	3	S	1	-2	S	0	0	S	1	1	P	0	-1	S
102	R	R	0	-4	S	0	0	S	0	2	S	0	1	S	0	4	P	0	2	S	0	-1	R	1	0	R	0	0	R	0	-2	P
103	P	R	0	-3	P	1	-1	P	-1	0	P	1	0	S	1	2	P	0	2	S	-1	-3	S	0	1	R	0	-1	S	0	-1	P
104	S	R	1	-3	S	-1	-2	S	-1	-1	S	1	-1	P	1	2	P	1	1	S	1	-1	S	1	1	P	0	-2	S	1	0	P
105	R	P	1	-1	P	1	-3	R	-1	-2	R	1	-2	P	-1	0	R	1	-1	P	1	-1	S	-1	0	S	0	-2	S	-1	1	R
106	P	R	0	1	P	1	-1	R	0	-2	P	1	-2	R	0	1	P	1	0	S	1	1	R	1	0	S	-1	-3	S	-1	-1	R
107	P	S	-1	0	R	1	0	R	1	-2	R	1	-1	P	1	-1	R	1	0	R	1	2	R	1	-1	S	1	-2	P	1	1	P
108	S	R	1	1	R	1	0	R	1	-2	R	-1	-1	R	1	0	S	1	-2	R	1	2	S	1	-2	S	1	-1	P	1	1	R
109	R	P	0	3	P	-1	1	S	1	-1	S	0	0	R	-1	0	S	-1	-2	R	-1	2	P	-1	-3	R	-1	0	S	-1	-1	R
110	R	S	-1	3	S	1	2	P	1	-2	P	1	-1	S	1	1	S	-1	-2	S	-1	2	R	-1	-2	P	0	1	P	0	-2	S
111	S	S	0	1	R	0	0	S	0	-1	P	0	0	P	0	-1	P	0	-3	S	0	0	P	-1	-1	P	1	3	P	-1	0	S
112	P	P	1	2	S	0	1	S	1	0	S	-1	-1	S	0	-1	S	-1	-4	S	0	-1	S	-1	-1	S	0	1	R	-1	-2	P
113	P	S	1	1	S	1	3	S	1	2	S	1	1	S	1	0	S	0	-2	S	1	1	R	0	1	R	-1	1	P	1	-3	S
114	R	S	-1	1	R	-1	3	R	-1	2	R	1	1	R	1	0	R	0	-1	R	-1	1	S	1	0	R	0	0	S	0	-2	S
115	S	R	1	-1	R	0	2	P	1	3	S	0	2	R	0	0	S	0	0	S	0	1	R	1	-2	P	0	0	S	1	-2	R
116	R	P	-1	1	S	-1	4	R	1	1	P	1	1	P	1	2	P	1	1	S	1	2	R	1	-1	S	0	-2	R	0	-3	S
117	S	P	1	2	P	1	2	S	1	1	S	-1	3	R	1	4	R	-1	3	R	1	1	R	1	0	S	-1	-2	S	1	-2	P
118	R	R	1	1	R	0	0	P	1	0	P	-1	2	S	0	4	P	0	3	R	0	1	R	-1	0	P	-1	-3	P	0	-1	S
119	S	R	0	0	R	0	-1	S	1	0	S	0	2	S	0	2	R	1	3	R	-1	0	P	-1	1	P	1	-1	R	-1	0	S
120	P	P	1	2	P	0	0	P	1	0	P	1	2	P	-1	2	S	-1	4	R	-1	1	P	-1	1	P	0	-2	S	1	2	P
121	P	R	0	1	S	0	-1	S	-1	1	S	-1	2	P	-1	1	P	-1	5	P	1	0	R	-1	0	P	1	-1	S	0	3	P
122	S	S	1	-1	R	1	1	S	-1	2	R	1	2	S	-1	0	R	0	4	R	1	1	S	1	-1	R	-1	0	P	-1	4	R
123	R	S	1	0	R	1	3	R	1	2	S	1	3	P	1	-1	P	0	4	S	0	1	S	0	-2	P	1	1	P	1	3	P
124	P	R	0	-1	P	1	3	P	1	1	R	1	1	R	-1	1	S	1	4	R	0	0	S	-1	-3	P	0	1	R	1	3	S
125	P	R	0	-3	R	-1	2	S	-1	1	R	-1	0	S	-1	0	S	-1	4	S	-1	-2	R	0	-1	S	0	2	P	1	1	S
126	S	P	1	-4	R	-1	1	R	-1	2	R	1	-1	R	1	1	R	-1	4	R	-1	0	R	1	-2	P	0	3	R	1	0	R
127	R	P	1	-4	R	1	1	P	0	2	P	0	-1	R	0	2	S	1	5	R	0	1	R	0	0	R	1	2	S	0	0	S
128	S	P	-1	-3	P	1	0	S	-1	3	R	-1	-1	S	0	2	S	1	3	P	0	0	S	1	0	R	-1	1	R	1	0	S
129	R	R	-1	-3	R	0	-1	S	1	3	P	1	1	P	-1	1	P	0	2	P	1	0	R	-1	1	R	1	1	S	-1	0	P
130	S	R	0	-2	R	1	-1	S	1	2	R	1	3	R	1	3	R	-1	2	P	1	2	R	-1	0	R	1	1	S	0	0	R
131	P	P	-1	0	P	1	1	P	1	1	S	1	5	P	1	3	P	1	2	P	0	0	P	1	2	R	1	1	S	0	0	P
132	P	S	1	1	S	-1	0	S	0	0	S	0	5	S	0	2	S	0	1	S	1	-1	P	1	1	R	-1	1	P	0	0	S
133	S	R	1	1	S	0	1	R	0	0	R	0	5	R	0	3	R	0	3	R	0	0	R	0	1	R	1	0	R	1	1	R
134	R	P	1	3	R	1	2	P	0	1	S	-1	5	P	-1	4	P	0	4	P	-1	2	P	0	2	P	0	0	R	1	1	S
135	R	S	1	4	R	1	2	R	-1	3	S	1	3	P	-1	4	S	-1	4	S	0	2	S	-1	3	S	-1	1	P	0	2	P
136	S	R	-1	2	R	1	1	S	1	3	R	1	1	R	0	4	R	1	2	R	0	2	R	-1	1	S	0	-1	P	1	3	R
137	S	R	1	3	P	-1	2	R	1	3	S	1	1	S	-1	5	S	1	3	S	0	3	S	0	2	S	0	0	P	1	1	S
138	P	R	0	3	P	1	0	R	-1	3	R	0	0	S	1	4	S	-1	2	S	0	2	R	1	2	R	-1	1	S	-1	0	S
139	P	S	0	1	S	-1	0	S	-1	1	S	1	-2	S	1	4	S	1	2	S	1	2	P	0	0	P	1	-1	S	0	0	S
140	S	R	1	1	R	0	1	R	0	1	R	1	0	S	1	4	S	1	2	S	1	2	P	1	-1	S	0	-2	R	0	1	S
141	R	S	0	3	S	-1	2	S	0	2	P	0	2	R	-1	3	R	-1	3	S	-1	3	R	-1	-1	R	-1	-1	P	1	1	R
142	S	S	-1	1	R	-1	0	S	-1	1	P	-1	2	S	1	2	R	1	2	P	0	1	R	1	-2	R	1	-1	S	1	3	S
143	P	P	1	0	R	-1	2	P	0	0	P	1	1	P	0	2	P	1	3	S	-1	0	R	0	-1	P	1	0	P	0	4	P
144	S	R	1	1	P	1	1	S	0	1	S	-1	2	S	0	1	S	0	2	P	1	0	P	0	-1	S	1	1	R	1	3	S
145	P	P	0	1	S	0	-1	P	0	0	S	1	1	R	-1	0	R	-1	1	S	-1	-2	P	1	-2	S	0	1	S	1	3	R
146	R	S	0	0	P	1	-1	P	-1	-1	S	0	1	R	0	-1	P	-1	0	P	0	-1	R	-1	-1	R	-1	2	S	-1	3	S
147	P	R	-1	0	R	0	1	R	1	1	R	-1	-1	S	-1	-1	R	0	1	S	-1	1	S	1	-1	P	1	2	R	0	1	R
148	S	R	1	-1	S	0	-1	R	1	0	P	1	-1	S	1	0	S	0	-1	P	-1	3	S	0	-1	R	1	1	R	1	0	R
149	R	P	1	0	S	0	0	P	1	1	S	-1	-2	R	-1	0	S	1	-1	S	0	1	S	-1	0	P	-1	2	P	0	1	P
150	S	R	-1	0	P	-1	0	P	-1	2	P	-1	-3	P	1	0	P	1	-2	R	1	1	R	-1	0	P	1	3	P	0	1	P
151	P	P	1	1	S	-1	-2	S	-1	1	S	1	-5	R	0	0	S	1	-2	S	1	1	P	1	1	R	0	1	P	0	-1	R
152	P	S	-1	2	P	-1	-2	R	-1	1	R	-1	-3	R	-1	-1	R	-1	-2	S	-1	1	S	-1	1	R	-1	0	P	0	0	S
153	R	S	-1	4	R	-1	-1	S	-1	1	R	-1	-3	R	-1	-3	S	-1	-2	S	0	1	S	1	1	R	0	-1	S	-1	1	S
154	S	R	-1	2	R	0	-1	R	-1	-1	R	1	-2	R	1	-3	S	1	-3	R	1	1	R	1	0	R	1	-2	P	0	-1	R
155	P	S	1	2	P	1	1	S	1	-1	P	0	0	P	-1	-2	P	1	-2	P	-1	3	R	1	2	R	-1	-2	S	1	-3	P
156	R	R	-1	2	S	1	2	R	-1	1	S	-1	1	P	1	-1	S	1	-1	S	1	2	P	0	0	S	0	-2	P	-1	-1	R
157	P	R	0	2	R	0	0	S	-1	0	P	1	-1	P	0	1	R	0	-3	R	0	0	S	1	1	S	1	-2	P	1	0	R
158	S	S	-1	0	R	1	-1	R	-1	2	R	0	0	S	-1	2	R	-1	-3	P	0	-2	P	1	1	S	-1	0	P	1	0	S
159	P	S	-1	1	P	1	0	P	1	4	P	1	1	P	-1	2	P	-1	-1	S	1	-2	R	-1	1	S	0	0	P	0	0	S
160	S	S	1	1	S	0	-1	P	0	3	S	0	0	R	0	1	R	0	-1	S	1	-2	R	-1	-1	P	-1	0	S	1	1	S
161	R	P	-1	0	P	-1	-1	S	1	1	P	-1	0	S	1	2	R	0	0	R	1	-2	S	1	1	R	1	0	P	-1	0	P
162	P	S	-1	1	R	0	1	P	-1	0	S	-1	2	S	0	0	R	0	1	S	1	-1	S	1	-1	S	1	1	P	0	0	S
163	S	P	0	3	S	-1	1	S	0	-1	S	0	3	R	-1	1	R	1	1	P	1	1	R	-1	-1	R	-1	1	R	1	0	P
164	R	R	1	2	R	-1	0	R	1	-2	P	-1	2	P	-1	2	P	0	1	P	1	1	S	1	1	S	0	2	R	1	2	P
165	P	P	1	1	R	-1	0	S	0	-2	S	0	3	S	1	3	S	1	2	S	0	1	S	0	1	R	1	0	S	-1	2	S
166	S	R	1	1	S	0	-1	S	1	0	R	1	4	S	0	3	S	0	2	S	0	2	S	-1	1	S	1	0	S	0	3	S
167	R	S	1	1	S	-1	-2	P	-1	1	P	1	4	P	1	4	P	0	2	R	0	2	R	-1	2	S	0	0	P	1	2	P
168	P	P	0	-1	P	0	-2	P	1	2	S	1	4	S	1	4	S	0	4	S	0	1	P	0	1	R	-1	-2	R	-1	3	S
169	S	R	0	0	R	0	-2	S	-1	2	S	1	5	S	1	4	S	1	4	R	1	3	S	0	0	S	0	-4	P	1	1	S
170	R	P	1	1	R	-1	-1	P	-1	2	P	-1	4	P	-1	3	P	0	3	P	0	3	P	1	1	P	0	-3	S	1	0	P
171	P	R	-1	2	S	-1	0	S	-1	2	P	-1	4	S	-1	3	S	-1	3	S	1	3	S	0	1	S	1	-1	S	1	-2	P
172	P	P	0	0	S	1	1	R	0	3	S	0	3	S	0	4	R	1	4	S	0	4	R	0	2	R	1	0	R	0	-1	S
173	P	S	-1	1	S	-1	3	R	1	1	R	-1	3	R	1	4	R	1	2	R	1	5	R	1	1	P	-1	0	R	1	-3	R
174	R	S	0	2	R	1	4	R	-1	0	S	-1	1	S	1	2	R	1	0	P	0	3	S	0	0	R	1	1	S	0	-3	S
175	S	R	1	0	R	1	3	R	-1	0	P	1	0	R	1	1	P	-1	0	P	0	3	R	0	-1	R	-1	1	R	0	-3	P
176	R	S	1	0	S	-1	4	R	0	0	S	1	-2	R	0	1	S	-1	-2	P	0	1	S	1	-1	P	0	1	R	0	-1	S
177	S	P	0	0	P	-1	2	R	-1	-1	R	1	-3	R	-1	0	R	0	-4	R	1	1	P	0	-3	R	0	1	S	1	-2	R
178	P	S	1	-1	P	0	0	S	1	1	S	0	-3	P	0	0	P	0	-2	R	1	1	S	1	-3	P	-1	3	P	0	-1	R
179	S	R	1	-1	S	-1	-1	S	-1	3	S	-1	-1	S	-1	1	P	1	-1	P	0	1	S	1	-1	R	-1	3	R	-1	0	P
180	P	R	-1	1	P	-1	-1	P	1	3	S	1	0	S	1	2	R	1	-2	P	0	-1	P	-1	0	R	-1	4	S	1	2	R
181	S	R	-1	-1	S	0	-2	R	-1	2	P	-1	2	P	-1	2	P	0	-2	S	-1	0	R	-1	-1	S	1	2	R	-1	2	P
182	R	P	0	1	P	1	-1	P	1	3	P	1	2	P	1	1	S	0	-2	R	0	-1	R	1	1	P	1	1	R	1	3	P
183	S	S	-1	3	P	1	1	P	1	3	S	-1	2	S	-1	1	R	-1	-4	P	1	-2	R	-1	2	S	0	1	P	0	3	P
184	R	R	0	2	S	0	0	P	-1	1	P	-1	1	S	0	1	S	0	-3	P	-1	-2	R	1	2	R	0	1	P	-1	2	P
185	P	R	-1	1	P	-1	-1	R	0	2	R	-1	2	R	1	0	R	-1	-3	R	-1	0	P	-1	2	R	-1	0	S	1	2	R
186	R	S	0	1	S	0	-1	R	1	1	S	-1	0	S	0	-2	P	-1	-3	P	-1	-1	P	-1	2	S	0	0	R	0	2	R
187	P	S	-1	-1	R	1	-2	R	1	0	S	-1	0	R	-1	-2	S	0	-1	P	-1	0	R	1	2	S	0	-1	R	1	1	R
188	S	R	-1	-1	R	0	-4	R	1	-2	R	1	0	R	1	-4	P	0	1	S	0	0	R	1	1	R	0	-1	R	1	0	R
189	R	P	1	0	P	0	-2	P	-1	0	S	-1	1	R	-1	-3	R	0	-1	S	1	1	R	0	1	S	-1	0	S	1	2	S
190	P	R	1	1	P	-1	0	P	0	0	P	0	-1	R	-1	-2	S	0	0	S	1	-1	R	1	1	R	-1	-1	S	-1	0	R
191	S	R	1	1	S	0	0	S	1	1	S	-1	0	S	-1	-2	S	1	2	P	1	1	P	-1	0	S	-1	-1	P	1	0	R
192	R	S	1	3	R	1	1	P	1	1	P	-1	1	P	1	-1	P	1	1	P	0	-1	R	0	-2	S	1	0	R	0	-1	S
193	S	R	1	1	P	1	2	S	1	3	S	0	1	S	-1	1	S	1	1	S	1	0	R	-1	-1	P	0	-2	S	1	0	S
194	P	P	1	1	S	0	0	P	1	2	P	1	0	S	0	0	S	0	2	P	0	0	P	-1	-1	P	1	-4	S	-1	-1	P
195	R	R	1	0	S	0	0	P	1	1	S	1	1	S	1	1	S	0	3	R	0	1	R	0	-1	P	0	-3	S	1	1	S
196	S	P	1	1	S	0	-1	S	1	2	S	1	0	S	0	1	P	0	1	R	0	0	P	1	0	S	1	-1	S	-1	-1	S
197	P	P	-1	-1	S	0	-1	S	0	2	S	1	0	S	1	1	R	1	0	S	1	2	P	-1	0	R	1	-1	P	1	0	S
198	S	S	0	0	P	0	0	S	0	2	S	0	0	S	0	1	S	0	-2	R	0	2	P	0	0	S	0	-1	S	1	0	S
199	R	P	1	-1	P	1	0	S	-1	2	S	1	0	R	-1	1	R	1	-2	R	-1	3	R	-1	-2	R	-1	0	P	0	0	S
200	S	R	1	0	S	1	0	S	1	1	R	-1	-1	R	1	0	S	1	-3	R	-1	3	P	1	-2	S	0	0	S	1	0	R
201	R	S	0	1	S	0	1	S	-1	0	S	-1	1	P	-1	2	S	-1	-2	R	1	4	R	-1	-3	S	-1	-1	S	-1	1	R
202	P	R	1	1	P	-1	0	R	-1	-1	R	1	0	S	-1	3	S	0	-2	S	-1	3	S	1	-2	S	1	-2	P	0	0	S
203	P	R	-1	0	R	1	-1	S	-1	-3	P	-1	-2	S	-1	3	P	0	0	P	-1	3	S	-1	-1	P	-1	0	R	-1	0	P
204	S	S	-1	-1	R	1	-1	R	-1	-2	S	0	-2	R	-1	4	R	1	0	P	1	2	S	0	1	R	-1	0	S	0	-1	R
205	R	P	1	-2	P	0	-1	P	0	0	R	1	-1	P	0	5	P	-1	1	P	-1	1	S	1	1	R	1	1	P	1	-2	P
206	P	R	0	-2	P	0	0	P	1	1	P	0	-2	S	1	5	R	1	2	S	0	1	S	-1	1	S	1	1	P	-1	-1	S
207	P	S	1	-2	R	1	1	S	1	2	S	0	-1	S	0	5	S	0	2	S	0	2	S	1	2	S	-1	3	R	0	0	S
208	R	R	1	0	R	-1	0	R	0	4	R	0	1	S	-1	5	R	1	2	R	-1	2	R	1	2	R	-1	3	R	-1	-1	S
209	S	R	-1	1	R	-1	1	R	1	3	S	1	1	R	-1	3	P	-1	2	R	-1	2	R	0	1	P	-1	3	R	-1	0	R
210	R	R	0	2	S	1	1	P	0	3	P	1	1	S	1	3	S	0	0	P	1	4	R	-1	2	S	-1	1	S	1	1	S
211	P	S	1	1	R	1	-1	R	-1	3	R	1	2	R	-1	1	S	1	-2	R	1	4	P	-1	3	P	1	0	P	1	-1	R
212	S	R	1	3	S	1	-2	S	-1	2	S	1	1	R	1	-1	P	1	0	R	1	2	S	1	2	R	0	-1	R	-1	-1	S
213	R	P	0	3	P	1	-1	R	0	1	R	0	0	P	0	-1	P	0	-2	R	0	2	P	0	1	S	1	-1	P	1	1	R
214	P	P	0	4	S	1	0	R	1	1	S	1	0	S	1	1	P	0	-1	R	0	2	P	-1	2	P	0	-2	R	1	2	P
215	S	S	-1	3	R	-1	0	R	1	-1	R	-1	1	R	-1	1	S	0	0	P	0	0	P	-1	1	S	-1	-1	R	-1	0	S
216	R	P	0	3	P	-1	2	S	0	-1	P	-1	1	P	0	3	P	0	1	P	1	-2	S	-1	0	P	-1	0	P	-1	2	P
217	S	S	1	3	R	-1	4	S	-1	-1	S	0	3	S	0	5	S	0	1	S	-1	0	S	-1	-1	P	-1	1	S	1	3	S
218	R	S	0	2	S	0	5	S	0	-1	P	-1	3	S	-1	4	S	-1	2	S	-1	-1	S	0	-1	R	0	-1	S	0	2	S
219	P	R	0	0	P	0	3	S	0	-2	S	0	4	R	1	2	P	1	0	P	0	-2	S	1	-3	P	-1	0	R	1	0	R
220	P	R	-1	-1	R	-1	2	R	1	0	S	1	4	P	-1	0	P	-1	0	P	0	-1	S	0	-2	P	1	0	P	0	0	S
221	S	R	0	-2	R	-1	0	R	1	-2	R	-1	4	R	1	-1	R	0	0	R	1	0	R	-1	0	S	1	0	R	-1	-1	R
222	R	S	-1	-2	P	0	0	P	1	0	R	1	4	R	0	-1	P	0	0	P	0	0	P	-1	2	S	-1	-1	S	0	-1	R
223	S	S	1	-3	S	0	0	R	0	1	R	0	4	R	1	-1	S	1	1	S	-1	1	S	-1	3	S	1	-1	R	0	-2	R
224	R	P	1	-2	S	1	1	S	-1	3	P	1	4	S	-1	1	P	1	2	P	-1	2	S	-1	4	S	0	-1	R	1	0	P
225	P	P	1	0	R	-1	0	S	1	1	S	-1	4	R	1	1	R	-1	3	R	-1	3	R	1	2	R	1	-2	S	0	1	S
226	P	R	1	1	R	-1	0	R	-1	3	P	-1	4	P	-1	0	S	-1	2	P	-1	2	P	-1	0	R	0	-3	S	0	2	P
227	S	R	1	-1	R	1	-2	R	1	1	R	1	3	R	1	-1	R	1	2	R	1	1	S	0	-1	P	-1	-4	P	0	2	R
228	R	S	1	1	P	-1	-2	P	0	1	P	-1	4	P	-1	0	P	-1	2	P	-1	1	P	1	-2	S	0	-4	R	0	2	P
229	P	S	-1	0	R	1	-1	S	1	1	S	1	4	S	-1	0	R	-1	3	S	-1	2	S	-1	-1	R	1	-5	S	-1	1	S
230	S	R	1	0	R	-1	-1	S	1	3	R	-1	4	S	-1	2	S	1	1	S	-1	2	S	-1	1	S	0	-5	S	1	2	R
231	R	P	0	1	P	0	1	S	1	2	P	1	4	P	0	3	R	0	2	P	0	3	P	1	2	S	-1	-4	S	0	1	P
232	P	P	0	3	P	0	3	R	0	2	S	0	5	R	0	4	R	0	1	R	0	4	R	1	3	S	-1	-4	R	0	-1	S
233	S	R	-1	2	S	-1	2	S	-1	0	R	0	5	R	-1	2	S	1	-1	R	-1	2	S	-1	2	R	1	-2	S	1	-1	R
234	R	P	0	4	P	0	1	P	1	-1	P	-1	5	P	1	2	P	-1	-2	P	0	2	P	1	1	P	1	0	R	0	-1	P
235	P	R	0	4	R	1	3	S	1	-1	S	-1	5	S	0	2	S	-1	0	S	0	2	R	0	1	S	0	2	S	1	-2	S
236	P	S	1	2	S	1	1	S	-1	0	R	-1	5	R	-1	3	S	1	1	R	0	3	R	1	0	R	-1	3	S	-1	-1	R
237	P	R	-1	2	P	0	1	R	-1	2	R	1	3	R	0	1	R	0	2	S	0	1	R	1	-2	S	1	3	S	-1	1	R
238	S	R	-1	1	R	1	1	P	0	2	P	-1	1	P	1	1	P	1	2	P	0	3	P	1	-2	P	-1	3	P	1	3	P
239	R	P	1	1	P	0	2	S	1	1	P	-1	-1	R	-1	-1	S	-1	1	R	0	1	S	0	-3	S	1	1	S	0	2	P
240	P	S	1	1	R	0	2	R	0	-1	P	0	-1	P	0	-2	P	1	-1	P	0	0	P	-1	-5	P	-1	-1	P	0	1	S
241	S	S	0	3	R	1	2	S	0	-3	R	0	-2	S	0	-3	P	1	-2	R	1	-1	S	0	-4	R	1	-2	R	0	0	S
242	R	P	-1	2	R	-1	2	P	-1	-4	R	-1	0	P	1	-2	P	-1	-4	S	1	1	S	0	-3	P	-1	0	P	-1	0	P
243	P	P	1	4	S	0	2	R	1	-2	S	1	1	R	1	0	S	1	-2	S	-1	-1	P	1	-3	R	0	0	P	0	0	P
244	P	R	-1	3	R	1	2	R	0	-2	S	-1	3	S	-1	0	R	1	0	R	1	1	R	1	-2	R	0	0	S	0	1	R
245	S	R	-1	1	R	-1	0	R	1	-2	R	1	3	S	1	1	S	1	0	S	1	0	S	1	-2	R	0	0	P	1	3	P
246	R	P	1	1	P	1	2	S	1	0	P	-1	4	R	-1	1	P	-1	0	P	-1	0	P	-1	-2	P	-1	1	R	1	2	P
247	P	R	0	2	R	0	2	R	1	-1	P	1	4	R	0	1	P	-1	2	P	-1	0	P	0	-1	P	-1	1	P	-1	1	R
248	R	S	-1	0	R	-1	1	S	-1	-3	R	1	4	S	1	-1	S	-1	1	S	0	1	R	-1	0	S	1	0	R	0	0	R
249	S	R	-1	-1	R	1	0	S	1	-3	S	1	3	R	1	-1	R	1	-1	R	0	-1	S	-1	0	P	0	0	P	1	0	S
250	P	S	-1	1	P	1	2	P	-1	-2	S	1	2	S	1	-1	S	-1	1	R	-1	1	S	1	1	P	1	0	P	1	-2	S
251	S	S	1	1	R	1	1	S	1	-3	P	-1	2	S	-1	0	R	1	2	P	0	0	R	0	2	S	-1	-1	P	0	-1	P
252	R	S	1	0	P	0	1	P	1	-2	S	0	0	P	0	0	S	0	2	S	0	-2	P	-1	2	S	1	-2	R	1	-2	S
253	P	S	0	0	R	0	3	S	0	0	R	1	-1	R	1	2	R	0	1	S	1	-3	R	0	3	S	0	-3	P	-1	-2	R
254	S	R	0	2	S	1	2	S	1	2	R	-1	-2	R	0	2	R	1	1	P	1	-1	S	0	2	S	0	-1	P	0	-2	S
255	P	P	0	2	P	1	1	P	1	2	P	0	-1	P	-1	2	P	1	1	P	1	-3	P	-1	2	P	1	0	P	0	-2	P
256	R	R	1	1	R	-1	1	P	-1	2	R	-1	-2	P	1	1	R	1	0	P	1	-2	S	1	1	S	1	0	P	-1	-2	S
257	S	S	0	1	R	1	0	R	0	3	R	0	-1	S	0	2	S	0	-1	P	0	0	S	0	-1	P	0	-1	P	1	0	S
258	P	P	-1	2	S	-1	0	S	0	3	S	0	1	S	1	1	R	0	0	P	1	0	S	0	-2	P	1	-1	R	-1	-1	S
259	R	P	1	1	S	-1	2	R	1	3	R	-1	3	S	-1	3	S	-1	0	P	-1	-1	S	1	0	R	1	-2	R	1	-2	R
260	S	R	1	1	S	1	1	S	1	3	S	0	2	S	0	1	S	-1	-2	S	1	1	P	-1	-1	S	-1	-2	P	-1	-1	S
261	R	P	1	2	P	-1	1	S	1	3	S	1	2	S	1	1	R	0	-2	P	0	1	P	-1	-2	R	0	-2	P	1	-2	S
262	R	P	0	3	P	0	2	R	0	1	R	0	1	S	1	-1	P	-1	-2	P	0	1	P	0	0	S	-1	-1	P	1	-2	P
263	P	R	0	4	P	-1	2	R	1	0	R	-1	0	S	-1	-2	S	-1	-1	R	-1	3	S	0	1	P	-1	-1	S	0	0	R
264	S	P	-1	3	R	-1	1	R	-1	-2	S	0	-2	S	0	-2	P	-1	1	R	-1	2	S	-1	1	R	-1	-1	S	0	2	P
265	R	P	1	1	P	1	3	S	-1	-1	P	-1	-2	P	1	-1	R	1	1	S	1	2	P	-1	2	R	0	0	R	0	2	P
266	P	R	1	1	S	1	4	R	1	-2	R	-1	-1	P	-1	0	P	-1	1	R	1	1	S	1	4	R	1	0	P	1	3	S
267	S	S	1	-1	R	1	4	R	-1	-2	S	-1	-1	R	1	1	S	1	1	R	-1	-1	P	0	4	R	1	-1	P	-1	2	R
268	R	S	0	-2	P	1	4	P	1	-1	P	0	-1	P	0	3	P	0	0	P	1	-1	P	1	2	S	1	1	S	1	0	P
269	P	P	-1	-2	S	-1	5	R	0	1	R	0	1	S	1	3	R	0	0	R	1	1	R	1	2	P	-1	0	S	-1	-2	S
270	S	R	0	-1	R	0	5	S	0	-1	S	-1	0	R	-1	4	S	-1	0	S	-1	-1	S	-1	1	P	-1	-1	R	0	-1	R
271	R	P	1	-1	P	-1	5	P	1	0	S	-1	-1	P	0	4	P	1	0	P	0	0	P	-1	0	P	1	-2	S	0	0	P
272	P	R	0	1	S	-1	5	S	1	2	S	1	-1	S	1	5	S	-1	1	S	1	2	S	0	0	S	-1	0	S	-1	-1	S
273	S	R	0	0	R	1	5	R	1	2	R	1	0	S	1	5	R	1	2	R	1	2	S	1	2	R	0	0	S	-1	1	R
274	R	P	-1	2	P	0	5	P	-1	2	P	1	0	P	1	4	P	1	2	P	1	2	P	0	1	P	1	2	P	0	2	P
275	R	S	1	3	R	0	5	P	1	4	S	0	2	S	-1	4	S	0	4	S	-1	4	R	-1	3	S	-1	3	S	-1	2	R
276	R	R	1	1	P	-1	4	P	1	5	R	1	1	S	-1	2	R	1	3	P	0	3	S	-1	3	S	-1	3	S	-1	0	P
277	S	S	0	0	P	1	4	R	-1	5	R	0	2	R	1	0	S	-1	2	P	-1	3	P	-1	1	S	0	1	P	1	0	P
278	S	P	-1	1	P	1	2	R	0	5	S	1	2	S	1	0	S	-1	1	R	-1	1	S	-1	-1	S	-1	0	S	-1	-2	P
279	P	P	-1	-1	P	-1	0	S	0	5	R	-1	1	R	-1	0	R	-1	0	P	1	1	R	-1	-1	R	0	-1	S	-1	-2	S
280	R	P	-1	-2	S	1	-1	S	1	5	S	0	-1	S	-1	-2	R	0	-2	R	-1	0	S	0	-3	P	0	-3	P	1	-2	S
281	S	S	-1	0	R	1	-2	R	1	3	P	1	-1	S	0	-2	S	1	-1	S	-1	1	P	1	-4	S	0	-1	P	-1	0	R
282	R	P	1	0	P	1	-2	R	-1	3	S	1	-2	P	-1	-1	S	-1	-1	P	0	0	P	-1	-4	R	0	0	R	1	0	R
283	P	R	-1	1	R	0	0	S	0	2	S	-1	-4	P	1	-1	R	1	-2	R	-1	2	S	-1	-2	P	-1	0	P	1	1	S
284	P	S	1	1	R	-1	0	S	-1	2	R	-1	-3	R	-1	-1	S	-1	-3	P	0	0	S	1	-1	R	1	0	S	-1	1	S
285	S	R	-1	2	R	-1	-1	R	-1	2	R	-1	-3	R	-1	-1	S	0	-1	R	0	0	P	-1	1	R	1	0	R	0	1	R
286	R	P	0	2	P	1	1	P	1	4	R	0	-1	P	0	1	P	0	-1	R	0	1	S	-1	1	P	0	0	S	-1	1	P
287	R	S	1	3	P	0	1	S	0	4	S	-1	0	S	0	2	P	1	0	S	1	1	R	0	1	P	0	1	P	1	1	S
288	R	S	0	1	R	1	1	R	-1	3	P	0	0	R	1	0	R	1	2	R	1	-1	R	1	0	S	-1	2	P	1	2	R
289	S	R	1	1	P	0	2	R	-1	2	R	0	0	R	1	0	R	1	3	R	0	0	R	1	-1	S	0	1	R	0	3	R
290	R	R	1	1	P	1	2	R	-1	2	R	-1	2	S	-1	2	R	0	3	S	1	1	P	-1	-1	P	1	2	S	0	3	R
291	P	P	0	0	P	-1	2	R	-1	1	R	0	1	R	-1	0	P	-1	3	P	0	-1	S	0	1	P	0	2	P	1	1	R
292	P	S	1	-1	S	-1	1	R	1	-1	P	1	0	P	1	-2	R	-1	2	P	1	-1	S	0	3	S	0	1	S	1	2	S
293	P	R	1	1	R	0	1	R	1	-1	R	-1	1	R	-1	-1	S	-1	0	R	0	0	P	0	4	P	-1	1	R	-1	2	P
294	P	R	-1	1	R	-1	0	R	0	-2	R	0	-1	P	1	-2	S	1	1	R	1	-1	P	-1	4	R	1	2	P	0	0	S
295	S	S	1	-1	R	0	0	P	-1	-4	S	-1	-3	R	1	-3	R	0	1	P	0	-3	R	0	3	P	0	1	P	0	-1	R
296	R	P	1	-1	P	-1	0	S	0	-5	P	0	-3	S	-1	-1	P	1	2	R	1	-3	P	0	3	S	0	-1	S	1	-1	P
297	R	R	0	0	P	-1	1	S	1	-5	P	0	-1	P	0	-1	P	-1	3	R	1	-3	S	0	3	R	0	-2	P	1	-2	S
298	P	S	1	-1	R	1	1	P	1	-5	P	-1	0	P	0	0	P	-1	5	S	1	-3	S	1	1	P	0	-3	S	0	-2	P
299	S	S	-1	1	S	1	1	R	1	-4	R	-1	1	R	1	1	R	1	4	S	1	-1	P	-1	2	S	-1	-3	S	-1	0	P
300	P	R	0	2	P	-1	2	P	0	-2	P	0	3	P	-1	2	P	1	4	S	-1	0	S	-1	1	S	0	-2	S	1	0	P

## Sheet: Player 49
Multi-AI competing and winning against humans in iterated Rock-Paper-Scissors game Lei Wang, Wenbin Huang, Yuanpeng Li, Julian Evans, Sailing He* Supplementary Information 2
Player 49 Data: Round number:	Player 49 played:	AI 1 played:	AI 1 Score:	AI 1 Last 5 Rounds Total Score:	AI 2 played:	AI 2 Score:	AI 2 Last 5 Rounds Total Score:	AI 3 played:	AI 3 Score:	AI 3 Last 5 Rounds Total Score:	AI 4 played:	AI 4 Score:	AI 4 Last 5 Rounds Total Score:	AI 5 played:	AI 5 Score:	AI 5 Last 5 Rounds Total Score:	AI 6 played:	AI 6 Score:	AI 6 Last 5 Rounds Total Score:	AI 7 played:	AI 7 Score:	AI 7 Last 5 Rounds Total Score:	AI 8 played:	AI 8 Score:	AI 8 Last 5 Rounds Total Score:	AI 9 played:	AI 9 Score:	AI 9 Last 5 Rounds Total Score:	AI 10 played:	AI 10 Score:	AI 10 Last 5 Rounds Total Score:	Multi AI played:
1	P	P	0	1	P	0	1	S	-1	-1	R	0	3	R	1	1	R	-1	3	S	0	2	S	-1	1	S	0	0	S	0	2	P
2	R	P	1	0	P	0	0	P	-1	1	P	-1	1	S	0	1	P	1	1	S	-1	3	P	1	1	S	1	2	P	1	4	P
3	P	R	1	1	S	1	0	P	-1	3	P	0	1	S	-1	-1	P	1	1	R	-1	2	P	0	3	S	-1	1	P	1	4	P
4	R	P	-1	-1	P	-1	2	S	0	3	P	0	1	R	1	0	R	-1	1	R	0	0	S	0	2	S	1	2	S	0	3	P
5	S	S	0	0	S	1	3	R	-1	1	P	-1	1	R	-1	-1	R	0	0	R	-1	0	P	0	2	P	1	1	P	0	2	S
6	P	P	1	1	R	1	3	R	-1	2	R	1	0	P	-1	0	R	0	1	R	-1	0	R	-1	0	P	1	-1	S	1	0	R
7	P	P	0	1	R	0	2	P	1	0	P	0	0	S	0	1	P	-1	1	R	0	-2	R	0	-2	P	1	-2	S	1	0	R
8	P	S	0	0	R	0	0	R	-1	-1	R	1	-1	R	0	3	S	1	0	P	0	-2	R	-1	-4	R	0	-1	S	1	0	S
9	R	S	-1	2	S	1	-2	R	0	-2	S	1	-2	R	0	1	S	0	1	R	1	-1	R	-1	-5	P	-1	-3	R	-1	1	R
10	P	S	-1	0	R	0	-4	P	-1	-1	S	-1	-4	R	-1	1	R	-1	0	S	0	-1	P	-1	-4	P	-1	-1	R	1	2	R
11	P	S	-1	1	P	0	-5	P	0	-2	S	1	-2	S	0	-1	S	-1	-2	P	0	-1	R	-1	-3	P	0	0	R	1	2	S
12	S	S	-1	2	S	1	-4	S	1	-1	P	1	0	S	1	0	R	0	0	R	0	0	S	-1	-3	S	-1	0	R	1	0	S
13	P	S	-1	2	P	1	-3	P	1	-1	R	1	-1	P	-1	-1	P	1	1	S	-1	2	S	-1	-2	R	1	0	R	0	0	S
14	P	P	-1	2	S	1	-2	P	1	0	R	1	-1	R	-1	0	S	-1	0	P	-1	3	P	1	0	P	-1	0	S	1	-2	P
15	P	S	0	3	P	0	0	S	0	0	R	0	-1	R	0	-1	P	-1	2	S	1	3	S	0	0	P	1	-1	P	1	-1	S
16	R	P	-1	3	S	0	1	P	1	1	P	1	-3	S	-1	-1	R	-1	3	R	-1	3	R	-1	1	R	0	-1	S	1	0	P
17	R	S	1	3	S	1	0	S	1	2	S	0	-3	S	1	-3	P	0	2	R	1	3	R	0	2	P	1	-1	P	0	0	S
18	P	S	-1	2	R	1	-1	S	0	1	P	1	-3	S	-1	-4	P	0	2	P	-1	2	S	1	2	P	-1	0	P	-1	0	S
19	P	S	-1	2	P	0	-2	S	1	2	P	0	-2	S	-1	-3	S	1	2	S	0	1	R	0	2	R	1	1	R	-1	1	S
20	S	S	0	3	S	0	-3	R	0	3	R	0	-1	P	1	-1	S	0	2	P	-1	2	S	0	1	S	0	0	S	1	-1	S
21	R	S	1	2	S	1	-3	S	-1	3	S	0	1	S	1	-1	P	1	2	P	-1	0	S	1	0	S	0	0	S	-1	-1	S
22	R	S	-1	0	S	-1	-3	S	-1	1	P	0	-1	S	0	-1	P	0	3	S	1	1	R	1	-1	R	-1	-1	P	1	-1	P
23	P	S	0	0	S	-1	-3	S	-1	1	P	-1	1	R	-1	-1	S	1	3	P	0	0	P	0	-1	R	-1	-2	P	0	-1	S
24	P	R	0	0	S	0	-1	S	1	1	R	-1	1	R	0	-3	S	0	4	R	-1	0	R	-1	-2	R	-1	-3	P	1	-1	S
25	P	P	1	-2	P	-1	0	R	0	1	R	0	0	S	-1	-5	R	-1	4	P	-1	-2	R	1	-2	R	0	-3	R	0	0	R
26	S	S	1	-2	R	0	0	P	0	-1	R	1	-2	R	1	-3	S	1	3	S	-1	-1	P	-1	-3	S	0	-4	S	1	-1	S
27	S	S	0	-1	S	0	2	S	-1	-1	S	0	0	P	1	-1	R	-1	2	R	0	-2	R	-1	-3	S	-1	-3	R	0	0	R
28	R	S	1	0	P	-1	3	P	-1	0	R	1	-1	P	1	-1	R	0	2	R	1	0	P	1	-2	S	-1	-3	P	1	0	R
29	R	S	1	-2	P	0	3	S	1	0	R	1	-1	R	1	1	S	-1	1	R	1	0	R	-1	-1	S	0	-3	P	1	1	S
30	R	R	-1	-2	S	0	3	S	1	-2	P	0	0	R	-1	2	R	-1	-1	S	1	1	S	-1	0	R	0	-3	R	0	2	S
31	R	S	-1	-2	S	-1	2	P	1	-2	R	-1	2	R	0	1	R	0	0	R	1	0	R	-1	0	S	0	-2	S	0	3	R
32	R	P	-1	-3	P	-1	0	P	-1	0	P	0	1	P	1	0	P	0	0	P	1	0	S	1	1	P	-1	-3	S	-1	2	P
33	P	S	1	-2	P	0	1	P	-1	1	P	1	2	R	0	2	P	-1	0	R	1	0	S	-1	-1	R	0	-2	P	1	0	P
34	P	R	1	0	S	-1	0	S	0	0	R	-1	2	P	0	0	P	0	0	P	1	-1	S	-1	-1	P	1	-2	S	-1	-1	S
35	P	S	-1	0	S	1	0	S	0	2	S	0	1	P	0	0	S	-1	1	R	-1	-1	S	-1	0	P	-1	-1	P	-1	-1	S
36	R	S	-1	1	R	1	2	P	1	4	R	-1	1	R	1	0	S	1	2	R	-1	-1	R	-1	2	P	1	-1	P	-1	-1	R
37	R	S	0	1	S	0	3	S	0	4	S	0	1	P	1	0	P	1	1	P	-1	-1	S	1	2	S	1	1	R	0	1	S
38	S	P	0	-1	S	-1	1	S	1	2	S	-1	-1	S	-1	0	R	-1	1	R	0	-1	P	0	2	P	-1	-1	S	0	2	S
39	S	P	1	-3	S	1	1	P	1	2	P	1	-1	P	1	1	P	-1	2	S	1	1	R	-1	0	P	0	-1	S	-1	2	P
40	S	S	1	-3	P	-1	0	S	-1	0	P	-1	-1	S	-1	0	R	1	1	P	1	1	S	0	0	R	0	-2	P	1	1	S
41	R	R	1	-4	P	-1	-2	P	-1	-1	P	1	-3	S	0	0	S	1	1	P	-1	1	P	0	-1	S	-1	-1	S	1	0	P
42	S	R	0	-3	P	0	-1	P	-1	-1	S	-1	-2	R	0	-1	S	-1	1	P	-1	2	P	-1	0	R	-1	-3	R	-1	-2	P
43	S	P	0	-1	R	0	-1	R	0	-1	S	0	-1	S	1	-1	S	0	0	R	-1	0	R	0	0	S	1	-1	S	1	-1	R
44	R	P	1	-1	P	0	0	R	1	0	S	1	-1	R	1	-1	R	1	-1	R	-1	0	R	0	2	R	-1	0	S	1	-1	R
45	R	R	1	1	P	-1	1	P	1	1	P	1	-1	R	-1	0	R	1	0	P	1	0	R	-1	1	P	-1	1	S	1	-2	P
46	P	P	1	1	P	-1	3	S	-1	2	P	0	1	S	-1	0	S	0	-1	P	-1	2	S	0	1	P	0	1	P	-1	-2	P
47	P	S	1	1	S	1	2	S	-1	2	S	1	0	R	1	2	R	1	1	P	0	1	S	0	1	R	-1	2	P	0	-1	P
48	P	S	0	1	R	0	4	S	0	4	S	0	1	S	0	0	R	0	0	P	0	2	R	0	3	R	0	0	R	-1	-2	R
49	P	P	-1	3	R	-1	2	R	1	4	P	-1	2	P	-1	1	R	1	-1	S	1	1	R	1	1	R	-1	-1	R	0	-3	R
50	P	P	1	2	R	-1	0	P	1	3	S	1	3	P	1	1	P	1	-2	P	-1	2	S	1	0	P	0	-2	S	-1	-3	P
51	P	S	0	2	R	1	-2	P	1	2	S	1	3	P	1	1	R	1	-2	R	1	1	P	1	1	S	1	-3	S	-1	-1	P
52	P	S	1	3	P	1	-3	S	1	1	S	1	4	S	1	0	S	1	-4	R	-1	0	P	1	0	P	1	-2	S	0	0	S
53	R	P	1	3	S	-1	-4	P	1	1	S	-1	4	S	1	2	S	1	-2	P	1	-1	S	1	-1	R	1	-1	R	1	1	P
54	R	S	0	3	S	0	-4	P	0	1	P	0	2	P	1	0	S	1	-2	R	1	0	P	1	-1	R	0	0	P	1	2	S
55	R	S	1	2	P	0	-4	S	1	3	R	0	3	S	0	1	R	0	-2	R	0	-1	S	0	1	R	0	1	P	-1	4	S
56	R	P	1	1	P	1	-2	P	0	2	S	0	2	P	1	0	S	0	-2	R	1	-1	R	1	-1	S	1	1	S	1	4	S
57	R	P	-1	1	S	-1	0	P	0	3	S	0	0	S	-1	1	R	-1	-2	S	0	0	P	1	-1	R	1	-1	P	0	2	P
58	R	S	-1	1	P	-1	-1	S	1	3	P	0	-2	S	0	-1	S	1	-3	P	0	0	P	1	0	P	1	-1	P	1	2	S
59	R	S	1	-1	P	0	1	P	-1	1	P	1	0	P	0	-1	R	1	-3	S	0	0	S	-1	2	S	1	0	R	1	3	R
60	R	P	1	-1	P	-1	3	P	1	1	P	0	0	P	0	-1	P	-1	-2	R	1	-1	S	-1	0	P	0	-1	R	1	2	R
61	R	R	1	1	P	0	3	P	1	3	P	0	1	P	0	1	P	1	-1	P	0	-1	S	1	0	S	-1	0	P	1	1	P
62	R	P	0	0	P	-1	3	P	1	3	P	1	3	S	-1	1	P	-1	1	P	-1	0	P	1	-1	S	1	0	P	1	3	P
63	R	P	-1	0	S	-1	5	P	1	3	S	1	5	P	1	1	P	0	2	P	1	2	P	0	-1	P	0	-1	P	0	3	P
64	S	P	1	2	P	-1	3	P	-1	5	P	-1	3	P	-1	3	P	-1	4	P	0	2	P	1	-1	P	1	-1	P	-1	3	P
65	S	S	0	2	R	1	1	R	1	3	R	0	1	P	-1	1	S	-1	3	S	1	2	R	-1	-1	P	-1	-1	R	1	2	R
66	R	P	0	1	P	1	1	R	1	3	R	1	1	R	-1	-1	R	-1	2	P	0	2	R	1	1	R	1	-3	P	0	3	R
67	R	S	-1	2	P	-1	1	P	1	2	P	1	0	S	1	-2	S	0	1	S	0	2	S	-1	2	P	-1	-2	P	0	3	P
68	S	P	-1	0	P	1	1	P	1	2	P	-1	0	S	1	-2	P	1	-1	R	1	0	P	1	0	R	0	0	R	-1	3	P
69	S	P	0	-2	R	0	1	R	0	0	R	0	0	S	0	-3	R	0	-3	R	0	0	P	-1	-2	S	0	0	P	-1	3	P
70	S	P	1	-2	R	1	3	P	-1	2	P	0	2	R	0	-2	R	0	-1	R	1	2	P	0	-2	P	0	1	P	-1	3	P
71	S	P	-1	-3	R	1	3	P	1	0	P	-1	0	P	1	0	P	1	0	P	0	3	S	1	-4	P	1	1	R	0	1	P
72	S	P	0	-5	R	-1	3	R	1	-1	R	-1	-1	R	0	-1	R	0	-1	R	1	1	R	-1	-4	P	-1	0	P	1	1	R
73	R	P	-1	-5	P	1	3	R	-1	-1	R	1	-1	R	1	1	R	1	1	P	1	3	S	0	-2	S	0	-2	S	-1	-1	P
74	S	P	-1	-3	P	-1	5	P	-1	0	R	0	0	P	-1	1	P	1	2	R	1	3	S	0	-2	S	0	-4	P	-1	-3	P
75	S	S	0	-3	R	-1	3	R	-1	-2	R	-1	0	R	-1	0	P	1	0	S	1	3	P	1	-1	S	1	-4	P	0	-3	R
76	R	R	0	-2	P	0	3	R	0	0	P	1	2	P	1	0	P	-1	-2	R	1	2	R	0	-1	P	1	-3	R	1	-3	P
77	S	P	-1	-1	P	0	3	P	0	1	P	0	4	P	0	2	P	0	0	P	1	3	R	0	-1	P	1	-1	S	1	-4	P
78	S	R	1	-1	R	1	1	R	0	-1	R	1	2	P	1	0	R	-1	-2	S	-1	1	R	0	-1	S	0	-1	P	-1	-3	R
79	R	R	-1	-1	P	1	1	P	1	0	P	1	3	P	1	-1	S	-1	-1	R	1	0	P	0	1	R	0	0	S	0	-3	P
80	S	P	0	0	P	0	3	P	-1	2	P	0	3	R	-1	1	P	-1	-1	P	1	-1	S	1	2	R	-1	0	R	0	-3	P
81	S	P	0	-1	R	1	1	R	1	0	R	1	1	R	0	1	R	-1	-1	R	-1	-2	R	-1	3	S	1	1	R	1	-1	R
82	P	P	-1	-2	R	-1	1	R	-1	1	P	-1	1	P	-1	1	P	-1	-1	P	0	-1	P	-1	4	R	0	0	S	1	0	P
83	P	S	1	-1	S	-1	1	S	1	1	R	1	2	R	1	2	P	0	0	S	0	0	R	1	3	P	1	0	S	0	1	R
84	P	P	1	-1	S	-1	1	S	0	1	P	1	0	R	0	2	S	0	-1	P	-1	1	S	0	1	R	0	0	S	1	3	P
85	P	P	0	-1	S	0	1	S	1	1	P	-1	-1	S	-1	0	S	1	1	S	-1	1	S	0	1	S	1	-1	S	-1	5	S
86	P	P	1	0	S	-1	3	P	0	3	S	-1	0	S	0	0	S	1	3	S	0	3	S	0	2	P	1	-1	P	0	5	S
87	S	S	-1	1	P	0	3	P	-1	2	S	0	0	S	-1	0	S	1	3	S	1	3	S	1	2	S	-1	-1	S	0	4	S
88	S	R	1	1	R	1	3	R	1	2	R	1	0	R	-1	0	R	-1	3	P	1	3	P	1	2	R	0	0	S	1	3	P
89	S	R	1	1	P	1	3	P	-1	2	P	-1	2	P	0	2	S	0	4	R	-1	1	S	1	2	R	0	1	S	-1	2	S
90	S	P	0	2	P	1	1	P	-1	0	P	0	1	P	0	2	P	1	3	S	1	2	S	1	1	S	0	3	P	-1	1	P
91	S	R	1	1	P	1	-1	R	1	-2	R	1	0	R	-1	0	R	1	1	P	0	1	R	-1	0	P	-1	2	S	-1	-1	R
92	R	P	0	2	P	1	-3	R	1	-1	P	0	0	P	1	0	S	1	1	P	-1	-1	P	-1	0	R	0	1	P	0	-1	S
93	R	P	0	3	R	1	-1	P	0	0	R	0	1	R	0	1	R	0	0	P	-1	0	R	0	1	P	1	1	R	1	0	P
94	R	R	1	3	P	1	-2	P	1	0	S	1	0	S	1	0	S	0	-1	S	1	2	R	1	2	R	1	1	S	-1	0	R
95	S	S	1	2	P	-1	0	S	-1	2	P	1	0	P	-1	0	S	-1	-2	P	0	0	P	1	2	P	1	0	S	1	-1	S
96	R	R	-1	3	R	1	0	R	-1	3	R	-1	0	R	-1	0	S	1	-1	R	-1	-1	S	-1	1	P	-1	-1	R	-1	0	R
97	S	R	-1	2	P	1	1	P	-1	2	P	1	-1	R	1	-1	R	1	-3	R	1	0	S	-1	-1	P	1	1	R	-1	0	R
98	R	R	1	2	P	0	-1	R	1	1	P	0	-3	S	1	-1	S	1	-1	R	1	0	R	-1	-2	P	0	0	S	-1	0	R
99	R	P	1	1	R	1	0	R	1	0	S	-1	-2	R	1	-2	R	1	-2	R	1	-1	P	1	-2	S	0	0	R	-1	-1	P
100	S	P	1	2	P	0	-1	S	1	-1	S	1	-2	S	1	-1	S	-1	-1	R	-1	0	S	-1	-1	S	-1	-1	S	0	0	P
101	S	P	1	1	R	1	-1	R	-1	-1	R	-1	-1	R	1	0	P	1	-1	P	1	2	R	0	0	R	1	0	S	0	0	P
102	S	R	0	0	P	0	0	R	0	0	R	0	0	R	0	1	P	0	-1	S	0	1	S	1	2	S	0	0	P	0	0	R
103	S	R	0	0	P	1	0	R	-1	2	P	1	2	P	1	1	R	0	-3	R	-1	0	P	0	2	S	0	1	S	0	-2	R
104	P	S	1	1	P	-1	-2	R	-1	3	P	1	0	R	1	1	R	1	-1	R	1	1	P	1	1	P	0	0	S	1	-1	R
105	P	S	1	1	S	1	-2	S	-1	2	R	1	1	P	-1	0	P	1	-2	S	1	0	R	-1	0	P	0	1	S	-1	0	S
106	P	S	0	3	S	1	0	S	0	3	S	1	0	S	0	0	S	1	-2	P	1	0	P	1	-1	P	-1	1	S	-1	1	S
107	S	R	-1	5	P	1	0	S	1	3	S	1	0	S	1	0	S	1	0	R	1	1	R	1	-2	S	1	0	R	1	2	R
108	S	R	1	5	P	1	0	P	1	2	R	-1	-1	R	1	-1	S	1	1	R	1	2	S	1	-1	P	1	0	P	1	4	R
109	R	S	0	5	R	-1	0	R	1	0	P	0	1	P	-1	1	R	-1	0	S	-1	2	P	-1	0	P	-1	-1	R	-1	3	S
110	R	R	-1	3	P	1	0	P	1	1	P	1	2	P	1	3	P	-1	1	S	-1	2	S	-1	1	P	0	0	R	0	2	R
111	R	P	0	2	R	0	0	R	0	1	P	0	4	P	0	4	P	0	2	P	0	0	S	-1	1	R	1	1	P	-1	1	P
112	S	P	1	2	P	0	-1	P	1	0	R	-1	4	P	0	4	P	-1	2	P	0	1	P	-1	0	S	0	1	R	-1	1	P
113	S	P	1	0	R	1	-1	R	1	-1	P	1	5	P	1	3	P	0	1	P	1	-1	S	0	-2	P	-1	1	R	1	1	P
114	S	R	-1	-2	R	-1	1	P	-1	1	R	1	3	P	1	1	S	0	0	P	-1	-3	R	1	-2	S	0	1	P	0	3	P
115	S	R	1	0	R	0	2	R	1	0	P	0	3	R	0	-1	P	0	0	S	0	-3	R	1	-2	R	0	0	S	1	2	P
116	S	P	-1	1	R	-1	2	R	1	0	P	1	1	R	1	-1	R	1	-2	R	1	-2	S	1	0	R	0	0	S	0	2	P
117	S	S	1	-1	R	1	3	R	1	1	R	-1	-1	P	1	-1	P	-1	-2	P	1	-2	S	1	1	R	-1	1	R	1	1	R
118	R	R	1	0	R	0	5	S	1	3	P	-1	-1	R	0	-1	R	0	-2	P	0	-2	P	-1	2	S	-1	2	R	0	1	R
119	R	P	0	1	R	0	4	P	1	1	R	0	1	P	0	0	P	1	-1	R	-1	0	S	-1	3	P	1	2	S	-1	0	R
120	R	P	1	1	P	0	3	P	1	3	S	1	0	P	-1	2	P	-1	0	P	-1	1	P	-1	1	P	0	3	P	1	0	P
121	S	P	0	1	P	0	3	R	-1	3	P	-1	0	R	-1	2	R	-1	2	R	1	2	R	-1	1	S	1	3	R	0	1	P
122	S	R	1	1	R	1	1	R	-1	3	R	1	0	R	-1	2	P	0	2	P	1	2	P	1	2	P	-1	2	P	-1	2	R
123	S	R	1	2	R	1	1	P	1	3	P	1	0	P	1	4	R	0	2	R	0	2	S	0	1	P	1	0	R	1	0	R
124	R	R	0	3	R	1	2	P	1	3	R	1	-2	R	-1	3	R	1	3	R	0	2	R	-1	0	R	0	0	P	1	1	R
125	R	P	0	2	R	-1	2	R	-1	3	P	-1	-2	R	-1	2	R	-1	2	P	-1	2	R	0	1	P	0	-1	S	1	3	R
126	R	P	1	2	R	-1	1	P	-1	2	P	1	0	P	1	1	P	-1	1	P	-1	2	S	1	0	R	0	-1	R	1	1	P
127	S	P	1	4	P	1	2	P	0	2	R	0	2	R	0	1	R	1	1	P	0	2	R	0	-2	R	1	-1	S	0	0	P
128	S	S	-1	2	R	1	0	R	-1	0	P	-1	2	R	0	1	P	1	3	R	0	2	S	1	0	P	-1	1	R	1	1	R
129	S	R	-1	1	R	0	0	P	1	2	R	1	2	R	-1	3	R	0	1	R	1	2	R	-1	0	P	1	1	S	-1	1	R
130	R	R	0	2	S	1	1	R	1	0	R	1	3	P	1	4	R	-1	2	R	1	3	R	-1	1	P	1	0	P	0	0	P
131	R	S	-1	1	R	1	0	P	1	0	P	1	2	R	1	5	P	1	2	P	0	2	P	1	1	P	1	0	P	0	2	R
132	S	S	1	-1	P	-1	0	P	0	0	R	0	2	P	0	4	P	0	2	P	1	2	P	1	3	P	-1	1	P	0	3	P
133	S	P	1	0	R	0	0	R	0	0	R	0	2	R	0	2	R	0	0	S	0	2	R	0	1	R	1	-1	P	1	2	R
134	S	S	1	-1	R	1	0	P	0	0	R	-1	4	R	-1	2	R	0	2	S	-1	1	S	0	2	R	0	1	P	1	0	R
135	R	R	1	-2	P	1	0	P	-1	0	R	1	4	P	-1	2	R	-1	2	R	0	0	R	-1	1	S	-1	3	P	0	-1	R
136	R	P	-1	-2	R	1	2	P	1	1	P	1	4	P	0	2	P	1	2	R	0	0	R	-1	1	S	0	1	S	1	-1	P
137	P	S	1	0	S	-1	2	R	1	1	P	1	4	R	-1	3	R	1	2	P	0	-1	S	0	0	R	0	-1	S	1	-3	R
138	P	S	0	1	S	1	4	S	-1	1	S	0	3	S	1	3	R	-1	2	P	0	0	P	1	2	R	-1	-1	R	-1	-1	S
139	P	S	0	3	S	-1	4	R	-1	1	S	1	3	S	1	3	S	1	0	R	1	0	R	0	1	S	1	-3	R	0	-1	S
140	S	R	1	4	S	0	4	S	0	1	S	1	3	P	1	3	R	1	0	S	1	-1	S	1	0	S	0	-3	S	0	-1	S
141	S	R	0	5	R	-1	3	S	0	0	R	0	3	R	-1	1	R	-1	1	R	-1	-1	R	-1	0	S	-1	-2	P	1	-2	R
142	R	S	-1	5	R	-1	4	P	-1	-1	R	-1	3	R	1	1	P	1	1	P	0	0	P	1	1	R	1	-1	S	1	-2	R
143	R	S	1	3	P	-1	3	R	0	1	P	1	3	P	0	2	P	1	3	P	-1	1	P	0	1	P	1	0	S	0	-4	P
144	S	P	1	1	P	1	3	R	0	0	P	-1	3	P	0	2	P	0	5	P	1	2	P	0	2	P	1	2	P	1	-4	P
145	S	R	0	-1	R	0	1	R	0	2	R	1	1	R	-1	0	R	-1	3	R	-1	2	S	1	2	P	0	0	R	1	-4	R
146	R	R	0	-1	R	1	2	R	-1	3	R	0	2	R	0	2	R	-1	3	R	0	3	P	-1	2	S	-1	-1	R	-1	-3	R
147	R	S	-1	-2	P	0	1	R	1	3	P	-1	1	P	-1	1	S	0	2	P	-1	2	P	1	2	R	1	-2	S	0	-2	P
148	S	P	1	-2	P	0	2	P	1	2	P	1	2	R	1	2	R	0	0	P	-1	2	P	0	2	R	1	-2	P	1	-2	P
149	R	R	1	-2	P	0	0	P	1	1	R	-1	0	R	-1	2	R	1	0	R	0	0	R	-1	0	P	-1	-2	S	0	-2	R
150	S	P	-1	-1	P	-1	2	P	-1	1	R	-1	1	R	1	3	R	1	1	P	1	1	R	-1	1	S	1	0	S	0	-2	R
151	R	R	1	-3	R	-1	0	R	-1	-1	P	1	1	P	0	3	S	1	1	P	1	-1	R	1	2	S	0	1	S	0	-3	P
152	R	R	-1	-3	P	-1	0	R	-1	-1	P	-1	2	P	-1	4	P	-1	0	P	-1	0	R	-1	1	R	-1	1	R	0	-4	P
153	S	S	-1	-2	S	-1	0	P	-1	-1	R	-1	2	R	-1	4	R	-1	2	R	0	0	P	1	0	S	0	1	P	-1	-3	R
154	S	P	-1	-1	R	0	1	R	-1	-1	R	1	4	R	1	4	R	1	2	R	1	2	R	1	0	P	1	0	P	0	-3	R
155	P	R	1	-2	P	1	1	P	1	-1	R	0	5	P	-1	5	R	1	3	R	-1	3	R	1	1	R	-1	-2	R	1	-3	P
156	P	S	-1	-2	S	1	2	S	-1	0	S	-1	3	S	1	4	P	1	1	P	1	3	R	0	-1	S	0	-3	P	-1	-4	S
157	S	S	0	-1	S	0	3	S	-1	1	S	1	3	S	0	4	R	0	2	R	0	2	S	1	-2	R	1	-1	S	1	-3	S
158	S	P	-1	-1	P	1	2	S	-1	1	S	0	2	P	-1	3	S	-1	2	S	0	2	P	1	-2	P	-1	0	S	1	-3	P
159	P	P	-1	-2	R	1	1	P	1	2	R	1	1	P	-1	1	S	-1	1	S	1	1	R	-1	-2	S	0	-1	R	0	-2	R
160	P	S	1	-1	S	0	-1	S	0	1	P	0	-1	R	0	0	P	0	1	S	1	1	R	-1	-4	P	-1	1	S	1	-2	R
161	P	P	-1	1	R	-1	0	R	1	2	R	-1	0	P	1	-1	P	0	2	S	1	3	S	1	-4	S	1	2	S	-1	0	S
162	S	S	-1	0	R	0	-2	S	-1	0	S	-1	-2	S	0	-2	S	0	2	S	1	4	R	1	-2	S	1	2	S	0	1	S
163	S	R	0	0	R	-1	-1	R	0	0	R	0	-2	R	-1	-2	R	1	1	P	1	3	P	-1	-1	S	-1	1	R	1	1	P
164	R	R	1	2	P	-1	1	R	1	1	P	-1	-1	R	-1	0	P	0	2	P	1	2	P	1	-1	P	0	2	R	1	2	R
165	R	P	1	2	P	-1	3	P	0	1	P	0	1	P	1	0	P	1	2	P	0	2	P	0	1	R	1	2	R	-1	3	P
166	S	P	1	2	S	0	3	S	1	1	S	1	2	R	0	2	P	0	3	R	0	2	P	-1	3	P	1	2	R	0	2	P
167	S	R	1	1	R	-1	4	R	-1	2	P	1	3	R	1	3	R	0	2	R	0	2	R	-1	1	S	0	0	P	1	2	R
168	P	P	0	2	R	0	4	P	1	3	P	1	2	R	1	4	P	0	3	P	0	3	P	0	1	P	-1	0	R	-1	1	P
169	P	S	0	1	S	0	2	S	-1	2	S	1	1	S	1	2	S	1	2	R	1	4	P	0	2	P	0	0	P	1	-1	R
170	P	S	1	2	R	-1	2	R	-1	3	S	-1	1	R	-1	3	R	0	2	R	0	2	P	1	1	P	0	-1	P	1	-1	R
171	P	S	-1	2	R	-1	0	S	-1	1	R	-1	1	R	-1	1	S	-1	0	P	1	0	S	0	0	S	1	-1	S	1	-1	S
172	R	S	0	4	S	1	-1	R	0	2	S	0	0	S	0	-1	S	1	2	S	0	-1	P	0	2	S	1	1	P	0	-1	S
173	R	P	-1	2	P	-1	-3	P	1	1	P	-1	0	P	1	-3	R	1	0	R	1	-3	S	1	2	P	-1	0	P	1	1	P
174	R	P	0	3	R	1	-1	P	-1	2	R	-1	1	S	1	-1	P	1	0	P	0	-3	S	0	1	R	1	1	R	0	3	P
175	S	P	1	3	R	1	-2	P	-1	2	P	1	0	P	1	-3	P	-1	0	P	0	-1	P	0	0	P	-1	1	R	0	3	P
176	S	R	1	1	P	-1	0	P	0	2	R	1	-2	S	0	-3	P	-1	0	P	0	-1	P	1	-1	P	0	0	R	0	4	R
177	S	R	0	1	P	-1	0	P	-1	0	P	1	0	P	-1	-2	S	0	-2	R	1	-2	S	0	-3	R	0	-2	R	1	4	R
178	R	R	1	3	R	0	0	R	1	-1	P	0	0	P	0	-2	P	0	-1	R	1	0	P	1	-4	S	-1	0	S	0	4	R
179	R	P	1	2	P	-1	-1	P	-1	-2	R	-1	0	P	-1	-2	R	1	0	P	0	0	S	1	-2	S	-1	-2	S	-1	2	P
180	P	P	-1	2	P	-1	0	P	1	-2	R	1	0	P	1	0	R	1	-1	R	0	0	P	-1	-2	S	-1	-3	R	1	1	P
181	P	S	-1	3	S	0	-1	S	-1	-1	S	-1	0	S	-1	1	S	0	-1	S	-1	0	S	-1	-1	S	1	-1	R	-1	-1	S
182	P	P	0	3	S	1	1	S	1	1	S	1	0	S	1	2	S	0	1	S	0	2	S	1	1	S	1	1	S	1	-3	P
183	R	S	-1	2	S	1	3	S	1	3	S	-1	2	P	-1	4	R	-1	2	R	1	2	R	-1	2	R	0	1	R	0	-3	S
184	R	P	0	1	R	0	2	S	-1	2	P	-1	0	P	0	4	P	0	1	R	-1	2	P	1	1	R	0	2	P	-1	-2	P
185	S	P	-1	1	S	-1	1	S	0	0	S	-1	1	S	1	4	R	-1	2	R	-1	1	R	-1	3	R	-1	3	S	1	0	S
186	S	R	0	0	R	0	1	R	1	0	R	-1	2	R	0	4	R	-1	4	R	-1	3	R	-1	4	P	0	3	R	0	1	R
187	R	R	-1	0	R	1	1	R	1	0	R	-1	2	R	-1	4	R	0	4	R	-1	3	R	1	4	R	0	1	P	1	3	R
188	R	P	-1	0	P	0	0	P	1	-1	P	1	1	P	1	3	S	0	3	R	0	2	R	1	3	P	0	0	P	1	3	P
189	P	P	1	2	R	0	2	S	-1	1	P	-1	3	R	-1	3	R	0	2	P	1	2	R	0	3	P	-1	1	S	1	4	R
190	P	R	1	1	S	-1	1	S	0	3	S	0	2	S	-1	1	S	0	0	S	1	2	P	1	1	S	-1	1	S	-1	4	S
191	P	S	1	1	S	0	2	S	1	4	R	-1	3	S	-1	2	S	1	0	S	1	2	R	-1	0	R	-1	1	S	1	5	S
192	S	S	1	1	S	1	2	S	1	4	P	-1	1	R	1	2	P	1	0	S	0	2	S	0	-2	R	1	1	S	0	5	S
193	S	S	1	1	R	1	2	R	1	4	R	0	0	R	-1	3	R	1	-1	R	1	2	R	-1	-2	S	0	2	P	1	4	P
194	S	R	1	0	P	0	2	P	1	4	R	1	0	P	0	3	P	0	1	P	0	3	P	-1	-1	P	1	1	S	-1	2	P
195	S	R	1	1	P	0	2	S	1	2	R	1	1	R	1	3	R	0	1	S	0	2	P	0	-1	P	0	0	R	1	1	S
196	S	R	1	3	R	0	0	P	1	1	R	1	1	R	0	3	R	0	1	R	0	1	S	1	-2	R	1	-2	P	-1	1	P
197	S	R	-1	3	R	0	0	P	0	-1	S	1	3	P	1	3	P	1	1	P	1	1	P	-1	-1	P	1	0	S	1	-1	P
198	S	R	0	4	P	0	1	R	0	-2	P	0	4	P	0	1	P	0	1	P	0	0	R	0	-2	R	0	-2	R	1	-1	R
199	R	P	1	5	S	1	-1	P	-1	-2	R	1	2	P	-1	-1	P	1	-1	R	-1	-2	S	-1	-2	P	-1	-1	R	0	1	P
200	R	S	1	5	P	1	-1	P	1	0	P	-1	1	P	1	1	P	1	1	P	-1	-1	R	1	-2	S	0	1	R	1	1	S
201	R	P	0	3	S	0	1	S	-1	1	P	-1	1	S	-1	1	P	-1	1	P	1	0	P	-1	-1	R	-1	1	P	-1	0	P
202	R	S	1	3	R	-1	-1	P	-1	1	R	1	1	R	-1	-1	R	0	1	R	-1	0	R	1	0	R	1	0	S	0	2	S
203	S	P	-1	1	R	1	-2	P	-1	3	P	-1	1	P	-1	0	P	0	2	R	-1	1	R	-1	1	R	-1	1	P	-1	1	P
204	S	P	-1	-1	P	1	0	R	-1	1	R	0	1	R	-1	0	S	1	2	P	1	3	R	0	1	P	-1	1	R	0	-1	P
205	S	R	1	-3	P	0	0	S	0	1	S	1	2	R	0	0	P	-1	1	R	-1	2	S	1	3	R	1	-1	R	1	0	S
206	S	P	0	-1	R	0	-2	P	1	0	R	0	1	P	1	0	P	1	-1	R	0	2	S	-1	3	P	1	1	R	-1	1	P
207	S	R	1	-3	R	1	0	S	1	0	R	0	1	S	0	0	R	0	-3	R	0	2	P	1	2	P	-1	0	R	0	1	R
208	R	R	1	-1	R	-1	1	P	0	-1	P	0	2	P	-1	0	P	1	-2	P	-1	3	R	1	1	S	-1	-1	R	-1	3	P
209	S	P	-1	0	R	-1	0	P	1	1	P	1	4	P	-1	2	P	-1	0	R	-1	3	R	0	0	P	-1	-3	S	-1	4	R
210	R	R	0	0	R	1	2	R	0	-1	R	1	2	R	1	0	R	0	-1	R	1	5	R	-1	0	R	-1	-3	S	1	3	R
211	R	P	1	-1	P	1	3	R	-1	-1	P	1	2	P	-1	-1	R	1	0	S	1	4	R	-1	0	S	1	-4	R	1	1	S
212	R	P	1	1	P	1	3	R	-1	0	R	1	2	R	1	1	P	1	1	R	1	2	R	1	0	R	0	-4	S	-1	0	R
213	R	R	0	1	S	1	3	P	0	0	P	0	1	S	0	1	P	0	1	S	0	1	S	0	1	S	1	-3	P	1	-2	S
214	R	P	0	1	P	1	2	P	1	0	P	1	1	P	1	-1	R	0	1	R	0	-1	S	-1	0	R	0	-3	S	1	-1	P
215	S	P	-1	3	R	-1	2	P	1	2	P	-1	3	P	-1	1	S	0	2	R	0	-2	R	-1	-2	S	-1	-2	R	-1	-2	P
216	S	R	0	2	R	-1	3	R	0	1	R	-1	2	R	0	0	R	0	2	S	1	-1	P	-1	-1	P	-1	-2	P	-1	0	R
217	S	R	1	2	R	-1	3	S	-1	2	R	0	2	R	0	0	P	0	3	P	-1	0	P	-1	-2	S	-1	-2	R	1	-1	R
218	R	R	0	2	R	0	3	R	0	2	R	-1	3	R	-1	1	P	-1	1	R	-1	-1	P	0	-3	P	0	-2	R	0	1	R
219	R	P	0	2	P	0	4	P	0	1	P	0	2	P	1	2	P	1	1	P	0	0	S	1	-1	R	-1	0	S	1	0	P
220	P	P	-1	2	P	-1	4	S	1	1	P	1	2	R	-1	2	R	-1	2	R	0	1	R	0	-1	P	1	0	S	0	0	P
221	P	S	0	3	S	-1	3	S	1	3	S	-1	3	S	1	2	S	0	1	S	1	-1	S	-1	-3	S	1	0	P	-1	0	S
222	R	S	-1	3	R	0	3	S	1	3	S	1	3	S	0	2	S	0	1	S	0	0	S	-1	-1	S	-1	2	S	0	1	R
223	R	P	1	1	P	0	2	P	0	2	S	0	1	S	1	0	S	1	1	S	-1	0	P	-1	-1	R	1	1	S	0	-1	P
224	S	P	1	2	P	1	3	R	-1	3	P	1	0	S	-1	-1	S	1	-1	R	-1	-1	S	-1	-1	S	0	0	P	1	-2	P
225	S	S	1	0	S	-1	1	R	1	3	R	-1	-2	R	1	-2	R	-1	-2	R	-1	-1	S	1	0	R	1	0	R	0	-2	S
226	S	P	1	0	P	-1	1	S	-1	3	P	-1	-1	P	-1	0	P	-1	0	R	-1	1	S	-1	1	S	0	1	R	0	-2	S
227	S	R	1	-2	R	1	-1	P	1	2	P	1	-3	R	1	-2	P	1	-2	P	1	1	P	0	0	R	-1	0	P	0	-1	P
228	S	R	1	0	P	-1	0	R	0	2	P	-1	-3	R	-1	0	S	-1	-2	R	-1	1	R	1	0	S	0	2	P	0	-1	R
229	R	R	-1	0	S	1	-2	R	1	2	R	1	-3	R	-1	2	R	-1	-1	P	-1	3	S	-1	0	P	1	2	S	-1	-1	R
230	R	R	1	1	P	-1	-2	R	1	1	P	-1	-2	P	-1	2	R	1	-1	R	-1	3	R	-1	-1	R	0	3	R	1	-1	R
231	R	P	0	1	P	0	-1	R	1	0	S	1	-2	R	0	2	P	0	-2	P	0	2	S	1	-1	S	-1	2	P	0	-2	R
232	R	P	0	3	S	0	1	P	0	0	P	0	-2	R	0	3	R	0	0	R	0	2	R	1	-2	P	-1	1	S	0	-2	R
233	R	P	-1	3	R	-1	-1	P	-1	2	S	0	0	R	-1	2	P	1	1	R	-1	3	R	-1	-1	R	1	1	P	1	-2	P
234	S	P	0	3	P	0	0	R	1	2	P	-1	0	P	1	1	S	-1	2	S	0	2	R	1	-2	R	1	1	R	0	0	S
235	S	R	0	2	R	1	0	R	1	3	R	-1	-1	R	0	0	R	-1	2	R	0	1	P	0	0	P	0	1	R	1	2	R
236	R	P	1	3	P	1	0	R	-1	4	P	-1	-1	R	-1	0	R	1	3	P	0	2	R	1	-1	R	-1	0	P	-1	3	P
237	S	R	-1	3	R	0	0	P	-1	4	P	1	1	P	0	0	P	0	2	P	0	2	P	1	0	R	1	1	P	-1	3	R
238	R	P	-1	3	R	1	2	R	0	2	R	-1	-1	R	1	-1	R	1	1	R	0	1	P	1	-1	R	-1	1	R	1	3	P
239	R	P	1	3	P	0	2	R	1	1	P	-1	0	P	-1	-1	R	-1	0	R	0	1	R	0	0	S	1	1	R	0	2	P
240	R	P	1	5	P	0	4	P	0	0	R	0	2	R	0	1	P	1	0	R	0	1	P	-1	-1	R	-1	-1	P	0	1	P
241	P	R	0	5	S	1	4	R	0	0	P	0	1	P	0	0	P	1	0	P	1	0	P	0	1	S	1	0	S	0	1	R
242	P	R	-1	3	S	-1	4	S	-1	-1	S	-1	0	R	1	0	R	-1	0	P	1	-1	R	0	1	R	-1	1	R	-1	1	R
243	P	S	1	1	R	0	4	S	1	1	S	1	2	S	1	0	P	1	0	P	-1	0	R	1	1	S	0	-1	P	0	1	R
244	P	P	-1	1	R	1	3	P	0	2	R	-1	3	P	-1	1	P	1	0	S	1	0	S	1	-1	R	0	0	R	0	1	R
245	P	S	-1	0	S	-1	1	R	1	2	S	1	1	S	1	0	S	1	0	S	1	1	P	1	0	R	0	0	S	1	0	S
246	P	S	1	0	S	1	1	S	1	0	P	-1	2	P	-1	1	S	-1	0	S	-1	2	R	-1	-1	P	-1	-1	S	1	0	S
247	R	S	0	2	R	0	1	S	1	2	P	1	2	P	0	1	P	-1	1	S	-1	3	S	0	-2	P	-1	-2	R	-1	0	S
248	R	R	-1	2	P	-1	0	P	-1	0	P	1	2	P	1	3	P	-1	3	P	0	2	P	-1	-2	P	1	0	R	0	1	P
249	P	S	-1	1	R	1	2	R	1	0	R	1	2	S	1	3	P	1	4	P	0	3	P	-1	0	P	0	0	S	1	1	R
250	P	S	-1	2	P	1	2	S	-1	-1	S	1	2	S	1	4	S	-1	4	P	-1	2	P	1	-1	R	1	1	P	1	3	S
251	P	S	1	2	S	1	1	S	1	1	S	-1	2	R	-1	4	R	1	4	R	0	1	R	0	-1	P	-1	1	R	0	2	R
252	R	P	1	2	P	0	1	P	1	1	R	0	3	S	0	3	P	0	2	P	0	-1	R	-1	-1	S	1	1	P	1	0	R
253	R	R	0	4	P	0	2	P	0	3	P	1	2	P	1	1	P	0	2	R	1	1	R	0	0	P	0	-1	S	-1	1	R
254	R	P	0	4	P	1	2	R	1	3	S	-1	2	S	0	1	R	1	2	R	1	0	S	0	-1	S	0	-1	R	0	0	R
255	R	S	0	4	P	1	4	P	1	4	P	0	2	R	-1	-1	P	1	2	R	1	0	P	-1	-2	R	1	-2	S	0	-1	S
256	R	R	1	2	S	-1	5	P	-1	4	P	-1	2	P	1	-2	P	1	2	P	1	0	R	1	-1	P	1	-1	R	-1	-2	S
257	R	S	0	1	P	1	3	P	0	4	P	0	2	S	0	0	P	0	4	P	0	2	P	0	0	R	0	0	R	1	-1	P
258	P	P	-1	-1	P	-1	3	P	0	4	S	0	3	P	1	0	P	0	4	P	1	2	P	0	1	P	1	1	P	-1	-2	P
259	P	S	1	-1	S	-1	2	S	1	3	S	-1	3	S	-1	-1	S	-1	3	R	-1	2	S	1	1	R	1	0	S	1	-1	S
260	P	S	1	-1	S	1	2	R	1	4	R	0	5	S	0	1	S	-1	4	S	1	1	P	-1	3	R	-1	0	R	-1	0	R
261	P	S	1	1	R	-1	2	P	1	2	S	1	3	S	1	2	P	0	4	P	0	2	P	-1	2	R	0	-1	S	1	0	R
262	P	P	0	2	R	0	2	S	0	1	R	0	3	S	1	2	S	-1	3	S	0	1	S	0	2	S	-1	-3	R	1	1	S
263	P	P	0	3	P	-1	0	R	1	1	S	-1	1	R	-1	4	S	-1	3	S	-1	1	S	0	2	R	-1	-2	P	0	0	S
264	P	S	-1	3	S	-1	0	S	-1	0	S	0	1	P	0	3	S	-1	4	S	-1	2	P	-1	3	P	-1	-3	P	0	0	S
265	S	S	1	3	S	1	0	P	-1	0	R	-1	1	R	1	2	S	1	4	P	1	4	P	-1	2	P	0	-2	P	0	-1	S
266	S	R	1	2	R	1	-1	R	1	0	R	-1	3	R	-1	2	R	-1	3	R	1	2	S	1	1	S	1	-2	P	1	-1	R
267	R	P	1	2	P	1	1	P	-1	1	P	-1	3	R	1	2	R	1	4	R	-1	3	P	0	1	P	1	-1	P	-1	-3	R
268	R	R	0	3	P	1	3	R	1	1	P	0	5	P	0	1	P	0	3	P	1	2	R	1	1	P	1	-1	S	1	-1	R
269	R	R	-1	3	P	-1	4	S	0	2	P	0	5	P	1	3	R	0	3	P	1	2	P	1	0	R	-1	1	S	-1	-2	R
270	R	P	0	2	R	0	4	P	0	0	P	-1	5	P	-1	4	P	-1	2	R	-1	2	R	-1	1	P	-1	1	P	0	-3	P
271	S	P	1	3	R	-1	4	S	1	2	P	-1	5	P	0	4	P	1	3	P	0	3	P	-1	2	P	1	3	S	0	-1	P
272	S	P	0	1	R	-1	4	R	1	1	R	1	3	R	1	2	R	-1	1	R	1	1	P	0	1	P	-1	2	R	-1	0	R
273	S	P	0	-1	R	1	4	P	1	1	R	1	3	R	1	3	P	1	2	R	1	2	R	1	-1	S	0	0	R	-1	0	R
274	R	R	-1	-2	P	0	4	R	-1	0	P	1	3	P	1	3	R	1	0	R	1	2	R	0	0	R	1	-1	S	0	2	P
275	R	P	1	-2	P	0	4	P	1	1	R	0	3	R	-1	3	P	0	0	P	-1	1	P	-1	-1	S	-1	-1	P	-1	2	P
276	S	R	1	-2	R	-1	5	P	1	1	R	1	2	P	-1	2	S	1	0	S	0	2	S	-1	0	S	-1	-3	R	-1	2	R
277	S	P	0	0	R	1	5	R	-1	0	R	0	4	R	1	2	R	-1	1	R	-1	3	R	-1	1	R	0	-2	P	1	3	R
278	P	R	-1	0	R	1	5	R	0	0	R	1	4	S	1	2	R	-1	1	R	-1	3	R	-1	3	R	-1	0	R	-1	1	R
279	P	S	-1	0	S	-1	3	S	0	0	S	-1	2	S	-1	2	S	-1	1	S	1	1	R	-1	1	S	0	-1	R	-1	-1	S
280	P	S	-1	1	P	1	3	R	1	1	R	0	2	S	-1	2	R	0	2	R	-1	2	S	0	0	S	0	0	P	1	-1	P
281	S	S	-1	1	S	1	2	P	1	-1	P	1	1	S	0	3	S	1	0	S	-1	0	S	1	0	S	0	2	P	-1	-2	S
282	S	P	1	0	S	1	1	R	-1	-1	R	1	-1	R	-1	4	R	-1	0	S	0	0	R	-1	0	S	0	2	R	1	-4	S
283	S	R	-1	0	R	0	0	P	0	-1	R	-1	-1	R	1	4	P	1	0	P	-1	-1	S	-1	0	P	-1	1	S	1	-2	R
284	S	R	1	2	P	-1	2	P	-1	-1	R	-1	1	R	-1	4	R	-1	0	S	0	-1	P	1	1	S	1	1	S	-1	-1	R
285	R	R	-1	2	S	-1	0	R	-1	-3	R	-1	1	R	-1	4	R	0	0	R	0	-2	S	-1	1	P	1	0	R	0	0	R
286	R	R	0	1	P	1	-1	P	1	-2	P	0	2	R	0	3	S	0	1	P	0	-1	P	-1	-1	P	0	0	R	-1	0	R
287	R	P	1	1	R	0	0	R	0	0	P	-1	4	P	0	3	P	1	0	R	1	0	S	0	0	S	0	1	S	1	1	P
288	P	P	0	3	R	1	0	P	-1	-1	P	0	4	R	1	3	P	1	0	R	1	0	P	1	-2	R	-1	0	S	1	-1	R
289	P	S	1	2	S	0	-2	S	-1	0	S	0	3	S	1	1	R	1	1	R	0	0	R	1	-2	P	0	0	R	0	0	S
290	P	S	1	2	S	1	0	S	-1	2	P	-1	3	S	-1	1	S	0	-1	P	1	-1	R	-1	-2	R	1	0	R	0	-1	S
291	P	S	0	3	P	-1	2	S	-1	3	S	0	3	S	-1	2	P	-1	0	S	0	-1	S	0	-2	S	0	-2	S	1	-2	S
292	R	S	1	4	R	-1	1	S	1	3	S	1	3	S	1	3	S	-1	1	S	1	-1	S	0	-2	S	0	-2	P	1	-1	S
293	R	S	1	2	P	0	1	P	1	2	P	-1	1	P	-1	1	S	-1	-1	P	0	-2	R	0	-2	S	-1	-2	R	-1	1	S
294	R	R	-1	1	P	-1	3	P	0	3	R	0	2	S	1	3	P	1	-2	R	1	0	P	-1	-2	P	1	-2	R	0	0	R
295	R	P	1	0	R	0	3	P	-1	3	P	-1	1	R	1	1	P	0	0	P	0	1	R	0	0	S	0	-1	R	0	1	P
296	S	S	1	0	S	-1	2	P	0	3	P	0	2	P	-1	0	P	1	0	P	1	2	P	0	1	S	0	-1	R	1	2	P
297	S	R	0	-1	P	-1	2	R	1	1	P	0	0	R	0	-2	S	-1	-1	R	1	0	P	0	-1	S	0	-2	R	1	2	R
298	S	S	1	1	P	1	1	R	1	3	R	-1	0	P	0	0	P	-1	0	R	1	2	P	1	-1	R	0	-1	S	0	2	R
299	R	P	-1	2	P	1	-1	P	1	3	P	-1	0	P	1	-2	P	1	0	P	1	2	S	-1	-2	P	-1	1	R	-1	2	P
300	R	P	0	3	P	-1	-1	P	0	3	P	0	1	P	-1	0	P	1	0	P	-1	3	P	-1	-4	P	0	1	P	1	2	P

## Sheet: Player 50
Multi-AI competing and winning against humans in iterated Rock-Paper-Scissors game Lei Wang, Wenbin Huang, Yuanpeng Li, Julian Evans, Sailing He* Supplementary Information 2
Player 50 Data: Round number:	Player 50 played:	AI 1 played:	AI 1 Score:	AI 1 Last 5 Rounds Total Score:	AI 2 played:	AI 2 Score:	AI 2 Last 5 Rounds Total Score:	AI 3 played:	AI 3 Score:	AI 3 Last 5 Rounds Total Score:	AI 4 played:	AI 4 Score:	AI 4 Last 5 Rounds Total Score:	AI 5 played:	AI 5 Score:	AI 5 Last 5 Rounds Total Score:	AI 6 played:	AI 6 Score:	AI 6 Last 5 Rounds Total Score:	AI 7 played:	AI 7 Score:	AI 7 Last 5 Rounds Total Score:	AI 8 played:	AI 8 Score:	AI 8 Last 5 Rounds Total Score:	AI 9 played:	AI 9 Score:	AI 9 Last 5 Rounds Total Score:	AI 10 played:	AI 10 Score:	AI 10 Last 5 Rounds Total Score:	Multi AI played:
1	R	P	0	3	P	0	0	R	-1	3	S	0	1	P	1	1	P	-1	0	P	0	3	P	-1	-3	S	0	3	R	0	3	P
2	S	R	1	4	S	0	1	P	-1	4	P	-1	1	R	0	3	S	1	2	S	-1	5	P	1	-1	S	1	2	R	1	2	R
3	S	P	1	4	P	1	2	S	-1	2	R	0	1	S	-1	3	S	1	2	S	-1	4	P	0	-1	P	-1	2	S	1	2	P
4	S	R	-1	3	R	-1	2	S	0	1	S	0	1	S	1	4	P	-1	3	R	0	3	R	0	-1	R	1	0	S	0	2	S
5	S	R	0	3	R	1	2	R	-1	0	R	-1	0	P	-1	3	S	0	1	S	-1	3	S	0	1	R	1	0	S	0	2	R
6	R	R	1	3	R	1	2	R	-1	0	S	1	0	P	-1	1	P	0	0	S	-1	2	R	-1	0	S	1	0	S	1	1	R
7	R	R	0	2	P	0	1	R	1	0	R	0	0	P	0	1	R	-1	0	P	0	0	P	0	-1	P	1	0	S	1	0	R
8	S	R	0	1	P	0	2	R	-1	1	R	1	1	R	0	1	P	1	0	P	0	1	R	-1	1	R	0	1	P	1	-2	R
9	P	R	-1	3	R	1	2	S	0	2	R	1	1	S	0	2	R	0	-1	P	1	0	P	-1	3	S	-1	3	R	-1	-3	R
10	P	S	-1	1	P	0	0	P	-1	3	P	-1	0	S	-1	3	S	-1	-1	R	0	-1	R	-1	2	P	-1	3	P	1	-4	S
11	R	S	-1	1	S	0	-1	S	0	2	P	1	-1	R	0	5	R	-1	0	R	0	-2	P	-1	1	S	0	2	S	1	-4	R
12	S	P	-1	0	R	1	-2	P	1	1	S	1	1	S	1	4	R	0	-1	S	0	-1	P	-1	2	R	-1	2	R	1	-4	S
13	R	P	-1	-1	R	1	-2	P	1	0	P	1	1	R	-1	3	R	1	0	P	-1	-2	R	-1	0	R	1	2	R	0	-2	R
14	S	R	-1	-1	P	1	-1	R	1	0	P	1	1	S	-1	2	R	-1	1	P	-1	0	R	1	-1	P	-1	1	R	1	-1	S
15	R	R	0	1	S	0	-1	S	0	0	R	0	1	S	0	1	P	-1	3	R	1	-1	R	0	0	R	1	-1	R	1	1	S
16	R	R	-1	0	P	0	-2	R	1	-1	S	1	1	P	-1	-1	S	-1	3	P	-1	0	R	-1	1	S	0	-1	R	1	1	P
17	S	R	1	1	R	1	0	R	1	0	P	0	-1	S	1	0	S	0	2	S	1	1	R	0	0	R	1	-1	S	0	2	S
18	S	P	-1	3	S	1	0	S	0	2	S	1	-2	P	-1	0	P	0	1	P	-1	1	P	1	2	R	-1	-1	P	-1	1	P
19	S	R	-1	1	R	0	0	R	1	1	S	0	-3	R	-1	-1	R	1	0	S	0	-1	R	0	1	S	1	0	R	-1	0	R
20	R	R	0	1	R	0	2	P	0	1	R	0	-2	P	1	0	S	0	0	R	-1	0	S	0	1	R	0	1	R	1	0	S
21	P	P	1	1	P	1	3	P	-1	3	P	0	-2	P	1	2	P	1	-2	S	-1	0	S	1	0	P	0	1	S	-1	0	P
22	P	P	-1	1	S	-1	2	S	-1	3	R	0	-1	S	0	1	S	0	-1	S	1	0	R	1	1	R	-1	2	R	1	1	S
23	R	S	0	0	P	-1	2	R	-1	3	P	-1	-1	S	-1	2	S	1	0	R	0	1	S	0	-1	R	-1	0	R	0	0	R
24	S	P	0	0	R	0	3	R	1	3	R	-1	0	P	0	2	P	0	0	R	-1	2	S	-1	-1	R	-1	-1	R	1	1	R
25	S	R	1	-2	R	-1	3	P	0	3	P	0	1	R	-1	0	P	-1	-2	S	-1	3	P	1	-2	R	0	0	S	0	1	R
26	R	R	1	-1	R	0	4	R	0	1	R	1	0	P	1	0	P	1	-2	R	-1	3	P	-1	-2	R	0	1	S	1	1	R
27	P	R	0	-1	P	0	4	S	-1	1	S	0	0	R	1	1	P	-1	-1	P	0	2	R	-1	-2	R	-1	1	S	0	-1	P
28	R	S	1	-2	S	-1	3	S	-1	1	S	1	2	R	1	-1	S	0	-2	S	1	1	P	1	-2	S	-1	1	R	1	1	S
29	R	P	1	-2	R	0	1	S	1	0	P	1	0	R	1	0	R	-1	-2	S	1	0	S	-1	0	R	0	0	S	1	1	R
30	S	S	-1	0	R	0	0	R	1	-2	R	0	0	R	-1	1	P	-1	-1	P	1	-2	P	-1	-1	R	0	-1	R	0	-1	R
31	R	P	-1	-1	P	-1	0	S	1	0	P	-1	2	S	0	1	P	0	-1	S	1	-3	S	-1	-1	R	0	-1	R	0	0	P
32	R	P	-1	0	S	-1	1	P	-1	-1	S	0	3	S	1	-1	S	0	-1	S	1	-4	R	1	-3	R	-1	-1	S	-1	1	S
33	R	P	1	2	R	0	0	R	-1	-1	R	1	1	R	0	-1	R	-1	-2	P	1	-5	P	-1	-2	S	0	0	R	1	-1	R
34	R	S	1	4	R	-1	1	P	0	0	S	-1	2	S	0	-1	R	0	-1	R	1	-3	R	-1	-2	P	1	0	R	-1	-1	S
35	R	R	-1	2	R	1	1	P	0	2	P	0	0	S	0	-2	S	-1	-1	P	-1	-2	S	-1	-1	R	-1	1	P	-1	0	R
36	R	S	-1	2	P	1	0	P	1	2	P	-1	0	P	1	-4	R	1	-1	P	-1	0	S	-1	-1	R	1	0	P	-1	0	P
37	R	S	0	0	P	0	0	P	0	4	P	0	0	P	1	-2	P	1	-2	P	-1	2	S	1	-1	P	1	0	S	0	1	P
38	S	P	0	-2	R	-1	2	P	1	4	P	-1	2	P	-1	0	P	-1	0	S	0	4	R	0	-2	S	-1	1	R	0	1	P
39	P	P	1	-4	R	1	3	S	1	3	S	1	1	P	1	-1	P	-1	-1	S	1	3	S	-1	-2	R	0	2	R	-1	2	R
40	P	P	1	-3	S	-1	2	S	-1	3	S	-1	3	P	-1	0	R	1	-1	P	1	4	R	0	-1	R	0	0	P	1	1	S
41	R	S	1	-3	P	-1	3	P	-1	3	P	1	3	P	0	1	R	1	-1	P	-1	3	S	0	-1	S	-1	-1	S	1	0	P
42	S	P	0	-3	R	0	3	R	-1	3	R	-1	3	R	0	1	R	-1	-1	S	-1	3	S	-1	-1	S	-1	-2	R	-1	-2	R
43	S	R	0	-3	P	0	3	P	0	3	R	0	3	P	1	1	P	0	-1	P	-1	2	R	0	0	P	1	-3	S	1	0	P
44	S	P	1	-1	R	0	1	R	1	3	P	1	5	P	1	1	S	1	-1	R	-1	1	P	0	0	P	-1	-4	P	1	-1	R
45	R	R	1	-2	R	-1	3	R	1	3	R	1	3	S	-1	0	S	1	-1	R	1	1	R	-1	-2	P	-1	-4	P	1	-1	R
46	R	P	1	-2	P	-1	2	P	-1	2	S	0	2	S	-1	-1	S	0	-1	P	-1	1	P	0	-1	R	0	-2	S	-1	0	P
47	S	R	1	0	R	1	2	R	-1	2	R	1	0	R	1	-3	P	1	-2	R	0	1	P	0	1	S	-1	-1	R	0	0	R
48	P	R	0	2	R	0	2	R	0	2	R	0	0	S	0	-3	S	0	-4	S	0	2	S	0	0	P	0	-1	R	-1	0	R
49	P	P	-1	0	S	-1	2	S	1	2	S	-1	-2	S	-1	-1	S	1	-2	S	1	4	R	1	0	P	-1	0	R	0	-1	S
50	P	S	1	1	P	-1	2	P	1	2	P	1	0	P	1	1	P	1	-1	P	-1	4	P	1	0	P	0	1	P	-1	-1	P
51	S	S	0	2	S	1	2	S	1	2	S	1	0	R	1	2	S	1	0	R	1	4	R	1	0	R	1	0	R	-1	-2	R
52	S	R	1	1	S	1	1	R	1	1	P	1	1	S	1	4	R	1	1	P	-1	4	P	1	0	S	1	1	S	0	0	P
53	R	P	1	1	P	-1	0	S	1	1	R	-1	-1	R	1	3	S	1	3	R	1	2	P	1	0	P	1	1	S	1	-1	R
54	P	P	0	3	S	0	2	P	0	1	R	0	0	P	1	2	R	1	1	P	1	1	P	1	0	P	0	2	P	1	-1	P
55	P	P	1	3	S	0	2	P	1	0	P	0	-2	S	0	1	P	0	-1	P	0	0	S	0	1	S	0	2	S	-1	0	P
56	R	S	1	2	P	1	3	P	0	0	P	0	-2	P	1	2	P	0	-1	R	1	0	P	1	2	S	1	3	S	1	1	P
57	S	R	-1	1	R	-1	4	R	0	1	R	0	-1	R	-1	2	R	-1	0	S	0	-1	R	1	2	S	1	1	P	0	-1	R
58	R	R	-1	1	P	-1	5	R	1	1	R	0	1	R	0	3	R	1	0	R	0	0	P	1	4	R	1	1	S	1	-2	R
59	S	R	1	0	P	0	5	P	-1	2	R	1	1	R	0	3	R	1	1	S	0	0	S	-1	4	S	1	0	P	1	-2	P
60	S	R	1	1	R	-1	3	P	1	1	P	0	3	P	0	4	P	-1	3	R	1	0	P	-1	4	S	0	0	S	1	-3	R
61	S	P	1	2	R	0	3	P	1	0	R	0	2	S	0	2	S	1	2	P	0	1	S	1	2	P	-1	-1	S	1	-4	R
62	R	R	0	2	R	-1	3	P	1	-2	P	1	2	P	-1	1	S	-1	1	P	-1	0	P	1	1	S	1	-1	P	1	-3	R
63	R	P	-1	1	P	-1	2	P	1	-2	P	1	2	S	1	1	S	0	-1	P	1	1	S	0	1	R	0	-2	R	0	-1	P
64	R	P	1	2	P	-1	2	R	-1	-1	R	-1	3	R	-1	0	R	-1	-2	S	0	2	S	1	-1	S	1	-2	R	-1	0	P
65	R	S	0	2	P	1	4	P	1	0	P	0	2	S	-1	-1	P	-1	-3	R	1	1	R	-1	-2	S	-1	-3	R	1	1	P
66	P	S	0	0	R	1	4	R	1	2	P	1	4	P	-1	-1	R	-1	-1	S	0	0	R	1	-1	S	1	-4	P	0	1	R
67	P	P	-1	2	S	-1	2	S	1	2	S	1	3	R	1	-1	R	0	-2	S	0	2	P	-1	-2	S	-1	-2	R	0	1	S
68	R	R	-1	2	R	1	3	P	1	2	P	-1	3	P	1	-3	P	1	-2	S	1	2	P	1	-3	P	0	0	R	-1	-1	R
69	S	P	0	1	R	0	2	R	0	2	R	0	3	R	0	-1	R	0	0	P	0	0	S	-1	-1	S	0	1	P	-1	-1	R
70	R	R	1	-1	R	1	2	R	-1	3	P	0	4	R	0	0	S	0	1	P	1	0	P	0	0	P	0	2	R	-1	-2	R
71	S	R	-1	0	P	1	1	P	1	2	R	-1	4	R	1	1	R	1	-1	P	0	1	S	1	1	S	1	4	P	0	-2	R
72	S	P	0	0	P	-1	1	P	1	2	R	-1	5	P	0	2	P	0	1	R	1	-1	R	-1	2	P	-1	3	P	1	-3	R
73	R	S	-1	-1	P	1	-1	R	-1	0	R	1	5	R	1	2	R	1	1	R	1	-1	R	0	3	S	0	1	S	-1	-3	R
74	P	P	-1	-2	S	-1	0	S	-1	-1	S	0	4	P	-1	1	S	1	0	S	1	0	R	0	2	S	0	-1	P	-1	-4	S
75	P	P	0	-1	P	-1	0	P	-1	-1	S	-1	4	P	-1	0	R	1	0	R	1	2	R	1	1	P	1	0	R	0	-3	S
76	R	P	0	-1	S	0	0	P	0	-1	P	1	4	P	1	0	R	-1	0	S	1	0	S	0	-1	P	1	-1	S	1	-4	P
77	P	S	-1	-1	R	0	0	R	0	1	R	0	4	R	0	0	R	0	-1	S	1	0	P	0	-2	R	1	0	R	1	-4	R
78	P	P	1	1	S	1	0	S	0	1	P	1	2	R	1	0	S	-1	-1	S	-1	0	R	0	-3	R	0	0	S	-1	-4	P
79	S	S	-1	2	P	1	0	P	1	2	S	1	2	S	1	-1	S	-1	0	R	1	1	P	0	-4	S	0	0	R	0	-2	S
80	R	R	0	2	R	0	-2	R	-1	0	R	0	1	P	-1	-1	S	-1	-1	R	1	1	P	1	-4	P	-1	-1	S	0	-1	R
81	S	R	0	2	P	1	-2	P	1	0	R	1	0	S	0	0	R	-1	-1	R	-1	2	R	-1	-2	P	1	0	R	1	-1	R
82	S	R	-1	2	R	-1	-2	R	-1	-2	P	-1	0	P	-1	-1	R	-1	0	P	0	4	R	-1	0	P	0	-2	S	1	1	P
83	R	P	1	2	P	-1	0	R	1	0	P	1	0	P	1	-1	R	0	2	P	0	2	S	1	1	S	1	-2	P	0	2	P
84	P	R	1	3	S	-1	0	S	0	-1	S	1	1	S	0	1	R	0	1	P	-1	2	S	0	1	S	0	-2	S	1	2	R
85	P	S	0	2	P	0	2	S	1	1	S	-1	2	S	-1	2	S	1	0	R	-1	1	S	0	3	S	1	-1	S	-1	2	S
86	R	R	1	3	P	-1	2	P	0	2	P	-1	3	P	0	2	P	1	2	P	0	0	R	0	3	P	1	-1	R	0	4	R
87	S	P	-1	2	S	0	4	R	-1	4	R	0	3	S	-1	3	R	1	2	S	1	0	S	1	2	S	-1	1	P	0	3	P
88	S	R	1	0	S	1	3	R	1	4	P	1	5	P	-1	4	R	-1	2	R	1	1	R	1	1	P	0	2	S	1	2	P
89	S	R	1	0	R	1	2	R	-1	5	R	-1	3	P	0	2	P	0	3	P	-1	1	P	1	3	S	0	2	R	-1	1	R
90	R	S	0	2	R	1	2	P	-1	5	P	0	3	P	0	0	P	1	3	P	1	0	R	1	1	P	0	1	R	-1	1	P
91	R	R	1	0	S	1	2	P	1	5	S	1	3	P	-1	0	P	1	3	P	0	2	P	-1	0	R	-1	1	S	-1	0	P
92	S	R	0	0	R	1	0	P	1	5	R	0	1	R	1	0	R	1	3	R	-1	2	R	-1	1	R	0	0	P	0	-1	P
93	S	R	0	2	P	1	1	R	0	3	S	0	1	S	0	1	S	0	3	S	-1	3	S	0	2	S	1	1	P	1	-1	R
94	P	P	1	2	P	1	0	R	1	3	R	1	2	R	1	2	R	0	2	R	1	2	S	1	1	P	1	2	P	-1	-2	R
95	R	P	1	1	S	-1	-1	R	-1	1	P	1	0	P	-1	2	P	-1	2	S	0	2	R	1	3	S	1	2	P	1	-3	R
96	S	S	-1	3	R	1	-2	P	-1	0	R	-1	0	R	-1	2	S	1	2	P	-1	0	R	-1	3	P	-1	0	S	-1	-2	P
97	P	R	-1	3	R	1	0	P	-1	-2	S	1	2	R	1	2	P	1	1	P	1	-2	R	-1	3	R	1	-1	R	-1	-1	P
98	S	P	1	1	P	0	-2	S	1	-1	R	0	2	P	1	0	P	1	0	S	1	-3	R	-1	1	R	0	-3	P	-1	-1	P
99	P	R	1	-1	P	1	-2	R	1	-2	R	-1	3	R	1	-1	S	1	-1	S	1	-3	P	1	2	R	0	-2	R	-1	-1	R
100	S	S	1	-2	S	0	-2	P	1	-2	S	1	3	R	1	-1	R	-1	1	R	-1	-1	R	-1	1	P	-1	-3	P	0	-2	R
101	P	R	1	-3	R	1	-1	S	-1	-3	S	-1	2	S	1	-1	P	1	1	R	1	1	P	0	2	R	1	-3	P	0	-4	P
102	P	S	0	-4	S	0	-3	R	0	-1	R	0	2	S	0	-1	R	0	1	R	0	1	S	1	1	R	0	-3	R	0	-4	R
103	R	P	0	-2	R	1	-1	P	-1	-2	P	1	0	R	1	1	P	0	0	R	-1	0	R	0	3	R	0	-3	P	0	-4	R
104	S	P	1	0	R	-1	0	R	-1	-1	R	1	0	P	1	2	S	1	2	P	1	0	R	1	2	S	0	-4	S	1	-2	R
105	P	P	1	0	R	1	1	S	-1	1	P	1	2	P	-1	2	S	1	1	R	1	-2	R	-1	3	P	0	-3	S	-1	-1	P
106	R	S	0	0	S	1	0	S	0	3	R	1	2	R	0	1	S	1	1	R	1	-4	P	1	1	R	-1	-2	R	-1	1	R
107	R	R	-1	0	R	1	0	R	1	1	R	1	1	R	1	0	R	1	0	P	1	-3	S	1	2	R	1	-1	P	1	1	R
108	P	P	1	-1	R	1	-1	R	1	2	S	-1	2	P	1	-1	P	1	1	P	1	-1	S	1	0	S	1	0	S	1	3	S
109	S	S	0	-2	S	-1	-2	S	1	0	P	0	2	R	-1	-1	S	-1	0	S	-1	-1	S	-1	1	R	-1	1	P	-1	3	S
110	S	R	-1	-1	S	1	-3	S	1	-1	S	1	0	P	1	1	P	-1	0	R	-1	0	P	-1	0	P	0	2	P	0	2	P
111	P	S	0	0	P	0	-2	P	0	-2	S	0	0	S	0	0	P	0	-2	R	0	2	R	-1	0	R	1	1	P	-1	0	S
112	R	S	1	2	P	0	-1	P	1	-1	P	-1	1	S	0	1	R	-1	-1	S	0	1	S	-1	-2	S	0	0	R	-1	0	S
113	S	P	1	1	R	1	0	P	1	0	R	1	2	R	1	0	R	0	-1	S	1	-1	R	0	-2	S	-1	-1	S	1	-1	R
114	S	R	-1	0	P	-1	2	P	-1	0	S	1	2	S	1	1	R	0	0	P	-1	-1	P	1	-2	P	0	-2	R	0	-2	S
115	R	S	1	1	S	0	1	P	1	-1	P	0	3	S	0	0	S	0	1	P	0	-2	R	1	-3	R	0	-4	R	1	0	P
116	P	R	-1	-1	R	-1	0	S	1	0	S	1	4	S	1	0	P	1	1	S	1	-2	R	1	-2	R	0	-3	P	0	1	S
117	R	S	1	-3	S	1	-1	S	1	1	S	-1	4	S	1	0	P	-1	1	S	1	0	R	1	-2	P	-1	-3	P	1	1	S
118	R	P	1	-3	R	0	-3	P	1	-1	P	-1	2	P	0	0	P	0	2	P	0	0	P	-1	-1	R	-1	-1	R	0	2	P
119	S	P	0	-1	P	0	-4	S	1	1	R	0	2	R	0	0	R	1	2	R	-1	1	R	-1	-1	S	1	-1	S	-1	2	R
120	S	P	1	-3	P	0	-4	P	1	2	P	1	3	P	-1	1	P	-1	2	P	-1	3	P	-1	1	P	0	0	P	1	1	P
121	S	R	0	-3	R	0	-4	R	-1	0	S	-1	1	S	-1	1	R	-1	2	S	1	1	P	-1	0	S	1	-1	P	0	0	S
122	S	R	1	-1	R	1	-2	P	-1	0	P	1	0	P	-1	0	P	0	3	S	1	0	R	1	0	P	-1	0	S	-1	-1	P
123	R	P	1	1	R	1	0	R	1	0	P	1	0	P	1	0	S	0	1	P	0	1	R	0	1	R	1	-2	P	1	-2	S
124	S	R	0	1	S	1	0	P	1	-1	P	1	0	P	-1	0	P	1	-1	R	0	1	R	-1	0	S	0	-2	S	1	-1	P
125	R	R	0	3	R	-1	1	R	-1	-2	R	-1	-2	R	-1	-2	S	-1	-3	S	-1	1	S	0	0	S	0	-2	R	1	-1	S
126	S	P	1	4	P	-1	2	R	-1	-1	P	1	-1	S	1	-1	P	-1	-3	R	-1	1	R	1	0	P	0	-2	S	1	0	R
127	P	R	1	2	R	1	0	R	0	-1	P	0	-2	S	0	-1	S	1	-5	P	0	2	R	0	2	R	1	-3	S	0	1	P
128	R	R	-1	0	S	1	-2	S	-1	-1	R	-1	-1	R	0	1	R	1	-3	S	0	2	P	1	0	R	-1	-3	R	1	2	S
129	S	R	-1	-1	R	0	-3	P	1	-2	P	1	-2	P	-1	0	P	0	-2	R	1	0	P	-1	1	R	1	-3	R	-1	1	R
130	S	R	0	-1	P	1	-2	P	1	-2	S	1	-2	P	1	0	P	-1	-2	P	1	0	R	-1	-1	R	1	-2	S	0	2	R
131	R	R	-1	0	P	1	-3	P	1	-3	R	1	-2	P	1	-1	P	1	-2	S	0	0	P	1	1	P	1	0	S	0	2	R
132	P	S	1	1	R	-1	-1	S	0	-3	S	0	-1	S	0	0	S	0	0	P	1	-2	R	1	1	P	-1	2	R	0	1	S
133	P	S	1	3	R	0	-1	S	0	-1	S	0	0	P	0	0	P	0	0	P	0	-2	R	0	1	P	1	3	P	1	-1	S
134	R	P	1	4	P	1	-1	P	0	1	P	-1	1	P	-1	0	P	0	0	S	-1	-1	P	0	-1	S	0	3	R	1	-1	P
135	R	P	1	4	R	1	-1	R	-1	3	R	1	3	R	-1	2	R	-1	2	R	0	-3	R	-1	1	P	-1	1	R	0	-2	P
136	S	P	-1	4	S	1	0	R	1	4	P	1	3	P	0	3	R	1	3	S	0	-2	R	-1	0	P	0	1	S	1	-2	P
137	S	P	1	3	R	-1	-1	S	1	4	R	1	2	R	-1	1	S	1	3	P	0	-1	S	0	0	S	0	-1	R	1	-1	P
138	S	P	0	1	R	1	1	R	-1	3	R	0	2	R	1	1	R	-1	2	S	0	-2	S	1	1	R	-1	-1	R	-1	1	P
139	S	R	0	-1	R	-1	3	R	-1	3	R	1	2	R	1	2	R	1	3	S	1	-2	S	0	2	P	1	0	R	0	2	R
140	R	S	1	-1	S	0	3	P	0	3	P	1	2	P	1	2	P	1	3	P	1	-1	S	1	1	S	0	0	P	0	3	P
141	S	P	0	-3	S	-1	2	S	0	4	P	0	3	R	-1	3	R	-1	4	R	-1	0	R	-1	0	P	-1	-2	S	1	4	S
142	P	P	-1	-3	P	-1	2	P	-1	3	P	-1	3	P	1	5	P	1	4	P	0	1	P	1	0	P	1	-2	P	1	4	P
143	R	R	1	-2	P	-1	1	S	0	3	P	1	2	S	0	4	P	1	4	S	-1	2	S	0	0	R	1	-2	R	0	3	S
144	P	S	1	-1	P	1	1	R	0	1	R	-1	2	R	0	2	R	0	4	P	1	1	S	0	-1	P	1	-3	P	1	2	R
145	R	S	0	-1	S	0	0	S	0	-1	R	1	0	S	-1	0	P	-1	2	P	-1	1	P	1	0	S	0	-2	R	1	1	P
146	P	P	0	-1	S	1	0	P	-1	-3	R	0	-1	R	0	-2	R	-1	2	S	0	1	R	-1	2	R	-1	-2	S	-1	0	R
147	P	P	-1	0	P	0	1	P	1	-3	S	-1	-1	S	-1	-4	S	0	0	S	-1	1	S	1	0	R	1	-2	P	0	1	P
148	R	P	1	0	R	0	1	P	1	-3	R	1	0	S	1	-3	S	0	1	S	-1	2	P	0	1	P	1	-3	S	1	1	S
149	S	S	1	1	R	0	0	R	1	-1	R	-1	-1	P	-1	-3	R	1	-1	R	0	2	P	-1	3	S	-1	-2	S	0	0	R
150	R	R	-1	0	R	-1	1	R	-1	1	R	-1	1	P	1	-3	S	1	1	P	1	3	P	-1	1	P	1	-2	S	0	0	P
151	P	R	1	1	S	-1	2	P	-1	2	R	1	1	R	0	-1	R	1	-1	S	1	3	R	1	1	R	0	0	P	0	-1	S
152	P	S	-1	0	S	-1	2	S	-1	2	S	-1	1	R	-1	-1	S	-1	-1	P	-1	3	R	-1	1	P	-1	0	R	0	-2	P
153	P	P	-1	1	P	-1	3	P	-1	3	P	-1	1	R	-1	-3	R	-1	-1	R	0	2	R	1	-1	S	0	1	R	-1	-3	P
154	R	S	-1	0	P	0	3	R	-1	2	P	1	1	S	1	-3	S	1	-1	R	1	2	S	1	-3	R	1	1	P	0	-3	R
155	S	R	1	-1	P	1	3	R	1	1	R	0	1	P	-1	-3	R	1	-3	P	-1	1	S	1	-3	P	-1	1	P	1	-2	P
156	S	R	-1	0	P	1	2	S	-1	2	R	-1	2	R	1	-5	P	1	-1	P	1	-1	P	0	-4	R	0	-1	P	-1	-2	P
157	S	R	0	2	P	0	0	R	-1	2	P	1	4	R	0	-3	R	0	-1	R	0	-3	S	1	-4	S	1	1	P	1	-3	P
158	S	R	-1	2	R	1	-2	P	-1	2	P	0	2	P	-1	-1	P	-1	-1	S	0	-2	R	1	-3	R	-1	1	R	1	-3	P
159	S	R	-1	3	P	1	-1	R	1	1	P	1	1	P	-1	-1	P	-1	-1	S	1	-1	S	-1	-1	S	0	1	S	0	-1	R
160	S	S	1	5	P	0	-3	R	0	2	P	0	-1	S	0	-1	R	0	-1	S	1	-1	R	-1	0	S	-1	1	R	1	-2	S
161	P	S	-1	4	P	-1	-3	R	1	2	P	-1	-3	R	1	0	S	0	-1	R	1	0	S	1	1	S	1	2	P	-1	0	S
162	R	R	-1	4	R	0	-2	P	-1	1	P	-1	-4	P	0	-2	P	0	1	R	1	0	P	1	3	P	1	2	R	0	1	R
163	R	P	0	3	R	-1	-1	S	0	1	R	0	-2	R	-1	-2	R	1	1	R	1	-1	R	-1	4	P	-1	3	R	1	2	P
164	S	R	1	3	S	-1	-2	S	1	1	S	-1	-1	R	-1	-1	S	0	2	R	1	-1	R	1	3	R	0	3	R	1	1	R
165	S	R	1	3	S	-1	-1	R	0	0	P	0	0	R	1	1	R	1	3	S	0	0	P	0	4	R	1	4	S	-1	2	R
166	R	P	1	4	R	0	0	R	1	0	R	1	0	R	0	2	S	0	3	S	0	0	P	-1	2	R	1	5	S	0	1	P
167	R	P	1	4	P	-1	0	S	-1	1	S	1	0	S	1	3	S	0	1	P	0	0	S	-1	2	S	0	4	R	1	0	P
168	P	P	0	5	S	0	1	P	1	-1	R	1	-2	S	1	1	S	0	-1	R	0	1	P	0	0	P	-1	2	R	-1	0	P
169	P	P	0	4	S	0	2	R	-1	0	P	1	-3	R	1	2	R	1	0	R	1	0	S	0	0	S	0	1	R	1	-1	P
170	P	S	1	3	P	-1	3	R	-1	-1	P	-1	-3	P	-1	0	R	0	-1	R	0	-2	S	1	0	P	0	1	S	1	-3	S
171	R	S	-1	3	P	-1	3	R	-1	-3	P	-1	-2	S	-1	-1	S	-1	-3	P	1	-3	S	0	2	P	1	0	R	1	-2	S
172	S	R	0	1	P	1	4	R	0	-3	R	0	-1	R	0	-2	P	1	-3	S	0	-1	P	0	0	S	1	1	P	0	-1	R
173	R	R	-1	1	P	-1	2	R	1	-1	P	-1	1	R	1	0	R	1	-3	S	1	-2	R	1	0	R	-1	2	R	1	-2	R
174	P	R	0	1	S	1	2	R	-1	-1	R	-1	3	R	1	-1	S	1	-4	S	0	-2	P	0	0	P	1	2	P	0	-1	R
175	R	S	1	0	S	1	2	S	-1	-1	S	1	2	S	1	-1	S	-1	-2	R	0	0	S	0	-1	S	-1	1	P	0	0	S
176	P	R	1	-2	S	-1	1	P	0	-1	P	1	1	P	0	-2	R	-1	-2	P	0	1	R	1	-3	S	0	0	S	0	0	S
177	S	P	0	-2	S	-1	1	S	-1	-1	S	1	0	S	-1	-1	R	0	-2	S	1	0	R	0	-3	R	0	0	S	1	1	S
178	R	S	1	-4	R	0	2	R	1	-2	S	0	-1	P	0	-2	S	0	0	R	1	0	R	1	-1	R	-1	1	S	0	2	R
179	S	S	1	-5	P	-1	1	R	-1	-2	R	-1	-3	P	-1	-1	R	1	-1	P	0	1	P	1	-1	S	-1	1	S	-1	1	P
180	S	R	-1	-4	P	-1	-1	S	1	0	R	1	-1	P	1	-1	P	1	-1	P	0	-1	P	-1	-2	R	-1	1	S	1	1	R
181	P	R	-1	-2	P	0	-1	R	-1	1	P	-1	1	P	-1	-1	P	0	-1	S	-1	-2	P	-1	-2	S	1	3	P	-1	0	S
182	R	S	0	-2	S	1	-2	P	1	0	P	1	1	S	1	-1	S	0	0	S	0	-1	R	1	-1	S	1	3	P	1	-1	S
183	S	R	-1	-2	P	1	-3	R	1	1	R	-1	2	R	-1	-2	P	-1	-2	R	1	-2	P	-1	-2	P	0	1	S	0	0	P
184	R	P	0	0	S	0	-4	P	-1	2	R	-1	4	S	0	-2	S	0	-2	S	-1	-1	R	1	-3	S	0	0	P	-1	1	P
185	R	R	-1	1	S	-1	-4	R	0	2	S	-1	3	S	1	-2	P	-1	-4	S	-1	-1	R	-1	-2	R	-1	-1	P	1	2	P
186	P	S	0	0	P	0	-4	P	1	2	P	-1	1	P	0	-2	S	-1	-2	R	-1	-1	S	-1	-1	P	0	-2	P	0	3	P
187	S	P	-1	2	S	1	-4	S	1	3	S	-1	1	S	-1	-2	R	0	-1	R	-1	-3	P	1	0	S	0	-3	R	1	3	S
188	S	P	-1	2	S	0	-3	P	1	2	R	1	0	S	1	-1	P	0	1	P	0	-1	R	1	-1	S	0	-2	P	1	3	P
189	S	P	1	0	R	0	-2	P	-1	0	S	-1	0	S	-1	-2	S	0	1	S	1	-3	S	0	1	P	-1	-1	R	1	2	S
190	R	R	1	-2	R	-1	0	R	0	-2	P	0	0	R	-1	-1	S	0	2	P	1	-2	S	1	1	S	-1	-1	P	-1	2	P
191	P	P	1	-2	S	0	1	P	1	-2	R	-1	2	P	-1	0	P	1	0	S	1	0	S	-1	0	S	-1	-2	R	1	2	R
192	P	P	1	-3	S	1	2	S	1	-2	P	-1	1	S	1	0	R	1	-1	S	0	2	P	0	0	R	1	-1	S	0	1	S
193	P	R	1	-2	P	1	3	P	1	-1	P	0	1	P	-1	1	P	1	-3	S	1	2	S	-1	1	S	0	-2	R	1	1	R
194	P	P	1	-2	P	0	3	R	1	0	P	1	0	P	0	1	S	0	-2	S	0	4	S	-1	1	S	1	-1	P	-1	1	P
195	P	P	1	-1	P	0	2	S	1	0	P	1	0	S	1	1	S	0	-1	S	0	5	P	0	2	P	0	1	S	1	0	S
196	R	S	1	-1	S	0	2	R	1	1	S	1	-1	S	0	2	S	0	1	S	0	5	P	1	3	P	1	2	P	-1	0	S
197	R	R	-1	-2	R	0	0	R	0	1	R	1	-1	R	1	1	S	1	0	P	1	3	R	-1	3	P	1	2	S	1	2	P
198	R	R	0	-2	S	0	-1	R	0	0	R	0	-1	R	0	0	S	0	0	S	0	3	R	0	3	P	0	4	P	1	0	S
199	S	R	1	-1	S	1	-2	P	-1	0	P	1	-1	R	-1	0	R	1	-1	R	-1	1	S	-1	2	P	-1	4	S	0	2	R
200	R	P	1	0	R	1	-2	R	1	0	S	-1	-2	S	1	1	S	1	-1	P	-1	1	P	1	1	R	0	2	R	1	2	P
201	P	S	0	1	R	0	-2	R	-1	-1	P	-1	-3	P	-1	-1	P	-1	-3	S	1	1	S	-1	2	P	-1	2	P	-1	1	S
202	P	P	1	3	R	-1	-2	P	-1	-2	P	1	-2	P	-1	0	P	0	-2	P	-1	3	P	1	2	S	1	1	R	0	0	P
203	P	P	-1	3	S	1	-3	P	-1	-2	P	-1	-2	S	-1	0	R	0	-1	R	-1	2	P	-1	2	R	-1	1	S	-1	0	R
204	P	S	-1	3	P	1	-1	S	-1	-2	P	0	-2	P	-1	1	P	1	-1	P	1	2	P	0	2	R	-1	-1	S	0	0	P
205	R	R	1	3	P	0	-1	S	0	0	S	1	-1	S	0	0	S	-1	-2	R	-1	1	S	1	2	R	1	-1	P	1	1	R
206	S	R	0	2	R	0	0	R	1	-1	P	0	-1	P	1	0	S	1	-2	R	0	0	S	-1	0	S	1	-1	P	-1	2	R
207	S	R	1	2	P	1	2	R	1	1	P	0	-2	P	0	-1	S	0	-2	P	0	0	R	1	-1	P	-1	-1	P	0	1	R
208	R	R	1	3	S	-1	2	P	0	2	R	0	-3	P	-1	-2	R	1	-2	S	-1	-1	P	1	0	S	-1	-3	P	-1	1	R
209	P	S	-1	3	R	-1	0	S	1	3	P	1	-3	S	-1	-2	S	-1	-1	S	-1	-1	R	0	1	R	-1	-3	P	-1	1	S
210	P	S	0	3	S	1	-1	P	0	3	S	1	-3	S	1	-1	P	0	0	P	1	0	P	-1	0	R	-1	-3	P	1	0	S
211	R	S	1	4	S	1	-1	R	-1	4	S	1	-1	P	-1	1	P	1	1	P	1	0	R	-1	1	S	1	-4	R	1	-1	S
212	R	R	1	2	R	1	-3	R	-1	3	R	1	-1	R	1	3	P	1	2	P	1	0	P	1	1	R	0	-5	R	-1	0	R
213	R	R	0	1	P	1	-2	S	0	2	R	0	0	R	0	4	R	0	3	R	0	2	R	0	1	R	1	-4	R	1	1	R
214	R	R	0	1	R	1	0	S	1	0	R	1	0	R	1	3	P	0	3	P	0	3	P	-1	0	S	0	-3	P	1	0	R
215	S	S	-1	0	P	-1	1	P	1	-2	P	-1	0	R	-1	2	P	0	3	P	0	3	P	-1	2	R	-1	-3	P	-1	1	S
216	S	R	0	-1	S	-1	-1	R	0	-3	P	-1	-2	S	0	2	R	0	2	P	1	2	S	-1	1	P	-1	-1	S	-1	0	R
217	S	S	1	1	S	-1	0	P	-1	-2	R	0	-2	P	0	1	S	0	2	P	-1	0	P	-1	1	R	-1	-1	S	1	0	P
218	R	P	0	1	R	0	0	R	0	-3	R	-1	-1	R	-1	0	R	-1	1	R	-1	-2	R	0	-1	R	0	0	P	0	0	R
219	S	R	0	2	R	0	-1	S	0	-2	P	0	-1	P	1	0	S	1	1	R	0	-2	R	1	-1	R	-1	0	P	1	1	S
220	P	S	-1	3	P	-1	0	S	1	-1	P	1	-2	P	-1	-1	P	-1	0	S	0	-2	P	0	-1	P	1	2	S	0	-1	S
221	R	P	0	4	P	-1	1	S	1	1	P	-1	-1	P	1	-2	P	0	1	R	1	0	P	-1	0	R	1	1	R	-1	1	P
222	S	R	-1	4	R	0	2	R	1	-1	P	1	1	S	0	-1	S	0	1	S	0	1	P	-1	1	P	-1	2	R	0	1	R
223	R	P	1	5	R	0	3	R	0	1	R	0	-1	R	1	0	R	1	1	S	-1	2	S	-1	1	R	1	0	S	0	2	P
224	R	S	1	5	P	1	3	S	-1	1	S	1	-1	P	-1	0	S	1	1	P	-1	1	R	-1	0	S	0	0	P	1	0	S
225	R	R	1	3	R	-1	3	P	1	0	S	-1	-1	S	1	2	S	-1	0	R	-1	1	R	1	-1	P	1	-2	S	0	2	R
226	R	P	1	2	P	-1	3	P	-1	0	P	-1	-2	P	-1	1	R	-1	-1	S	-1	0	R	-1	-1	S	0	-1	S	0	0	P
227	S	P	1	2	S	1	3	R	1	2	R	1	-2	P	1	1	P	1	-2	P	1	-1	P	0	-2	S	-1	-2	R	0	-1	P
228	S	S	1	0	R	-1	2	R	0	2	P	-1	0	R	-1	0	R	-1	-3	P	-1	-2	S	1	-2	P	0	-1	S	0	-1	S
229	P	R	-1	-1	R	1	3	R	1	3	R	1	-1	R	-1	1	R	-1	-2	P	-1	-2	R	-1	-1	S	1	-2	R	-1	0	R
230	R	R	1	-1	P	-1	1	P	1	3	P	-1	-1	P	-1	-1	R	1	-2	R	-1	-3	S	-1	-2	R	0	0	S	1	-2	P
231	S	P	0	-1	R	0	2	P	1	3	P	1	1	R	0	1	R	0	-1	S	0	-3	S	1	-3	R	-1	-1	S	0	-2	R
232	P	R	0	-3	S	0	2	R	0	1	R	0	-1	S	0	1	P	0	0	S	0	-2	P	1	-3	S	-1	1	P	0	-1	S
233	P	P	-1	-3	P	-1	3	S	-1	-1	P	0	-3	R	-1	3	R	1	1	R	-1	0	R	-1	-2	P	1	2	P	1	-2	P
234	S	S	0	-3	S	0	2	P	1	-1	P	-1	-2	R	1	1	S	-1	-1	S	0	0	P	1	-3	R	1	3	R	0	-2	S
235	R	S	0	-2	R	1	3	P	1	-1	P	-1	-2	P	0	3	R	-1	0	R	0	0	S	0	-3	R	0	3	S	1	0	R
236	P	P	1	-3	S	1	2	R	-1	-1	R	-1	-2	S	-1	3	P	1	0	P	0	0	P	1	-3	R	-1	3	R	-1	0	S
237	P	P	-1	-2	S	0	2	S	-1	-1	P	1	-2	R	0	3	P	0	-1	S	0	0	P	1	-3	P	1	1	P	-1	-1	S
238	S	P	-1	-1	P	1	2	P	0	1	P	-1	-1	S	1	1	R	1	-1	R	0	0	S	1	-3	S	-1	0	P	1	-1	P
239	S	S	1	-2	P	0	1	P	1	-1	P	-1	-2	P	-1	2	R	-1	1	P	0	2	S	0	-2	R	1	0	P	0	-2	P
240	S	S	1	-2	P	0	0	S	0	-1	P	0	-2	R	0	0	S	1	2	R	0	1	R	-1	-1	S	-1	0	P	0	-4	P
241	R	P	0	-1	P	1	-1	P	0	-2	P	0	-4	S	0	0	P	1	2	R	1	2	S	0	1	R	1	0	P	0	-4	S
242	R	S	-1	0	S	-1	-1	P	-1	0	P	-1	-2	S	1	-2	S	-1	3	S	1	2	S	0	0	P	-1	1	S	-1	-2	S
243	R	P	1	-1	R	0	-3	P	1	0	R	1	-1	R	1	-2	S	1	2	S	-1	0	R	1	-1	P	0	2	S	0	-3	P
244	S	P	-1	1	R	1	-2	S	0	2	P	-1	0	P	-1	-2	P	1	0	R	1	-2	P	1	-1	R	0	3	R	0	-3	R
245	P	S	-1	0	R	-1	0	R	1	3	P	1	0	R	1	-2	P	1	-2	S	1	0	P	1	-2	P	0	3	S	1	-1	P
246	R	P	1	1	S	1	0	R	1	2	S	-1	1	S	-1	-4	R	-1	-2	S	-1	0	P	-1	-3	S	-1	3	P	1	1	S
247	P	P	0	1	R	0	-2	P	1	1	R	1	-1	S	0	-4	S	-1	-3	P	-1	-1	R	0	-1	R	-1	2	P	-1	1	R
248	P	S	-1	2	S	-1	-2	S	-1	0	P	1	-3	P	1	-2	R	-1	-1	R	0	0	S	-1	-1	P	1	0	P	0	2	P
249	S	P	-1	2	P	1	-1	R	1	0	R	1	-3	P	1	-2	R	1	-1	R	0	0	P	-1	0	S	0	-1	S	1	3	P
250	R	P	-1	2	R	1	-3	P	-1	1	R	1	-1	P	1	-2	S	-1	1	S	-1	0	S	1	0	P	1	-2	S	1	2	P
251	S	P	1	2	S	1	-2	S	1	3	R	-1	-1	R	-1	0	R	1	0	P	0	-2	S	0	-1	S	-1	-1	S	0	0	S
252	S	R	1	0	S	0	-1	R	1	3	R	0	1	R	0	2	R	0	1	R	0	-2	P	-1	-2	R	1	0	P	1	-1	R
253	P	R	0	1	P	0	0	P	0	4	R	1	3	P	1	2	P	0	1	P	1	-1	P	0	-2	S	0	2	P	-1	-2	P
254	R	S	0	-1	P	1	-1	P	1	3	P	-1	2	P	0	2	P	1	2	P	1	0	P	0	-3	S	0	3	S	0	-2	P
255	S	P	0	-1	R	1	1	R	1	3	R	0	2	R	-1	4	R	1	2	R	1	0	S	-1	-1	R	1	2	R	0	-3	R
256	S	R	1	-3	P	-1	2	S	-1	3	R	-1	3	S	1	4	P	1	4	P	1	2	P	1	0	P	1	2	S	-1	-1	S
257	R	R	0	-1	P	1	1	P	0	3	R	0	3	P	0	3	P	0	2	R	0	2	P	0	-1	P	0	1	R	1	-1	P
258	P	P	-1	-2	P	-1	2	S	0	3	S	0	2	S	1	3	S	0	2	S	1	1	P	0	1	P	1	1	S	-1	0	S
259	R	P	1	-1	S	-1	2	S	1	4	S	-1	4	S	-1	4	P	-1	3	P	-1	2	P	1	1	S	1	0	P	1	1	S
260	R	S	1	1	R	1	0	P	1	2	S	0	2	P	0	2	P	-1	3	P	1	2	P	-1	1	P	-1	0	R	-1	3	P
261	S	P	1	1	P	-1	-1	R	1	2	R	1	0	R	1	2	R	0	3	R	0	2	R	-1	2	R	0	0	R	1	2	R
262	R	S	0	-1	R	0	-1	R	0	3	R	0	0	P	1	3	P	-1	5	R	0	4	P	0	4	P	-1	2	R	1	3	P
263	S	S	0	-2	S	-1	-2	P	1	2	S	-1	0	P	-1	3	P	-1	5	P	-1	4	P	0	4	P	-1	2	P	0	3	P
264	S	R	-1	-2	R	-1	-2	R	-1	0	R	0	-1	R	0	1	S	-1	3	P	-1	2	S	-1	3	R	-1	1	P	0	1	S
265	P	P	1	-2	P	1	0	P	-1	2	R	-1	1	R	1	3	S	1	2	R	1	0	S	-1	2	P	0	3	P	0	-1	R
266	P	P	1	-1	P	1	0	P	1	1	P	-1	1	P	-1	1	S	-1	2	R	1	-2	S	1	2	P	1	2	S	1	-1	S
267	R	S	1	0	P	1	1	P	-1	0	P	-1	0	R	1	0	R	1	2	P	-1	-4	R	0	2	R	1	1	R	-1	-1	R
268	S	P	0	0	R	1	2	R	1	1	R	0	1	R	0	-1	S	0	1	S	1	-3	R	1	1	S	1	0	P	1	-1	S
269	R	S	-1	-1	P	-1	3	P	0	3	R	0	2	P	1	1	R	0	2	S	1	-2	P	1	3	S	-1	1	S	-1	-1	P
270	P	P	0	-3	P	0	3	S	0	3	S	-1	1	R	-1	1	R	-1	2	S	-1	-2	R	-1	4	R	-1	-1	R	0	-1	R
271	P	P	1	-3	S	-1	3	P	1	4	P	-1	3	S	0	1	P	1	0	S	0	0	S	-1	2	R	1	-2	S	0	-2	P
272	S	P	0	-3	S	-1	4	S	1	4	S	1	3	S	1	2	S	-1	-1	S	1	2	S	0	2	P	-1	-3	P	-1	-2	S
273	P	R	0	-3	S	1	3	R	1	3	P	1	2	R	1	2	S	1	-1	S	1	1	S	1	2	R	0	-4	R	-1	-3	S
274	R	P	-1	-3	R	0	3	S	-1	1	R	1	1	R	1	0	R	1	0	R	1	2	P	0	2	R	1	-5	R	0	-3	R
275	S	R	1	-1	R	0	2	R	1	-1	P	0	1	P	-1	-1	S	0	0	R	-1	3	S	-1	2	S	-1	-4	R	-1	-2	S
276	R	P	1	0	R	-1	3	P	1	-1	P	1	-1	P	-1	-1	S	1	1	P	0	3	S	-1	3	S	-1	-3	P	-1	0	R
277	P	S	0	1	P	1	2	S	-1	0	R	0	0	P	1	-1	S	-1	0	P	-1	3	R	-1	1	P	0	-3	P	1	0	P
278	R	P	-1	3	S	1	2	P	0	1	S	1	-1	P	1	-1	R	-1	1	R	-1	3	R	-1	0	P	-1	-2	S	-1	1	S
279	R	S	-1	5	P	-1	0	S	0	3	S	-1	-2	S	-1	1	S	-1	0	R	1	2	S	-1	-1	S	0	0	R	-1	1	S
280	R	R	-1	3	P	1	1	R	1	3	R	0	-3	R	-1	0	R	0	-1	P	-1	2	S	0	-3	R	0	-1	R	1	1	P
281	S	R	-1	2	P	1	1	R	1	2	P	1	-2	P	0	1	R	1	-1	S	-1	2	P	1	-4	P	0	-1	R	-1	0	S
282	P	P	1	2	R	1	0	S	-1	2	S	1	-4	P	-1	-1	R	-1	1	P	0	1	P	-1	-4	S	0	-1	S	1	0	P
283	P	S	-1	1	P	0	-1	P	0	2	P	-1	-2	P	1	-1	R	1	-1	R	-1	1	S	-1	-3	R	-1	0	P	1	1	S
284	P	P	1	1	P	-1	0	P	-1	1	P	-1	-1	P	-1	-2	P	-1	-2	R	0	0	P	1	-2	S	1	-2	S	-1	2	P
285	P	S	-1	2	S	-1	-1	P	-1	2	R	-1	0	R	-1	-1	R	0	-1	R	0	-1	P	-1	-1	S	1	0	P	0	3	S
286	P	S	0	3	P	1	-1	S	1	2	S	0	-1	R	0	-2	S	0	-2	S	0	-3	S	-1	0	S	0	1	P	-1	3	S
287	S	S	1	3	S	0	0	S	0	2	P	-1	1	P	0	-2	P	1	-2	R	1	-2	R	0	2	R	0	3	R	1	2	S
288	S	P	0	3	S	1	1	P	-1	1	R	0	-1	P	1	-3	S	1	-2	R	1	-1	S	1	3	P	-1	3	R	1	2	P
289	S	S	1	1	R	0	1	P	-1	0	R	0	0	P	1	-4	P	1	-1	P	0	1	P	1	2	P	0	3	P	0	3	P
290	S	R	1	1	R	1	2	R	-1	-1	P	-1	1	P	-1	-5	R	0	-2	S	1	1	P	-1	1	S	1	1	R	0	1	R
291	R	P	0	1	R	-1	2	P	-1	0	P	0	1	R	-1	-5	P	-1	0	P	0	2	S	0	0	P	0	0	P	1	2	P
292	S	R	1	1	P	-1	2	S	1	0	P	1	1	R	1	-4	P	-1	0	R	1	2	P	0	-2	S	0	0	S	1	3	S
293	S	R	1	2	P	0	1	R	1	0	S	-1	1	P	-1	-2	P	-1	0	P	0	2	P	0	-4	P	-1	-1	P	-1	2	R
294	P	R	-1	4	R	-1	0	S	0	2	S	0	0	R	1	-2	P	1	-1	R	1	0	S	-1	-5	R	1	-1	S	0	0	R
295	P	S	1	3	S	0	-2	P	-1	4	P	-1	0	P	1	-2	P	0	0	S	0	0	R	0	-3	R	0	-1	P	0	2	S
296	R	S	1	3	R	-1	-2	S	0	3	P	0	1	P	-1	-1	P	1	-1	P	1	1	P	0	-3	R	0	-2	P	1	1	S
297	S	S	0	1	P	-1	-2	S	1	1	R	0	1	R	0	0	R	-1	-1	R	1	1	S	0	-1	R	0	-3	R	1	1	R
298	P	S	1	0	P	1	-2	P	1	1	P	-1	3	R	0	0	P	-1	1	P	1	1	P	1	0	P	0	-2	R	0	2	P
299	P	P	-1	0	S	1	-1	P	1	0	S	-1	3	P	1	0	P	1	2	R	1	2	S	-1	1	R	-1	-1	P	-1	2	P
300	S	S	0	1	S	-1	1	S	0	-1	S	0	3	R	-1	1	S	1	2	P	-1	2	R	-1	1	P	0	-1	P	1	1	S

## Sheet: Player 51
Multi-AI competing and winning against humans in iterated Rock-Paper-Scissors game Lei Wang, Wenbin Huang, Yuanpeng Li, Julian Evans, Sailing He* Supplementary Information 2
Player 51 Data: Round number:	Player 51 played:	AI 1 played:	AI 1 Score:	AI 1 Last 5 Rounds Total Score:	AI 2 played:	AI 2 Score:	AI 2 Last 5 Rounds Total Score:	AI 3 played:	AI 3 Score:	AI 3 Last 5 Rounds Total Score:	AI 4 played:	AI 4 Score:	AI 4 Last 5 Rounds Total Score:	AI 5 played:	AI 5 Score:	AI 5 Last 5 Rounds Total Score:	AI 6 played:	AI 6 Score:	AI 6 Last 5 Rounds Total Score:	AI 7 played:	AI 7 Score:	AI 7 Last 5 Rounds Total Score:	AI 8 played:	AI 8 Score:	AI 8 Last 5 Rounds Total Score:	AI 9 played:	AI 9 Score:	AI 9 Last 5 Rounds Total Score:	AI 10 played:	AI 10 Score:	AI 10 Last 5 Rounds Total Score:	Multi AI played:
1	R	P	0	0	R	0	0	P	-1	-1	R	0	3	S	1	2	R	-1	2	S	0	0	P	-1	3	R	0	-1	P	0	0	P
2	R	P	1	2	R	0	0	R	-1	1	P	-1	2	R	0	0	P	1	1	S	-1	-2	R	1	3	S	1	-1	R	1	0	P
3	S	P	1	3	R	1	1	P	-1	1	R	0	2	R	-1	-1	S	1	1	R	-1	-4	P	0	3	P	-1	-3	S	1	-1	P
4	S	P	-1	1	S	-1	2	S	0	0	S	0	3	P	1	1	S	-1	1	R	0	-3	R	0	2	P	1	-4	S	0	0	S
5	P	R	0	0	P	1	1	P	-1	0	S	-1	2	R	-1	0	R	0	1	S	-1	-1	S	0	2	P	1	-4	R	0	0	S
6	R	R	1	-1	P	1	1	P	-1	0	S	1	3	R	-1	-2	R	0	0	S	-1	1	P	-1	2	R	1	-3	P	1	0	S
7	P	P	0	-2	R	0	2	R	1	0	R	0	2	R	0	-1	P	-1	0	S	0	1	S	0	2	P	1	-3	R	1	0	S
8	S	P	0	-3	R	0	1	R	-1	-1	S	1	0	S	0	-2	S	1	-1	P	0	3	R	-1	3	R	0	-2	R	1	-1	R
9	R	R	-1	-3	P	1	1	P	0	1	S	1	-1	R	0	-3	P	0	-1	P	1	1	P	-1	5	P	-1	0	P	-1	0	P
10	S	R	-1	-2	P	0	2	S	-1	2	R	-1	-2	R	-1	-2	S	-1	0	R	0	1	P	-1	5	S	-1	2	S	1	1	P
11	R	R	-1	0	R	0	1	P	0	2	P	1	-2	S	0	0	S	-1	1	R	0	1	S	-1	3	P	0	2	S	1	2	S
12	P	R	-1	0	R	1	0	R	1	2	R	1	0	R	1	-1	S	0	0	S	0	2	R	-1	1	P	-1	3	S	1	0	S
13	R	P	-1	-1	R	1	0	S	1	2	S	1	0	R	-1	-1	S	1	1	S	-1	2	R	-1	-1	P	1	3	S	0	2	S
14	P	S	-1	1	S	1	-1	R	1	0	P	1	-1	P	-1	-1	R	-1	0	R	-1	2	P	1	-2	R	-1	3	R	1	0	R
15	S	P	0	2	R	0	-1	R	0	-2	S	0	0	P	0	-1	R	-1	-2	S	1	0	R	0	-3	R	1	1	P	1	-2	R
16	P	P	-1	0	P	0	1	P	1	-1	P	1	-1	P	-1	-3	P	-1	-1	P	-1	-1	S	-1	-1	P	0	2	S	1	-3	P
17	S	P	1	0	P	1	1	S	1	-2	S	0	-2	R	1	-2	R	0	0	R	1	-1	S	0	1	P	1	1	S	0	-1	P
18	P	S	-1	0	S	1	1	P	0	-1	S	1	-1	P	-1	0	S	0	0	S	-1	-1	P	1	2	P	-1	0	R	-1	-2	P
19	R	R	-1	0	R	0	2	R	1	0	S	0	1	S	-1	0	S	1	2	S	0	1	R	0	2	R	1	-1	P	-1	-2	S
20	S	R	0	-1	S	0	1	S	0	1	P	0	0	P	1	-1	R	0	2	R	-1	1	R	0	2	P	0	0	R	1	0	R
21	P	P	1	1	R	1	0	R	-1	0	R	0	-1	S	1	-1	P	1	2	R	-1	2	R	1	2	R	0	-2	S	-1	2	P
22	P	R	-1	1	P	-1	-1	P	-1	-1	S	0	-2	S	0	0	P	0	2	S	1	1	S	1	0	S	-1	-3	P	1	2	P
23	R	P	0	1	R	-1	0	S	-1	-1	R	-1	-1	R	-1	0	P	1	1	S	0	1	S	0	1	R	-1	-1	P	0	2	S
24	S	S	0	1	R	0	-1	S	1	-2	S	-1	-2	P	0	0	R	0	1	R	-1	-1	S	-1	0	S	-1	-1	P	1	4	R
25	R	P	1	1	R	-1	0	S	0	-2	S	0	-1	R	-1	0	P	-1	3	R	-1	1	P	1	0	R	0	-1	R	0	2	P
26	P	R	1	1	S	0	0	S	0	-3	S	1	-1	S	1	1	R	1	3	P	-1	0	R	-1	0	S	0	0	P	1	1	R
27	P	P	0	0	R	0	2	P	-1	-1	P	0	1	S	1	1	P	-1	2	S	0	1	P	-1	0	R	-1	2	P	0	0	P
28	R	P	1	1	P	-1	1	S	-1	-1	P	1	0	S	1	1	S	0	2	S	1	1	R	1	-1	S	-1	0	P	1	0	S
29	R	S	1	1	S	0	2	R	1	-1	S	1	1	P	1	0	R	-1	0	S	1	1	S	-1	0	S	0	-1	P	1	0	P
30	P	R	-1	0	R	0	0	P	1	-1	R	0	0	R	-1	2	S	-1	-1	S	1	-1	P	-1	-1	P	0	-2	P	0	2	P
31	S	S	-1	-2	R	-1	-1	P	1	0	R	-1	0	R	0	1	R	0	-1	S	1	0	R	-1	-2	P	0	-2	P	0	2	P
32	S	R	-1	-1	S	-1	-1	P	-1	-2	P	0	0	R	1	1	S	0	1	P	1	0	P	1	0	R	-1	-4	P	-1	1	S
33	R	S	1	0	S	0	0	R	-1	-3	R	1	-1	P	0	1	R	-1	1	P	1	-2	S	-1	-1	R	0	-2	P	1	0	R
34	P	R	1	-2	S	-1	-2	S	0	-2	S	-1	-2	S	0	3	S	0	2	S	1	0	P	-1	-2	R	1	-1	P	-1	0	S
35	R	P	-1	-2	R	1	0	S	0	-1	S	0	0	P	0	3	P	-1	3	P	-1	2	R	-1	-1	S	-1	-1	S	-1	-1	P
36	R	S	-1	0	P	1	1	S	1	-2	S	-1	0	P	1	5	S	1	3	R	-1	2	S	-1	-1	P	1	-2	R	-1	-2	P
37	P	R	0	-1	S	0	1	S	0	-2	P	0	-2	S	1	5	P	1	1	R	-1	2	P	1	-3	S	1	0	R	0	-1	S
38	S	P	0	-3	R	-1	2	R	1	0	R	-1	-1	S	-1	5	P	-1	1	S	0	2	S	0	-2	R	-1	0	P	0	-1	S
39	S	S	1	-3	S	1	4	P	1	1	R	1	0	R	1	4	R	-1	0	R	1	1	R	-1	-1	P	0	1	S	-1	-3	R
40	R	P	1	-2	S	-1	3	P	-1	-1	P	-1	0	P	-1	4	P	1	0	R	1	1	R	0	0	R	0	1	R	1	-3	P
41	P	P	1	-2	S	-1	2	S	-1	1	S	1	2	S	0	4	S	1	0	S	-1	0	S	0	0	R	-1	2	R	1	-2	S
42	R	P	0	-1	R	0	2	P	-1	3	P	-1	4	P	0	4	P	-1	2	P	-1	1	P	-1	2	S	-1	0	S	-1	-3	P
43	R	R	0	1	R	0	1	S	0	3	S	0	5	P	1	4	P	0	3	P	-1	3	P	0	3	P	1	-2	P	1	-3	P
44	R	R	1	2	R	0	0	S	1	1	S	1	3	S	1	5	S	1	5	S	-1	4	S	0	4	S	-1	-2	S	1	-1	S
45	R	S	1	2	S	-1	0	R	1	1	P	1	1	S	-1	3	S	1	3	R	1	2	S	-1	2	P	-1	-2	S	1	-2	S
46	R	P	1	0	P	-1	0	P	-1	0	P	0	1	P	-1	1	R	0	1	P	-1	2	P	0	1	P	0	-1	P	-1	-3	P
47	S	P	1	1	P	1	0	P	-1	0	P	1	1	S	1	1	P	1	0	S	0	2	R	0	1	R	-1	1	P	0	-1	P
48	S	P	0	-1	S	0	-1	R	0	-2	R	0	-1	R	0	0	S	0	-2	R	0	1	P	0	1	P	0	3	S	-1	-1	R
49	R	S	-1	-2	P	-1	-1	S	1	0	S	-1	1	R	-1	0	S	1	-3	R	1	1	P	1	-1	R	-1	1	R	0	-2	R
50	P	P	1	-3	S	-1	0	S	1	0	P	1	1	P	1	1	P	1	-3	R	-1	2	R	1	1	S	0	2	S	-1	-1	P
51	S	R	0	-2	R	1	2	S	1	1	P	1	0	S	1	2	S	1	-2	P	1	1	S	1	1	S	1	2	P	-1	1	S
52	P	S	1	-2	S	1	2	R	1	0	P	1	-2	P	1	1	P	1	-2	P	-1	-1	S	1	0	P	1	1	S	0	-1	S
53	R	R	1	0	R	-1	4	P	1	0	R	-1	-1	R	1	1	R	1	-1	R	1	-1	S	1	0	R	1	0	S	1	1	R
54	R	P	0	1	P	0	4	R	0	0	R	0	-2	P	1	0	R	1	-1	S	1	-2	S	1	0	P	0	1	S	1	0	P
55	R	S	1	3	S	0	4	S	1	1	R	0	-1	S	0	1	R	0	0	S	0	-3	P	0	-2	R	0	2	S	-1	-1	S
56	R	R	1	2	P	1	2	P	0	-1	P	0	-1	R	1	0	P	0	0	S	1	-3	R	1	0	P	1	1	R	1	-3	P
57	S	S	-1	1	P	-1	2	P	0	0	P	0	1	P	-1	0	P	-1	1	R	0	-3	S	1	0	P	1	2	R	0	-2	P
58	P	R	-1	0	R	-1	0	R	1	0	R	0	0	R	0	-1	S	1	0	R	0	-2	R	1	-1	R	1	1	R	1	-2	R
59	R	R	1	-1	P	0	-1	S	-1	-2	S	1	-1	S	0	-2	R	1	1	S	0	-3	R	-1	-1	P	1	0	S	1	-2	P
60	S	S	1	-2	S	-1	-1	S	1	-3	R	0	-2	R	0	-4	R	-1	1	S	1	-3	P	-1	0	S	0	0	S	1	-2	S
61	P	S	1	-1	S	0	0	P	1	-2	S	0	-1	S	0	-2	R	1	2	S	0	-2	S	1	-2	S	-1	0	S	1	-1	S
62	R	P	0	0	P	-1	0	P	1	-3	S	1	-1	S	-1	-1	R	-1	0	R	-1	0	P	1	-1	S	1	0	R	1	0	P
63	S	P	-1	1	P	-1	2	R	1	-1	R	1	-1	S	1	-1	P	0	1	S	1	-1	R	0	0	P	0	0	S	0	-1	P
64	P	S	1	1	P	-1	2	S	-1	1	S	-1	1	S	-1	0	S	-1	-1	S	0	0	R	1	2	P	1	0	P	-1	0	P
65	S	P	0	2	S	1	1	P	1	3	S	0	3	P	-1	2	P	-1	0	S	1	2	R	-1	1	R	-1	-1	R	1	1	S
66	R	R	0	1	R	1	1	S	1	2	R	1	2	S	-1	0	R	-1	-2	S	0	2	S	1	3	S	1	0	S	0	2	R
67	P	P	-1	0	S	-1	0	R	1	1	R	1	1	S	1	-2	P	0	-1	S	0	0	P	-1	1	P	-1	-2	P	0	0	P
68	S	R	-1	-1	R	1	0	P	1	-1	R	-1	1	R	1	0	R	1	-1	P	1	1	P	1	0	P	0	-1	R	-1	0	R
69	R	R	0	1	P	0	2	R	0	-3	S	0	1	P	0	1	P	0	1	S	0	0	R	-1	-2	R	0	-1	R	-1	1	P
70	S	S	1	0	S	1	3	R	-1	-4	R	0	-1	P	0	1	R	0	1	S	1	-2	R	0	-1	S	0	-1	P	-1	1	S
71	P	S	-1	1	S	1	3	P	1	-2	P	-1	0	P	1	1	P	1	3	R	0	-2	R	1	-1	R	1	-2	S	0	-1	S
72	R	P	0	2	P	-1	4	P	1	-1	P	-1	0	R	0	2	P	0	3	P	1	-2	S	-1	-1	S	-1	-2	R	1	1	P
73	S	S	-1	3	P	1	4	P	-1	1	R	1	2	P	1	1	S	1	4	S	1	-2	R	0	-2	S	0	-3	P	-1	1	P
74	P	S	-1	2	S	-1	2	S	-1	1	S	0	2	S	-1	-1	S	1	3	S	1	-1	S	0	0	S	0	-2	S	-1	-1	S
75	R	S	0	3	P	-1	2	P	-1	2	P	-1	4	R	-1	-1	P	1	3	S	1	1	P	1	1	S	1	-1	R	0	0	P
76	S	S	0	2	R	0	3	R	0	2	R	1	4	R	1	0	R	-1	3	R	1	0	R	0	1	R	1	-2	S	1	1	R
77	S	R	-1	1	R	0	3	S	0	3	S	0	5	S	0	1	S	0	4	S	1	2	S	0	3	P	1	0	R	1	0	R
78	S	P	1	1	P	1	3	P	0	2	P	1	4	R	1	1	R	-1	3	R	-1	1	R	0	4	P	0	0	R	-1	1	P
79	R	S	-1	0	P	1	3	S	1	2	P	1	2	S	1	3	S	-1	4	S	1	2	S	0	4	R	0	-1	P	0	3	S
80	S	P	0	-2	R	0	3	S	-1	0	S	0	2	S	-1	1	R	-1	2	S	1	0	S	1	2	P	-1	-2	R	0	3	S
81	P	R	0	-2	S	1	3	P	1	-1	S	1	1	P	0	1	P	-1	2	R	-1	1	P	-1	1	S	1	-2	R	1	4	S
82	P	P	-1	-3	R	-1	3	P	-1	-2	P	-1	1	P	-1	0	P	-1	1	P	0	-1	R	-1	0	S	0	-2	P	1	3	R
83	P	P	1	-4	P	-1	1	P	1	-2	P	1	1	S	1	0	R	0	1	S	0	-1	P	1	-1	P	1	0	S	0	2	P
84	P	P	1	-3	P	-1	2	S	0	-1	S	1	2	R	0	0	R	0	-1	R	-1	-1	R	0	-2	R	0	1	S	1	2	P
85	P	P	0	-2	P	0	1	S	1	1	S	-1	2	S	-1	0	S	1	-1	P	-1	-1	R	0	-2	P	1	0	S	-1	2	S
86	R	P	1	-1	S	-1	0	S	0	2	S	-1	3	R	0	1	R	1	-1	R	0	-1	R	0	-3	P	1	1	S	0	2	S
87	R	R	-1	1	S	0	-2	P	-1	1	R	0	1	S	-1	1	S	1	-1	R	1	0	P	1	-3	R	-1	1	P	0	2	P
88	R	R	1	1	P	1	-2	P	1	2	S	1	1	P	-1	0	R	-1	-2	R	1	0	S	1	-1	S	0	0	S	1	3	S
89	R	P	1	1	P	1	-1	R	-1	3	P	-1	0	S	0	0	P	0	-1	R	-1	-1	S	1	-2	P	0	-1	R	-1	1	R
90	S	P	0	2	S	1	0	P	-1	2	P	0	0	P	0	0	R	1	1	P	1	0	S	1	-2	R	0	1	R	-1	0	P
91	S	R	1	1	R	1	0	R	1	0	S	1	-2	S	-1	-2	S	1	1	P	0	-1	P	-1	-1	R	-1	2	S	-1	0	R
92	P	S	0	1	P	1	2	R	1	2	P	0	-1	P	1	-2	P	1	1	S	-1	-2	S	-1	-2	S	0	2	S	0	1	R
93	P	P	0	2	R	1	3	P	0	0	P	0	-1	P	0	-1	S	0	2	P	-1	-1	P	0	-2	P	1	3	S	1	1	S
94	S	P	1	2	S	1	1	P	1	-1	P	1	0	S	1	-2	S	0	3	P	1	-1	P	1	-1	R	1	4	R	-1	3	R
95	S	P	1	0	S	-1	0	R	-1	-2	S	1	-2	R	-1	-1	R	-1	2	S	0	-2	S	1	-1	S	1	4	P	1	4	S
96	S	S	-1	0	P	1	0	P	-1	0	S	-1	-1	S	-1	1	P	1	2	P	-1	-1	S	-1	-1	R	-1	3	R	-1	2	R
97	S	P	-1	-1	S	1	-2	P	-1	-2	S	1	-1	S	1	1	S	1	1	S	1	-1	S	-1	0	R	1	3	R	-1	3	R
98	S	S	1	-3	R	0	-2	P	1	-2	P	0	-1	P	1	1	S	1	1	S	1	-2	R	-1	-1	S	0	3	P	-1	3	S
99	S	S	1	-3	R	1	0	R	1	-3	R	-1	-2	P	1	0	P	1	0	S	1	-2	P	1	0	S	0	3	S	-1	1	S
100	S	P	1	-2	S	0	1	R	1	-1	R	1	0	R	1	-1	R	-1	-1	P	-1	-1	S	-1	0	S	-1	2	P	0	0	S
101	S	R	1	-2	R	1	1	R	-1	-1	R	-1	1	R	1	-1	R	1	-1	P	1	-2	S	0	0	R	1	2	R	0	0	R
102	R	R	0	-1	R	0	3	R	0	1	R	0	2	R	0	0	R	0	1	R	0	-2	P	1	0	S	0	2	P	0	0	S
103	R	S	0	0	S	1	3	S	-1	2	R	1	2	R	1	0	R	0	1	R	-1	-2	R	0	1	P	0	0	P	0	0	P
104	R	S	1	-1	P	-1	1	R	-1	2	S	1	3	S	1	1	P	1	1	R	1	-2	P	1	0	R	0	1	P	1	2	R
105	R	R	1	-2	P	1	1	P	-1	1	S	1	1	P	-1	1	S	1	3	P	1	-2	P	-1	2	P	0	1	R	-1	3	P
106	R	R	0	-1	R	1	2	P	0	1	R	1	-1	R	0	1	P	1	1	S	1	0	P	1	3	R	-1	2	R	-1	4	R
107	R	R	-1	-2	R	1	1	R	1	1	R	1	-2	R	1	0	P	1	1	R	1	0	P	1	4	S	1	1	S	1	3	R
108	R	P	1	-2	P	1	1	P	1	1	R	-1	-2	R	1	0	R	1	2	R	1	0	S	1	4	R	1	1	R	1	1	S
109	R	P	0	0	P	-1	3	P	1	3	R	0	-2	R	-1	0	P	-1	2	P	-1	0	P	-1	3	R	-1	0	P	-1	0	P
110	R	R	-1	2	S	1	3	P	1	4	P	1	-1	P	1	1	P	-1	2	P	-1	1	R	-1	3	S	0	0	S	0	0	P
111	R	P	0	2	P	0	1	P	0	4	P	0	1	P	0	1	P	0	4	P	0	1	P	-1	2	R	1	-2	S	-1	-1	P
112	R	P	1	3	P	0	2	P	1	4	P	-1	2	P	0	2	P	-1	4	P	0	3	P	-1	2	P	0	-2	S	-1	-2	P
113	R	R	1	4	R	1	3	P	1	5	R	1	3	P	1	3	P	0	4	P	1	4	P	0	2	P	-1	0	P	1	-2	P
114	R	R	-1	3	P	-1	2	P	-1	5	P	1	3	P	1	4	P	0	5	P	-1	5	P	1	4	P	0	1	P	0	-1	P
115	P	P	1	2	P	0	2	P	1	5	P	0	4	P	0	5	P	0	5	P	0	5	P	1	4	P	0	2	P	1	-1	P
116	P	R	-1	2	R	-1	3	R	1	4	P	1	3	R	1	4	R	1	4	P	1	4	R	1	4	R	0	3	P	0	0	R
117	P	P	1	0	R	1	1	P	1	2	R	-1	2	R	1	2	P	-1	2	P	1	3	R	1	2	S	-1	2	R	1	1	P
118	R	P	1	-1	S	0	-1	S	1	1	S	-1	0	P	0	0	R	0	1	P	0	2	S	-1	0	P	-1	2	S	0	1	S
119	R	P	0	0	S	0	-2	P	1	-1	P	0	-1	P	0	0	P	1	0	R	-1	2	P	-1	-2	R	1	2	R	-1	-1	R
120	S	R	1	1	S	0	-4	P	1	-1	S	1	-1	P	-1	0	P	-1	0	P	-1	1	S	-1	-2	R	0	1	P	1	-2	P
121	S	P	0	2	S	0	-4	S	-1	-2	S	-1	-1	S	-1	-1	R	-1	-1	S	1	0	P	-1	-2	S	1	2	S	0	-3	S
122	R	R	1	2	R	1	-3	P	-1	-1	S	1	-1	P	-1	0	P	0	1	S	1	0	R	1	-2	P	-1	3	P	-1	-3	P
123	R	S	1	2	P	1	-2	S	1	0	S	1	-1	S	1	2	R	0	2	S	0	-1	P	0	-1	P	1	3	P	1	-1	P
124	S	P	0	0	P	1	0	P	1	0	P	1	-1	P	-1	0	S	1	2	S	0	-3	P	-1	1	P	0	3	S	1	1	P
125	S	P	0	-2	P	-1	0	R	-1	-2	S	-1	-3	R	-1	-2	S	-1	1	P	-1	-3	R	0	-1	R	0	2	P	1	1	R
126	S	S	1	-4	R	-1	-1	S	-1	0	P	1	-3	S	1	0	P	-1	2	S	-1	-3	S	1	0	S	0	2	P	1	1	S
127	S	P	1	-3	S	1	0	R	0	0	P	0	-4	R	0	0	R	1	0	S	0	-3	P	0	1	P	1	2	R	0	0	P
128	S	P	-1	-4	P	1	0	R	-1	0	R	-1	-4	P	0	0	S	1	0	S	0	-2	S	1	0	R	-1	0	S	1	0	R
129	P	R	-1	-4	R	0	-2	R	1	2	R	1	-2	R	-1	0	P	0	0	P	1	-1	P	-1	-1	S	1	0	S	-1	-1	S
130	P	S	0	-4	P	1	-2	S	1	2	S	1	-2	R	1	0	P	-1	0	S	1	-1	R	-1	0	P	1	2	R	0	0	P
131	P	S	-1	-2	P	1	-1	S	1	2	R	1	-1	S	1	-2	R	1	0	S	0	1	S	1	-2	R	1	1	P	0	0	R
132	P	P	1	-1	P	-1	-2	S	0	3	S	0	-1	S	0	-1	R	0	0	R	1	2	R	1	-1	R	-1	0	R	0	1	S
133	R	S	1	0	P	0	-2	P	0	3	S	0	1	S	0	-1	S	0	-2	S	0	1	P	0	-1	P	1	0	P	1	-1	P
134	R	S	1	0	R	1	0	P	0	3	P	-1	-1	P	-1	-1	R	0	-3	R	-1	0	S	0	0	P	0	0	S	1	0	P
135	R	S	1	0	P	1	1	P	-1	5	P	1	1	R	-1	1	P	-1	-3	P	0	0	R	-1	-1	P	-1	0	P	0	-2	P
136	R	R	-1	-2	P	1	2	R	1	5	P	1	1	P	0	2	P	1	-2	P	0	0	S	-1	0	P	0	1	P	1	0	R
137	R	P	1	-3	R	-1	3	P	1	4	R	1	3	R	-1	2	R	1	0	R	0	0	R	0	-2	R	0	3	P	1	1	P
138	S	S	0	-2	P	1	3	P	-1	4	P	0	2	P	1	1	R	-1	1	R	0	1	R	1	-1	R	-1	4	P	-1	3	P
139	S	R	0	-1	R	-1	1	R	-1	2	S	1	2	S	1	1	R	1	3	R	1	3	R	0	-1	S	1	4	P	0	1	R
140	S	R	1	1	S	0	2	P	0	2	R	1	1	S	1	0	P	1	4	P	1	4	P	1	1	R	0	3	S	0	1	P
141	S	S	0	3	R	-1	1	R	0	0	R	0	1	R	-1	0	S	-1	2	P	-1	2	S	-1	0	R	-1	3	P	1	0	R
142	S	R	-1	3	R	-1	1	R	-1	1	R	-1	1	R	1	0	R	1	1	P	0	0	P	1	1	S	1	3	S	1	-2	S
143	S	R	1	3	R	-1	2	R	0	1	R	1	2	R	0	1	S	1	2	S	-1	-1	P	0	0	S	1	3	S	0	-3	S
144	S	R	1	4	R	1	4	R	0	3	R	-1	4	R	0	3	R	0	1	S	1	-2	R	0	-2	S	1	2	R	1	-2	R
145	R	S	0	4	S	0	4	R	0	3	R	1	5	R	-1	4	R	-1	1	R	-1	-3	S	1	-2	S	0	2	S	1	0	S
146	R	S	0	2	P	1	3	R	-1	4	R	0	4	P	0	4	P	-1	2	P	0	-2	P	-1	-2	R	-1	0	R	-1	-1	S
147	R	P	-1	1	P	0	3	R	1	3	P	-1	3	P	-1	4	P	0	3	P	-1	0	P	1	-1	P	1	-1	S	0	0	P
148	P	R	1	1	R	0	3	P	1	2	P	1	3	P	1	4	P	0	3	P	-1	2	P	0	1	P	1	0	P	1	-1	R
149	P	R	1	-1	R	0	1	R	1	1	S	-1	2	P	-1	3	S	1	3	P	0	2	R	-1	2	P	-1	0	R	0	-1	S
150	P	R	-1	-3	S	-1	-1	P	-1	-1	S	-1	2	S	1	2	P	1	3	R	1	2	R	-1	0	P	1	0	R	0	-3	S
151	P	P	1	-3	S	-1	1	S	-1	-1	P	1	3	P	0	3	P	1	3	P	1	1	P	1	0	S	0	1	R	0	-3	P
152	P	R	-1	-2	S	-1	1	S	-1	0	S	-1	3	R	-1	2	P	-1	2	R	-1	0	P	-1	-1	R	-1	2	S	0	-4	S
153	P	S	-1	-4	P	-1	1	P	-1	1	P	-1	3	P	-1	0	R	-1	1	R	0	-2	P	1	-2	R	0	0	R	-1	-2	P
154	P	S	-1	-2	P	0	2	S	-1	1	P	1	3	S	1	0	R	1	0	R	1	-3	S	1	-2	R	1	-1	S	0	-3	P
155	P	P	1	0	S	1	3	S	1	3	S	0	2	S	-1	1	S	1	-2	P	-1	-4	R	1	0	S	-1	-2	R	1	-1	S
156	S	P	-1	1	S	1	3	S	-1	4	S	-1	2	S	1	1	S	1	-1	S	1	-3	R	0	0	R	0	-1	P	-1	-1	S
157	S	R	0	0	S	0	2	R	-1	3	S	1	2	S	0	1	S	0	-1	R	0	-3	R	1	1	P	1	-1	R	1	-1	S
158	S	S	-1	2	R	1	1	R	-1	3	R	0	1	P	-1	2	R	-1	-1	P	0	-1	S	1	2	R	-1	-1	P	1	-1	R
159	S	R	-1	1	P	1	2	P	1	4	R	1	2	R	-1	1	P	-1	1	S	1	-1	R	-1	2	S	0	1	R	0	-1	P
160	S	P	1	1	R	0	1	P	0	2	R	0	3	R	0	1	R	0	1	P	1	0	R	-1	2	R	-1	2	P	1	-1	P
161	S	R	-1	0	R	-1	1	R	1	0	S	-1	3	R	1	1	R	0	1	R	1	-1	S	1	4	S	1	2	P	-1	-1	S
162	R	R	-1	2	P	0	2	R	-1	1	R	-1	3	R	0	2	R	0	2	R	1	0	R	1	3	R	1	1	P	0	-1	R
163	R	P	0	1	S	-1	3	P	0	0	R	0	3	P	-1	2	P	1	2	P	1	-1	S	-1	2	S	-1	2	P	1	-1	S
164	R	P	1	2	R	-1	1	P	1	0	P	-1	2	P	-1	4	P	0	2	P	1	1	P	1	1	P	0	0	P	1	1	P
165	S	R	1	2	R	-1	2	P	0	2	S	0	2	P	1	4	S	1	4	S	0	2	P	0	1	P	1	1	S	-1	1	S
166	S	R	1	4	S	0	2	R	1	2	R	1	1	R	0	2	R	0	3	S	0	3	R	-1	-1	P	1	-1	R	0	2	R
167	P	R	1	4	R	-1	1	R	-1	2	P	1	2	R	1	2	P	0	3	P	0	2	R	-1	0	S	0	-2	R	1	4	R
168	P	P	0	3	P	0	-1	S	1	1	S	1	2	S	1	1	S	0	3	S	0	2	P	0	-1	S	-1	-1	R	-1	2	S
169	P	P	0	2	S	0	0	P	-1	1	R	1	3	R	1	1	R	1	3	R	1	2	S	0	0	R	0	1	P	1	0	R
170	P	P	1	1	R	-1	1	P	-1	0	S	-1	1	S	-1	-1	R	0	1	S	0	0	S	1	0	P	0	-1	P	1	-1	R
171	P	P	-1	0	S	-1	-1	S	-1	1	P	-1	2	P	-1	1	P	-1	0	S	1	1	P	0	2	R	1	0	S	1	-1	P
172	R	R	0	-1	P	1	0	S	0	1	R	0	1	S	0	0	P	1	-1	R	0	2	R	0	1	P	1	0	S	0	-1	R
173	R	P	-1	0	P	-1	2	P	1	1	P	-1	1	P	1	0	P	1	0	P	1	2	P	1	2	P	-1	0	S	1	-1	P
174	R	S	0	1	P	1	3	P	-1	1	R	-1	1	P	1	0	P	1	0	P	0	2	P	0	3	S	1	0	S	0	-1	R
175	R	P	1	0	P	1	3	P	-1	2	P	1	2	P	1	2	P	-1	2	P	0	4	P	0	3	P	-1	0	P	0	-2	P
176	R	R	1	1	S	-1	5	S	0	3	R	1	2	R	0	2	R	-1	4	R	0	4	R	1	3	R	0	1	R	0	-1	R
177	R	R	0	1	P	-1	3	S	-1	1	P	1	2	P	-1	2	R	0	4	R	1	3	R	0	3	R	0	2	S	1	-2	R
178	R	R	1	1	R	0	3	S	1	1	P	0	3	R	0	4	P	0	3	S	1	3	P	1	3	S	-1	1	R	0	-2	R
179	R	P	1	0	P	-1	2	P	-1	-1	P	-1	3	P	-1	3	P	1	3	P	0	1	P	1	3	R	-1	-1	R	-1	-1	P
180	R	P	-1	2	P	-1	2	P	1	-1	R	1	4	P	1	3	P	1	3	P	0	1	P	-1	3	R	-1	0	S	1	0	R
181	R	S	-1	2	P	0	2	P	-1	-1	P	-1	3	P	-1	3	P	0	3	S	-1	1	P	-1	3	P	1	-1	S	-1	-2	P
182	S	P	0	1	P	1	4	P	1	1	P	1	4	P	1	4	P	0	4	P	0	0	P	1	4	P	1	0	P	1	-3	P
183	S	R	-1	0	R	1	2	R	1	1	S	-1	2	R	-1	2	R	-1	3	R	1	-1	R	-1	3	R	0	-1	S	0	-3	R
184	R	R	0	1	R	0	3	R	-1	3	S	-1	1	R	0	3	S	0	3	P	-1	1	P	1	3	S	0	1	P	-1	-3	R
185	R	S	-1	0	S	-1	2	P	0	2	P	-1	-1	P	1	2	S	-1	1	S	-1	1	S	-1	3	S	-1	0	P	1	-2	S
186	R	R	0	-2	P	0	0	R	1	2	P	-1	0	R	0	2	R	-1	-1	R	-1	-1	S	-1	1	P	0	-1	P	0	0	R
187	R	P	-1	-1	P	1	0	P	1	1	P	-1	0	R	-1	1	R	0	-2	R	-1	0	P	1	-1	R	0	-1	R	1	2	R
188	R	P	-1	1	P	0	2	R	1	3	P	1	2	P	1	2	P	0	-1	S	0	1	P	1	1	R	0	0	P	1	3	P
189	P	P	1	1	P	0	2	P	-1	2	S	-1	3	P	-1	2	P	0	-1	P	1	-1	P	0	1	R	-1	-1	S	1	4	P
190	P	S	1	1	P	-1	2	R	0	2	S	0	5	S	-1	2	S	0	0	S	1	-2	P	1	0	S	-1	-1	R	-1	4	P
191	P	S	1	3	R	0	3	S	1	0	S	-1	5	S	-1	2	S	1	2	S	1	0	S	-1	1	P	-1	1	S	1	2	S
192	P	R	1	4	P	1	1	S	1	1	S	-1	5	S	1	3	S	1	3	P	0	1	P	0	3	P	1	0	P	0	2	S
193	P	S	1	2	S	1	0	S	1	1	P	0	5	S	-1	4	S	1	4	S	1	1	R	-1	2	R	0	0	S	1	2	P
194	P	P	1	2	R	0	0	S	1	2	P	1	4	S	0	4	S	0	4	S	0	3	S	-1	0	S	1	-1	S	-1	2	P
195	P	S	1	2	R	0	-1	P	1	3	S	1	3	P	1	5	R	0	5	S	0	4	S	0	1	S	0	1	P	1	2	S
196	P	P	1	2	S	0	-2	S	1	4	S	1	3	P	0	4	S	0	3	S	0	4	S	1	2	S	1	1	S	-1	3	S
197	P	S	-1	1	P	0	0	S	0	4	P	1	3	S	1	3	S	1	3	S	1	4	R	-1	2	R	1	2	R	1	3	P
198	P	S	0	3	S	0	0	S	0	4	P	0	2	S	0	3	S	0	3	S	0	5	R	0	1	P	0	1	R	1	2	P
199	P	S	1	3	S	1	0	S	-1	4	P	1	2	S	-1	3	S	1	3	S	-1	5	S	-1	1	S	-1	2	R	0	0	S
200	P	P	1	4	S	1	2	S	1	4	S	-1	2	S	1	3	R	1	3	S	-1	5	S	1	1	S	0	2	S	1	-2	S
201	S	S	0	3	P	0	4	S	-1	5	P	-1	2	P	-1	4	S	-1	3	S	1	5	S	-1	1	S	-1	2	S	-1	-1	S
202	S	R	1	3	S	-1	2	R	-1	4	R	1	0	R	-1	3	R	0	2	R	-1	4	R	1	0	R	1	1	P	0	-2	R
203	S	R	-1	3	P	1	2	P	-1	4	R	-1	1	R	-1	3	R	0	2	R	-1	4	R	-1	2	R	-1	3	R	-1	-2	R
204	S	R	-1	3	R	1	0	R	-1	2	R	0	2	R	-1	3	R	1	2	R	1	4	R	0	4	R	-1	4	R	0	0	R
205	S	R	1	3	R	0	0	S	0	2	R	1	3	R	0	3	R	-1	2	R	-1	4	R	1	4	R	1	4	R	1	2	R
206	S	R	0	4	R	0	0	R	1	1	R	0	3	P	1	3	R	1	4	R	0	4	R	-1	4	R	1	4	R	-1	2	R
207	R	P	1	5	R	1	2	R	1	2	R	0	5	P	0	3	P	0	5	R	0	5	R	1	5	P	-1	5	P	0	3	R
208	R	P	1	5	R	-1	2	S	0	1	P	0	4	P	-1	3	P	1	5	P	-1	4	P	1	4	P	-1	5	P	-1	5	P
209	R	R	-1	5	P	-1	3	P	1	1	P	1	4	P	-1	3	P	-1	5	P	-1	4	P	0	4	P	-1	5	P	-1	5	P
210	S	P	0	4	P	1	3	R	0	1	P	1	4	P	1	3	P	0	5	R	1	4	P	-1	4	R	-1	5	R	1	5	R
211	S	P	1	2	S	1	1	R	-1	2	R	1	2	R	-1	1	R	1	3	R	1	4	R	-1	2	R	1	5	R	1	5	R
212	P	S	1	0	R	1	0	P	-1	2	P	1	2	P	1	3	S	1	3	S	1	4	S	1	2	S	0	5	S	-1	5	S
213	P	S	0	0	P	1	-1	P	0	2	P	0	2	S	0	2	S	0	3	S	0	5	S	0	3	S	1	5	S	1	5	S
214	P	S	0	0	P	1	-1	S	1	3	S	1	1	S	1	2	S	0	3	R	0	5	S	-1	3	S	0	5	S	1	5	S
215	R	S	-1	1	P	-1	-2	S	1	3	S	-1	1	S	-1	2	S	0	3	S	0	3	S	-1	3	S	-1	5	S	-1	5	S
216	R	R	0	1	P	-1	0	R	0	1	P	-1	1	S	0	2	R	0	3	S	1	1	P	-1	3	R	-1	3	R	-1	3	R
217	R	P	1	2	R	-1	1	P	-1	0	R	0	1	R	0	0	P	0	2	P	-1	-1	R	-1	3	S	-1	2	P	1	2	S
218	S	S	0	2	P	0	2	P	0	1	P	-1	1	P	-1	0	P	-1	2	P	-1	-1	P	0	2	P	0	0	R	0	2	R
219	S	R	0	1	R	0	1	S	0	0	S	0	0	R	1	-2	S	1	0	P	0	-3	R	1	0	P	-1	-2	S	1	2	S
220	S	R	-1	1	R	-1	2	S	1	-1	P	1	-1	S	-1	-2	R	-1	-1	S	0	-3	P	0	0	P	1	-4	P	0	1	P
221	S	R	0	3	R	-1	2	R	1	0	P	-1	-1	R	1	-1	R	0	1	S	1	-2	P	-1	0	S	1	-4	R	-1	1	R
222	R	R	-1	4	R	0	2	R	1	1	S	1	-3	R	0	1	R	0	2	R	0	-1	R	-1	-2	S	-1	-4	P	0	2	R
223	R	S	1	3	P	0	2	S	0	0	P	0	-4	P	1	1	S	1	1	R	-1	-2	R	-1	-2	S	1	-4	S	0	2	S
224	R	P	1	2	S	1	4	P	-1	0	P	1	-2	P	-1	3	P	1	1	R	-1	-1	P	-1	-1	R	0	-4	P	1	0	S
225	R	R	1	2	P	-1	2	R	1	1	P	-1	-1	R	1	3	R	-1	2	R	-1	0	R	1	-1	S	1	-3	P	0	1	P
226	P	P	1	1	P	-1	2	P	-1	1	R	-1	1	P	-1	3	P	-1	1	P	-1	0	P	-1	0	R	0	-3	P	0	3	P
227	P	R	1	0	P	1	1	R	1	0	S	1	1	S	1	2	R	1	0	P	1	0	S	0	1	S	-1	-4	R	0	2	R
228	P	S	1	-1	S	-1	1	S	0	-1	S	-1	3	S	-1	3	S	-1	-1	S	-1	0	P	1	2	P	0	-2	R	0	0	S
229	P	P	-1	1	R	1	1	S	1	1	S	1	3	S	-1	3	P	-1	1	P	-1	1	R	-1	2	P	1	-1	S	-1	0	S
230	P	P	1	0	S	-1	1	S	1	1	P	-1	3	S	-1	3	S	1	0	S	-1	1	S	-1	0	P	0	-1	R	1	0	S
231	P	S	0	0	S	0	1	S	1	2	S	1	2	S	0	4	S	0	1	S	0	2	S	1	1	S	-1	0	P	0	-2	S
232	P	S	0	1	S	0	2	S	0	3	S	0	4	S	0	5	S	0	2	S	0	3	S	1	2	S	-1	2	S	0	-2	S
233	P	S	-1	3	S	-1	3	S	-1	5	S	0	4	P	-1	5	S	1	4	S	-1	4	S	-1	2	S	1	2	S	1	0	P
234	P	S	0	3	S	0	3	S	1	5	S	-1	4	S	1	4	S	-1	4	S	0	4	S	1	3	R	1	3	R	0	2	S
235	P	R	0	4	S	1	5	S	1	5	P	-1	4	S	0	4	S	-1	5	S	0	5	R	0	5	S	0	2	S	1	0	P
236	R	P	1	3	S	1	5	S	-1	5	P	-1	4	S	-1	4	S	1	5	S	0	5	S	1	3	R	-1	3	S	-1	2	S
237	S	P	-1	3	P	0	3	P	-1	3	P	1	4	P	0	2	P	0	3	R	0	3	P	1	1	P	1	2	P	-1	1	P
238	S	R	-1	1	R	1	1	R	0	1	P	-1	2	S	1	0	P	1	1	P	0	3	R	1	-1	P	-1	0	P	1	-1	P
239	S	P	1	1	P	0	1	P	1	1	R	-1	0	P	-1	0	R	-1	-1	P	0	1	P	0	-1	P	1	-2	R	0	-3	P
240	S	R	1	-1	P	0	-1	R	0	-1	R	0	0	P	0	-2	R	1	-1	S	0	-1	R	-1	-3	P	-1	-2	P	0	-1	P
241	S	R	0	1	P	1	-3	R	0	-1	R	0	1	R	0	-4	P	1	-1	R	1	-2	R	0	-1	P	1	-4	S	0	-3	R
242	R	R	-1	1	R	-1	-3	P	-1	1	P	-1	1	P	1	-2	S	-1	-1	S	1	0	P	0	1	S	-1	-5	R	-1	-2	P
243	R	P	1	2	S	0	-2	P	1	3	P	1	3	P	1	0	P	1	-1	R	-1	-2	P	1	3	R	0	-5	S	0	-1	P
244	R	P	-1	2	P	1	-4	P	0	3	P	-1	5	P	-1	1	P	1	1	P	1	-1	S	1	3	S	0	-4	P	0	-1	P
245	P	R	-1	4	P	-1	-2	P	1	5	R	1	5	R	1	3	P	1	1	S	1	1	R	1	3	R	0	-4	S	1	-1	R
246	P	S	1	2	S	1	-1	S	1	4	S	-1	3	S	-1	3	S	-1	0	S	-1	2	S	-1	1	S	-1	-4	P	1	1	S
247	S	S	0	2	P	0	1	S	1	4	S	1	3	S	0	3	S	-1	2	S	-1	2	S	0	1	S	-1	-2	S	-1	1	S
248	S	P	-1	2	R	-1	0	R	-1	3	S	1	2	R	1	2	S	-1	3	P	0	3	P	-1	0	S	1	-1	P	0	1	R
249	S	R	-1	0	S	1	2	P	1	3	R	1	1	R	1	2	P	1	2	R	0	2	S	-1	-2	R	0	-1	P	1	1	P
250	S	R	-1	0	R	1	1	R	-1	1	R	1	1	R	1	2	P	-1	0	P	-1	2	P	1	-1	S	1	1	R	1	-1	R
251	P	R	1	2	R	1	2	R	1	2	R	-1	3	R	-1	4	R	1	-1	S	0	0	S	0	-1	S	-1	2	P	0	-1	R
252	P	S	1	0	R	0	0	S	1	0	S	0	1	S	0	2	S	0	-3	P	0	0	R	-1	-1	R	1	2	P	1	-1	S
253	P	S	0	1	P	0	0	S	0	1	S	1	2	S	1	3	S	0	-2	P	1	0	S	0	-2	R	0	1	R	-1	-1	S
254	R	S	0	3	R	1	-1	S	1	1	P	-1	3	S	0	3	S	1	-1	S	1	1	R	0	0	R	0	0	S	0	-1	S
255	R	S	0	1	P	1	-1	R	1	1	R	0	3	P	-1	1	P	1	-1	R	1	-1	R	-1	0	R	1	-1	S	0	-1	R
256	R	P	1	-1	P	-1	-1	P	-1	0	P	-1	2	P	1	1	P	1	1	P	1	0	S	1	1	S	1	-1	P	-1	-3	P
257	P	R	0	1	P	1	1	P	0	2	P	0	4	P	0	3	R	0	3	R	0	0	R	0	-1	P	0	-3	S	1	-2	P
258	S	S	-1	-1	S	-1	2	S	0	1	S	0	3	P	1	2	R	0	1	P	1	-1	S	0	-1	P	1	-2	S	-1	-1	S
259	S	R	1	-2	R	-1	2	R	1	0	R	-1	2	P	-1	0	P	-1	1	P	-1	-2	P	1	-2	R	1	-2	R	1	0	R
260	P	P	1	0	P	1	3	R	1	2	P	0	2	P	0	0	P	-1	1	R	1	-2	R	-1	-3	P	-1	-1	P	-1	2	P
261	P	S	1	1	P	-1	2	S	1	1	S	1	2	R	1	-1	P	0	0	P	0	-3	R	-1	-4	P	0	-1	R	1	3	S
262	S	R	0	1	R	0	1	S	0	1	R	0	2	P	1	-3	S	-1	-1	P	0	-4	S	0	-4	R	-1	0	R	1	1	R
263	S	P	0	3	P	-1	2	R	1	1	R	-1	3	R	-1	-4	P	-1	0	S	-1	-4	P	0	-3	S	-1	1	R	0	1	R
264	S	S	-1	2	S	-1	1	P	-1	2	R	0	4	R	0	-2	R	-1	-2	R	-1	-3	R	-1	-4	P	-1	2	S	0	2	R
265	S	R	1	1	P	1	0	R	-1	0	R	-1	4	R	1	0	R	1	0	R	1	-1	R	-1	-2	S	0	0	S	0	1	R
266	P	R	1	2	S	1	-1	R	1	2	R	-1	5	S	-1	1	R	-1	1	R	1	1	R	1	0	S	1	0	S	1	1	R
267	P	S	1	0	P	1	0	S	-1	0	S	-1	3	S	1	3	S	1	0	S	-1	0	S	0	0	S	1	1	R	-1	3	S
268	R	P	0	0	P	1	-1	S	1	1	S	0	3	S	0	5	S	0	1	S	1	2	S	1	1	R	1	1	R	1	1	S
269	R	P	-1	2	P	-1	1	P	0	-1	R	0	1	R	1	3	R	0	1	S	1	1	S	1	1	P	-1	1	P	-1	0	R
270	P	P	0	3	P	0	2	P	0	1	P	-1	0	R	-1	2	S	-1	0	S	-1	-1	R	-1	-1	S	-1	3	S	0	1	P
271	S	P	1	2	R	-1	3	S	1	0	R	-1	-1	R	0	0	S	1	0	S	0	-1	S	-1	-3	S	1	4	S	0	2	P
272	R	R	0	2	R	-1	3	S	1	1	R	1	1	R	1	0	R	-1	1	R	1	0	S	0	-2	R	-1	3	R	-1	1	R
273	P	P	0	1	P	1	3	R	1	-1	R	1	0	R	1	-1	S	1	0	R	1	-1	S	1	-4	R	0	2	S	-1	2	R
274	S	R	-1	0	P	0	2	R	-1	-1	R	1	0	P	1	-1	R	1	2	R	1	-1	R	0	-2	S	1	1	R	0	3	P
275	R	P	1	0	P	0	0	P	1	-1	S	0	1	P	-1	-2	P	0	3	P	-1	1	R	-1	0	S	-1	0	S	-1	3	S
276	P	R	1	1	R	-1	1	S	1	0	R	1	0	R	-1	0	R	1	3	S	0	1	R	-1	1	P	-1	-2	R	-1	1	R
277	S	P	0	1	R	1	-1	R	-1	1	R	0	-2	R	1	-2	P	-1	2	P	-1	2	R	-1	0	R	0	-2	R	1	0	P
278	R	R	-1	0	P	1	0	R	0	3	P	1	-1	P	1	-1	P	-1	1	P	-1	1	R	-1	2	S	-1	-1	R	-1	1	P
279	P	R	-1	0	P	-1	1	R	0	4	S	-1	1	R	-1	1	S	-1	1	S	1	3	S	-1	1	P	0	-1	P	-1	0	P
280	S	P	-1	-2	P	1	2	P	1	2	R	0	1	R	-1	1	R	0	1	R	-1	3	R	0	1	R	0	-1	P	1	-1	R
281	S	R	-1	-4	P	1	0	R	1	0	P	1	3	P	0	1	P	1	1	P	-1	3	P	1	2	P	0	1	S	-1	-1	P
282	S	S	1	-2	R	1	0	P	-1	0	P	1	3	R	-1	1	R	-1	1	S	0	1	P	-1	2	S	0	0	S	1	0	R
283	S	R	-1	-1	S	0	0	R	0	-2	R	-1	1	P	1	1	S	1	3	R	-1	2	R	-1	0	R	-1	-1	S	1	-1	S
284	P	R	1	0	R	-1	-1	R	-1	-1	R	-1	1	R	-1	-1	P	-1	2	S	0	2	S	1	1	P	1	1	R	-1	-1	S
285	S	S	-1	0	S	-1	-2	S	-1	-1	S	-1	-1	S	-1	-1	S	0	1	S	0	2	P	-1	1	R	1	1	R	0	-2	S
286	S	S	0	1	S	1	-1	S	1	0	R	0	-2	S	0	-2	P	0	0	P	0	1	P	-1	-1	S	0	1	R	-1	0	P
287	S	R	1	0	S	0	0	P	0	-1	S	-1	0	R	0	-1	R	1	0	S	1	1	R	0	-1	S	0	2	R	1	1	S
288	P	S	0	1	R	1	-1	R	-1	-1	R	0	1	P	1	-1	R	1	0	R	1	1	P	1	1	P	-1	2	R	1	2	R
289	P	R	1	1	S	0	-2	S	-1	-3	S	0	-1	P	1	0	R	1	-1	R	0	-1	P	1	0	P	0	1	P	0	1	P
290	R	S	1	1	R	1	0	S	-1	-1	R	-1	1	S	-1	1	P	0	-2	P	1	-3	S	-1	-1	R	1	1	P	0	2	R
291	R	P	0	0	P	-1	0	P	-1	-2	P	0	1	P	-1	0	P	-1	-1	P	0	-2	P	0	-1	R	0	0	P	1	2	P
292	R	P	1	1	R	-1	1	P	1	-1	S	1	1	S	1	1	S	-1	1	S	1	0	S	0	1	R	0	0	S	1	2	S
293	R	R	1	1	P	0	1	P	1	1	P	-1	0	P	-1	-1	R	-1	-1	S	0	-1	S	0	-1	S	-1	0	S	-1	0	R
294	S	P	-1	0	R	-1	3	P	0	3	R	0	2	P	1	0	R	1	0	P	1	-1	P	-1	-2	R	1	-1	P	0	0	P
295	S	R	1	0	R	0	3	R	-1	1	R	-1	2	S	1	-1	S	0	2	R	0	-1	S	0	-3	S	0	0	P	0	-1	R
296	P	R	1	2	S	-1	4	S	0	3	S	0	3	P	-1	0	S	1	1	S	1	-1	S	0	-2	S	0	0	S	1	-3	S
297	P	R	0	0	S	-1	4	S	1	3	S	0	3	S	0	-1	S	-1	1	S	1	-1	S	0	-2	S	0	1	S	1	-3	S
298	P	S	1	-2	S	1	5	S	1	3	S	-1	5	S	0	1	S	-1	3	S	1	1	R	1	0	R	0	2	R	0	-1	S
299	S	S	-1	-1	P	1	5	P	1	3	P	-1	5	P	1	1	P	1	4	S	1	3	P	-1	0	P	-1	2	R	-1	-1	P
300	S	R	0	0	R	-1	3	R	0	3	R	0	3	R	-1	1	R	1	2	S	-1	4	S	-1	0	P	0	0	P	1	1	R

[truncated: 1 more sheets: Player 52]
